# Supplementary material for: Maternal Rumen Bacteriota Shapes the Offspring Rumen Bacteriota, Affecting the Development of Young Ruminants
Source: Microbiol Spectr. 2023 Feb 21;11(2):e03590-22. doi: 10.1128/spectrum.03590-22 (PMC10100811; doi:10.1128/spectrum.03590-22)
Supplement: Supplemental file 1 — Table S1. Download spectrum.03590-22-s0001.xlsx, XLSX file, 0.1 MB [file spectrum.03590-22-s0001.xlsx]

## Sheet: Lamb
Table S1. Animal data - lambs
Animal information		Growth performence				Rumen fermentation characteristics (mmol/L)
Sample ID	Female parent	Birth month	Sibling mate	Birth weight (kg)	Weaning weight (kg)	Ammonia	Total VFA	Acetate	Propionate	Isobutyrate	Butyrate	Isovalerate	Valerate
G732	D5157	2019/5	1	3	12.3	11.5025	28.8637	21.3461	5.19243	0.471094	1.10865	0.387041	0.358425
G733	D5157	2019/5	1	1.8	13	7.25537	29.9627	21.3033	5.85148	0.478544	1.26207	0.560513	0.506821
G753	D2986	2019/5	1	3.5	14.3	6.84845	28.9437	21.6126	5.36239	0.573932	0.711267	0.383045	0.300486
G754	D2986	2019/5	1	2.9	12.7	10.936	32.7282	23.1048	6.73922	0.389816	1.49329	0.546009	0.455
G771	D4845	2019/5	0	5.4	16.5	14.0889	33.5018	22.7166	7.41417	0.390218	1.84319	0.564743	0.572953
G773	D1552	2019/5	1	3.3	13.9	9.14446	38.0043	26.1119	8.80088	0.421484	1.91269	0.42457	0.332875
G777	D6172	2019/5	0	3.3	12.7	9.99428	28.7413	20.241	5.55551	0.398679	1.68227	0.442926	0.420897
G793	D1742	2019/5	2	3.6	11.8	11.8302	36.2697	22.6001	9.96681	0.450734	2.12745	0.479132	0.645517
G797	D5678	2019/5	1	4.8	15.7	7.85693	37.7589	24.2913	8.52303	0.430834	3.28391	0.498219	0.731556
G894	D5590	2019/6	1	4	12.4	10.6737	33.2463	24.5984	6.25405	0.182707	1.46129	0.412891	0.337023
G903	D3848	2019/6	2	3.2	11.5	13.9086	42.4521	31.13	8.23372	0.442132	1.68389	0.463951	0.498403
G904	D3848	2019/6	2	2.7	13	11.4405	32.8843	22.5554	7.45424	0.451768	1.29631	0.672653	0.453933
G922	D3904	2019/6	3	3.7	12.3	15.3276	34.3242	24.2673	7.04125	0.22059	1.75246	0.49068	0.551918
G942	D2315	2019/6	2	4.3	14.3	6.4768	26.6207	19.2278	5.47061	0.196192	1.04116	0.333675	0.351248
G980	D1785	2019/6	2	2.9	12.3	16.6637	31.6817	20.1207	7.32135	0.509399	2.47855	0.713988	0.537783
G985	D5276	2019/6	3	3.4	12.3	12.2383	42.9248	27.4674	11.6908	0.552874	1.8864	0.652936	0.674466
G986	D5276	2019/6	3	3.3	13.5	14.7245	31.6713	21.7403	6.64741	0.362124	1.67321	0.573156	0.675063
G987	D5276	2019/6	3	2.7	13	14.0867	33.4343	22.9851	7.71886	0.576278	1.06945	0.494363	0.590201
G996	D2873	2019/6	0	3.6	13.5	16.6615	33.9956	20.6648	9.00565	1.06069	1.96624	0.749377	0.548854
G997	D4787	2019/6	0	5	15.3	7.63057	47.2647	32.3321	11.1366	0.501971	2.33146	0.552864	0.409636
G1004	D3822	2019/6	2	3.1	13	11.2628	35.3639	24.3993	7.19552	0.50201	2.11984	0.529855	0.617429
G1007	D5293	2019/6	1	3.7	12.1	12.8401	29.9367	19.6872	6.88106	0.54921	1.69334	0.607882	0.517952
G1008	D5293	2019/6	1	2.9	11.7	15.4266	29.2347	17.7101	7.55932	0.50452	1.97744	0.796665	0.68664
G1010	D2757	2019/6	1	3.2	12	11.0678	38.8395	24.7863	10.2192	0.297155	2.19461	0.648785	0.693434
G1012	D3684	2019/6	2	3.2	12.7	9.43493	42.4104	28.0823	10.2512	0.292868	2.65403	0.463109	0.666959
G1013	D3684	2019/6	2	3	13.9	11.1321	42.6437	26.6407	12.2433	0.3143	2.17186	0.556514	0.716946
G1023	D2880	2019/6	0	3.7	15.3	16.9032	35.1199	23.2917	7.47354	0.304282	2.77322	0.638534	0.638635
G1035	D4450	2019/6	2	3.4	13	10.6778	48.3603	32.1292	11.2237	0.592525	3.03344	0.75368	0.627801
G1045	D4248	2019/6	0	4	16	13.1058	31.508	22.7922	5.4087	0.191189	2.24153	0.371964	0.502425
G1052	D1981	2019/6	2	4.1	14.6	4.96047	86.5942	55.1014	21.7	0.753088	6.24975	0.833633	1.95633
G1054	D2517	2019/6	1	2.9	12.7	14.113	83.3963	56.9532	18.3056	0.653056	4.55107	0.941774	1.99168
G1067	D5529	2019/6	1	2.4	15	6.66625	80.497	48.5858	24.1091	1.0451	4.41977	0.529457	1.8078
G1075	D2787	2019/6	1	3.6	15.6	4.66689	89.4119	56.4689	26.0558	0.283277	4.78915	0.406319	1.40852
G1078	D4864	2019/6	1	2.1	12.2	5.44906	106.52	57.8867	33.7708	0.846035	11.4165	0.587506	2.01213
G1091	D3075	2019/6	0	4.5	16.1	9.26563	72.3201	45.3916	18.9267	0.622818	4.91073	0.666788	1.80149
G1131	D6392	2019/6	2	3.7	14	7.33485	84.9697	49.0161	23.1134	1.10013	9.84867	0.465811	1.42565
G1181	D2269	2019/6	0	3.7	16.7	6.28481	65.1201	40.2797	17.2752	0.244359	5.36708	0.448818	1.50484
G1192	D2531	2019/6	0	4.2	14	6.31541	95.3212	62.3222	23.4314	0.94349	5.38925	0.561568	2.67327
G1198	D1759	2019/6	2	3.6	12	9.79922	71.8979	41.3345	20.3101	1.016	6.84802	0.754388	1.63487
G1203	D5873	2019/6	1	3.3	15	5.91087	77.2099	38.5903	28.2072	1.55408	6.77623	0.950002	1.13207
G1210	D5402	2019/6	3	2.5	11.5	6.64054	84.7807	52.836	23.3991	0.444662	5.36748	0.509797	2.22364
G1214	D6340	2019/6	2	4.2	13.3	7.29199	93.2568	50.8001	28.2589	0.759851	10.9465	0.795075	1.69645
G1218	D3863	2019/6	1	2.4	14	6.99198	104.432	60.2319	25.4373	1.10499	14.4245	0.629943	2.60365
G1230	D2242	2019/6	1	2.4	13	9.12634	93.9424	57.4594	24.4635	1.28433	7.307	0.692026	2.73607
G1247	D4782	2019/6	1	2.9	12.5	6.35553	87.6612	55.068	18.6502	1.39706	9.83555	0.489473	2.22098
G1250	D2478	2019/6	2	3	13.7	6.63411	131.812	65.4367	47.5874	2.47306	11.3084	0.583825	4.42258
G1255	D1304	2019/6	2	3.5	12.5	5.39549	126.833	65.7224	42.9796	0.896657	13.8775	0.416566	2.94038
G1291	D1815	2019/6	2	4.1	13.8	4.38402	113.127	62.3563	40.0839	1.12554	6.54739	0.683861	2.32961
G1292	D1815	2019/6	2	3.3	9.8	5.31192	94.0028	49.8536	32.4147	0.699776	8.3654	0.503861	2.16546
G1303	D5953	2019/6	2	3.5	14	7.26413	96.9612	56.727	31.0968	0.539827	6.05326	0.461573	2.08275
G1309	D7817	2019/6	2	3.4	13.6	1.76107	118.389	76.3022	27.8194	0.697985	9.89286	0.58718	3.08921
G1312	D5278	2019/6	1	3.1	14.3	0.477451	145.146	77.3642	50.0526	0.926778	12.6036	1.04215	3.15656
G1344	D6382	2019/6	3	2.9	13	7.96273	73.1997	42.0856	23.0253	1.05813	4.40661	0.552939	2.07114
G1361	D2231	2019/6	1	4.3	16	1.22798	115.247	67.1389	33.1285	0.251446	11.0085	0.550104	3.16987
G1362	D2231	2019/6	1	3.2	12.6	3.79257	118.174	63.0951	41.8946	0.343787	10.0276	0.382163	2.43039
G1366	D4828	2019/6	1	4	13.6	5.46621	140.338	78.8815	40.541	0.664873	15.9839	0.379414	3.88745
G1373	D6406	2019/6	2	3.5	12.4	6.71982	101.521	58.2182	32.3909	1.05433	6.90061	0.670958	2.28586
G1374	D1846	2019/6	0	4.8	18	6.75197	94.8475	56.0366	28.6977	1.02106	6.99494	0.724027	1.37322
G1379	D1844	2019/6	2	3	12.6	7.11412	108.637	60.2894	36.2961	0.695871	7.56156	0.401687	3.39273
G1381	D2098	2019/6	1	4.8	17.3	2.91826	157.792	86.1281	55.1336	1.04118	11.7788	0.523489	3.18703
G1389	D2728	2019/6	1	3.4	13.4	3.54399	107.206	63.071	32.1516	1.21513	7.93303	0.570169	2.265
G1403	D1282	2019/6	0	3.4	15.2	6.30409	105.826	58.9862	34.0557	1.32805	8.03171	0.464602	2.95977
G1405	D7923	2019/6	2	3.7	15	7.89816	47.3593	32.0116	10.2745	0.477985	3.25623	0.504991	0.833985
G1407	D5247	2019/6	0	4.7	18.3	9.67028	78.9903	45.0586	23.4332	0.988967	6.35901	0.639299	2.51118
G1411	D1924	2019/6	2	3.8	13.4	11.7247	45.6705	29.6429	10.845	0.529151	3.16442	0.692407	0.796661
G1423	D5306	2019/6	0	4.9	19.5	22.1017	99.1819	59.3624	27.2324	1.0623	9.19859	0.383376	1.94281
G1445	D1521	2019/6	1	3.5	13.7	11.7313	81.4024	49.1622	24.6326	1.09799	3.93043	0.692747	1.88649
G1452	D8011	2019/6	2	3.8	15.2	11.3951	93.6591	55.3865	26.5384	1.15273	8.11465	0.857173	1.60966
G1457	D5196	2019/6	2	4	15	14.3643	94.1383	57.6916	23.2705	1.05146	9.22365	0.628898	2.27217
G1458	D5196	2019/6	2	3	14	4.02657	121.207	68.2974	43.0511	1.45914	5.63939	0.548089	2.21193
G1464	D5665	2019/6	1	4.7	17.2	10.4628	110.626	69.7221	22.72	1.54643	13.0238	1.14696	2.46711
G1466	D6557	2019/6	2	2.8	15.2	10.6593	85.3937	57.4669	17.3294	0.825864	6.93481	0.590777	2.24588
G1467	D6557	2019/6	2	2.7	13.2	5.22299	116.478	65.7755	37.0148	1.94768	7.88469	0.856856	2.99844
G1469	D3930	2019/6	1	3.7	15.2	6.2644	112.577	67.4268	33.6653	0.75612	7.38751	0.457873	2.88306
G1473	D5939	2019/6	1	3.9	15.3	14.8795	55.3526	40.8352	9.42422	0.718726	3.14436	0.367705	0.862397
G1474	D5939	2019/6	1	3.5	14	12.4037	81.6935	51.2774	22.3908	0.715434	4.36409	0.777245	2.16843
G1480	D8017	2019/6	3	3.3	14.5	5.57231	95.6351	54.9996	32.3341	0.76839	4.98348	0.420084	2.12948
G1481	D8017	2019/6	3	3.2	12.8	6.4478	50.8384	29.409	14.2225	0.381317	5.14312	0.489705	1.19272
G1484	D5168	2019/6	1	4	15.3	5.01777	53.2552	34.4265	13.2368	0.580723	3.70231	0.489007	0.819865
G1505	D2615	2019/6	2	3.8	13.3	4.10626	98.5831	58.483	27.9702	2.34954	7.79983	0.459795	1.52072
G1515	D5056	2019/6	3	4.2	14.5	8.2992	46.4081	32.9885	8.86438	0.768676	2.51509	0.661377	0.610084
G1519	D6502	2019/6	1	4.9	18	5.98931	45.4409	30.0544	10.3274	0.474496	3.03244	0.794218	0.757985
G1522	D5459	2019/6	1	4.2	14.3	3.95016	92.2313	53.6184	28.6444	0.625158	7.85915	0.437976	1.04617
G1528	D1252	2019/6	2	3.3	13.5	8.1944	36.3565	26.4273	6.31864	0.234088	2.27545	0.635993	0.465017
G1534	D4106	2019/6	0	4.3	15.6	4.99593	82.0943	49.2499	22.4085	0.612528	7.92334	0.460972	1.43905
G1536	D2312	2019/6	1	3.9	15.2	5.92163	65.9322	44.9577	14.8751	0.498892	3.99079	0.590762	1.01898
G1559	D4970	2019/6	1	3.7	15	9.16158	40.3368	30.9007	5.93766	0.315277	2.25089	0.438565	0.493682
G1584	D4890	2019/6	2	3.1	16.5	3.54189	85.897	50.7781	24.5954	0.4937	6.81659	0.609816	2.60341
G1595	D5326	2019/7	3	3.2	16.6	3.05502	83.4156	49.462	28.013	0.708149	3.62214	0.402993	1.20736
G1596	D5326	2019/7	3	2.7	15.2	4.85184	84.8065	48.0393	28.7299	1.46304	4.25158	0.464171	1.85847
G1598	D1515	2019/7	1	2.7	15.4	11.2466	44.6483	32.7512	7.38397	0.919712	2.3472	0.570546	0.675732
G1599	D2148	2019/7	1	4	15.7	3.03756	90.1786	53.3676	30.4006	0.905203	3.6703	0.652392	1.18248
G1600	D2148	2019/7	1	4.9	17.5	7.95861	63.7928	35.9729	20.3371	0.956024	4.47381	0.747275	1.30574
G1602	D1836	2019/7	2	3.5	16	2.83015	96.3167	60.01	26.9659	1.00318	6.21781	0.531849	1.58799
G1603	D1836	2019/7	2	3.2	16.5	3.01136	81.7801	47.9735	26.6322	0.833739	3.96116	0.56735	1.81213
G1617	D1762	2019/7	2	4.4	16	2.76247	80.8551	51.7003	22.1623	1.02654	4.3767	0.504549	1.08479
G1618	D1762	2019/7	2	3.1	13.2	2.04199	105.019	54.4692	41.226	1.25136	5.66329	0.737701	1.67149
G1619	D5042	2019/7	0	4.6	15.3	3.77549	126.677	78.5344	35.7692	1.31163	7.77386	1.48801	1.79979
G1629	D3436	2019/7	2	3.9	17.1	5.32561	58.7553	42.6961	10.7737	0.668345	3.15327	0.593273	0.870719
G1632	D1671	2019/7	0	2.7	13.8	2.54414	99.2598	58.626	32.1318	0.815246	5.31421	0.513468	1.85913
G1634	D6186	2019/7	1	4.5	16.4	17.0278	80.4185	59.2773	12.0654	0.759519	5.74	0.899466	1.6768
G1638	D5332	2019/7	1	4.2	16.6	5.43258	73.2133	49.4317	11.1289	0.555628	9.5336	0.863195	1.7003
G1639	D3604	2019/7	0	3.3	17.3	3.53097	71.0425	45.9105	16.8742	1.0379	4.99488	0.895885	1.3291
G1653	D5759	2019/7	1	4.2	17.2	13.0616	53.4627	40.3619	7.66941	1.05206	2.71525	0.882646	0.781417
G1654	D5759	2019/7	1	3.8	16.6	10.8336	44.0843	30.5547	8.36532	0.674597	2.91086	0.602414	0.976354
G1660	D4519	2019/7	2	3.8	15.6	8.60968	51.2076	36.8872	10.0531	0.769425	2.26914	0.537359	0.691396
G1662	D1699	2019/7	2	4.2	15.6	8.36095	70.2876	47.0213	16.7453	0.973364	3.54221	0.658034	1.34737
G1663	D1699	2019/7	2	4.1	14.5	10.939	52.3371	34.3606	12.6452	0.862243	2.93212	0.80563	0.731256
G1667	D4961	2019/7	1	2.3	11.5	7.64846	62.4727	43.1819	14.0738	0.987045	2.83972	0.66412	0.726133
G1669	D4830	2019/7	1	4.5	16.2	3.2745	64.4258	44.9489	14.1541	1.27536	2.74822	0.729265	0.570027
G1676	D4799	2019/7	2	3.9	11.2	8.14383	53.244	36.9707	11.2401	0.680665	2.8492	0.679429	0.823839
G1679	D2462	2019/7	1	4.6	13.2	7.16785	47.3767	35.1138	8.24121	0.444856	2.49029	0.505609	0.580898
G1681	D5570	2019/7	2	3.4	15.2	8.73194	60.7746	48.6262	7.04405	0.3734	3.06999	0.727539	0.933375
G1682	D5570	2019/7	2	3.3	15.2	23.4137	53.4486	37.7808	9.92071	0.796959	2.83639	1.13099	0.982783
G1683	D5358	2019/7	2	4.4	16.6	4.86177	56.2335	40.8889	9.89992	0.543016	3.59875	0.566359	0.736548
G1684	D5358	2019/7	2	3.6	13.6	6.98868	63.6462	41.3142	17.0534	0.497739	3.06709	0.696606	1.01718
G1686	D5005	2019/7	3	3.6	12.3	0	0
G1687	D5005	2019/7	3	2.6	15.4	8.1354	50.1506	34.78	9.84509	0.600212	3.12772	0.955929	0.841596
G1693	D1327	2019/7	1	4.5	12.4	4.72342	53.6081	34.1525	15.5798	0.26509	2.43355	0.399337	0.777825
G1694	D1327	2019/7	1	3.8	12.6	5.92417	37.2004	27.3058	6.41886	0.408493	2.04549	0.505948	0.515806
G1695	D2499	2019/7	1	4.1	13.8	12.2859	31.5887	23.2364	4.80634	0.41286	1.87197	0.767727	0.493399
G1696	D2499	2019/7	1	3.9	13.8	5.49404	37.7285	27.1853	7.17468	0.312524	2.18435	0.41692	0.454733
G1701	D4124	2019/7	2	4	13.8	13.264	60.6285	43.4083	11.3961	0.643245	3.11484	1.28152	0.784412
G1702	D4124	2019/7	2	3.5	13.8	2.8508	74.6692	46.9749	22.4762	0.725238	2.91036	0.662945	0.919432
G1712	D3825	2019/7	2	3.4	14.3	9.40245	111.105	73.3829	27.009	1.45897	6.83068	0.473785	1.94995
G1713	D3825	2019/7	2	2.9	13.5	8.53099	113.18	66.8523	35.6003	1.09909	6.91725	0.542195	2.16906
G1732	D4383	2019/7	2	4	15.2	6.14368	75.7706	37.3045	30.4041	0.584364	4.87042	0.418166	2.18907
G1740	D1355	2019/7	3	2.5	13.9	7.48354	108.992	62.8332	27.3617	0.978711	14.892	0.470539	2.45545
G1741	D2039	2019/7	1	3.6	14.5	5.80636	104.11	63.4159	26.6719	1.7979	9.95628	0.6337	1.63457
G1742	D2039	2019/7	1	3.2	14.5	6.56544	83.8075	49.3394	24.786	0.888	6.31085	0.380857	2.10247
G1744	D3928	2019/7	2	4.1	13.4	6.97466	129.537	73.7913	43.5637	0.486707	8.21874	0.520838	2.9558
G1745	D3928	2019/7	2	3.9	13.4	5.57312	102.921	60.1085	31.4281	1.2491	6.98524	0.567286	2.58288
G1755	D3890	2019/7	2	4.6	16.1	6.15409	100.206	61.0889	29.9771	1.00613	6.36805	0.842846	0.923268
G1756	D3890	2019/7	2	3.6	16.1	3.28952	112.232	57.7639	40.2586	1.16591	10.3155	0.483037	2.24519
G1757	D3890	2019/7	2	3.4	16.1	4.78011	119.062	75.9854	29.028	1.54617	9.34975	0.556878	2.59612
G1759	D6234	2019/7	3	3.1	13.4	5.54979	112.979	60.4922	38.6688	2.24334	8.45627	0.49435	2.624
G1760	D6234	2019/7	3	3	13.4	7.05735	123.518	62.4668	45.9282	0.927045	10.8027	0.499716	2.89379
G1761	D6234	2019/7	3	2.4	13.4	8.30835	105.103	50.8835	35.9053	1.33885	13.962	0.316758	2.69643
G1774	D2054	2019/7	2	3.5	13.2	9.21586	116.203	62.4557	40.7312	1.61647	8.78012	0.59277	2.02719
G1812	D1657	2019/8	2	4.4	11	4.72897	111.109	62.1386	30.6462	1.90091	13.4103	0.442596	2.57063
G1813	D1657	2019/8	2	4	11	5.91363	85.4485	49.5318	22.3271	0.877188	10.1358	0.546703	2.02994
G1826	D1697	2019/8	0	4.5	17.3	5.78294	118.754	70.8601	31.4884	1.09713	11.9794	0.56886	2.75965
G1831	D5061	2019/8	3	2.5	12.3	7.0751	99.7849	64.5294	22.161	0.542456	10.0856	0.459245	2.00714
G1834	D2435	2019/8	2	3.8	12.3	4.53926	103.269	63.0182	26.9407	1.08433	9.18031	0.487072	2.55807
G1865	D1230	2019/8	2	4.5	14.5	4.50975	147.41	84.5006	37.7665	1.81105	18.498	0.59548	4.2383
G1866	D1230	2019/8	2	4.2	14.5	5.42101	118.31	71.7146	28.2225	1.55928	13.6672	0.44898	2.69694
G1867	D1230	2019/8	2	3.5	14.5	6.49302	96.4179	57.4593	27.4589	0.795312	8.12508	0.409474	2.16983
G1883	D4112	2019/8	2	3.4	8.5	6.00952	112.044	62.2563	33.4273	0.665187	12.3814	0.356827	2.95717
G1884	D6556	2019/8	1	5.2	11.6	5.48227	91.4038	54.7187	24.4077	0.379697	9.43146	0.544422	1.92188
G1885	D6556	2019/8	1	4.5	11.6	4.72749	62.7266	37.2783	16.6704	0.388796	5.78715	0.373513	2.2284
G1887	D5162	2019/8	1	3.8	15.2	4.86969	88.0516	49.1116	20.6683	0.64411	15.3671	0.488987	1.7714
G1895	D4238	2019/8	1	2.7	13.4	2.24655	95.8214	50.5715	22.156	0.8921	19.6824	0.641933	1.87746
G1896	D4238	2019/8	1	2.2	13.4	2.90944	97.5231	50.6029	29.1062	0.972886	12.8284	0.366528	3.64624
G1961	D2180	2019/8	2	3.5	12.3	4.65748	102.274	68.8122	17.6578	1.0013	12.1238	0.405918	2.27297
G1962	D2180	2019/8	2	3.5	12.3	4.94189	94.9397	54.5722	30.0285	0.548709	6.66697	0.43809	2.68513
G1977	D2651	2019/8	1	3.9	13.2	3.74299	83.7151	56.1043	19.077	0.638521	5.37195	0.99799	1.52536
G1978	D2651	2019/8	1	3.7	13.2	1.81993	72.0767	44.7617	19.9569	0.609267	4.89921	0.62909	1.22052
G1979	D5325	2019/8	1	3.9	12.3	2.44126	84.4661	52.4158	20.9973	0.863202	7.44318	0.477037	2.26969
G1980	D5325	2019/8	1	3.7	13.2	6.32238	70.4863	43.7303	18.2327	0.878332	5.36328	0.433588	1.84812
G1986	D3631	2019/8	1	4.1	12.4	11.3171	39.8385	27.5115	6.83733	0.659097	3.23857	0.795041	0.796949
G1987	D3631	2019/8	1	3.6	13.2	9.54321	41.1756	29.6725	6.59312	0.889157	2.37312	0.656291	0.991372
G1992	D2034	2019/8	0	2.5	13.2	9.01947	68.7266	41.3225	17.5057	0.670199	8.0243	0.659937	0.543976
G2015	D6402	2019/8	2	3.7	15.1	4.3981	73.6322	41.6602	22.0766	0.432236	7.21592	0.531776	1.71554
G2016	D6402	2019/8	2	3	14.3	10.3484	54.5278	33.6124	15.5442	0.472213	3.44836	0.507287	0.943338
G2023	D1544	2019/8	2	4.1	14.7	4.05664	65.9828	39.2705	18.7693	0.609868	5.40542	0.531865	1.39584
G2024	D1544	2019/8	2	2.8	14.7	3.5675	78.0751	44.9423	22.2155	0.395466	8.576	0.354424	1.5914
G2025	D1544	2019/8	2	2.8	12.7	5.06028	83.7805	46.6839	20.8656	0.532812	13.1953	0.405508	2.09741
G2044	D3487	2019/8	2	4.8	14.5	6.56459	87.5472	54.2111	22.9049	0.813429	7.76303	0.717297	1.13749
G2046	D6470	2019/8	2	3	12.3	8.44728	92.2179	58.6206	20.0337	1.02062	10.9184	0.612069	1.01252
G2068	D5611	2019/8	2	4.5	12.6	8.32038	42.2496	30.3645	6.98671	0.626283	3.18095	0.643922	0.447177
G2069	D5611	2019/8	2	3.7	15.2	8.29731	33.5169	23.0799	6.63047	0.488114	2.33353	0.440724	0.544199
G2070	D5611	2019/8	2	3.5	12.2	4.7488	31.6901	22.7461	5.43609	0.415604	2.10538	0.530809	0.456067
G2084	D5259	2019/8	3	2.9	14.6	6.96143	29.2696	20.5888	5.3978	0.596285	1.77147	0.622771	0.292481
G2085	D5259	2019/8	3	2.3	13.4	6.19082	24.3701	15.6173	5.39807	0.608994	1.94446	0.377182	0.424052
G2086	D5259	2019/8	3	2.3	13.6	6.08238	25.7156	19.4796	4.13464	0.19398	1.19339	0.393147	0.320891
G2087	D5259	2019/8	3	1.9	13.6	11.2506	25.1627	18.3723	3.9708	0.30428	1.64524	0.445476	0.424651
G2089	D5993	2019/8	3	2.8	13.8	5.35099	25.5636	18.5646	4.4231	0.489574	1.11268	0.556218	0.417366
G2090	D5993	2019/8	3	2.5	13.7	6.46768	20.1039	14.8926	3.08104	0.421233	0.947493	0.424299	0.337301
G2091	D5993	2019/8	3	2.4	16.1	4.59191	20.9759	16.2055	3.12861	0.177677	0.901029	0.309135	0.253937

## Sheet: Ewe
Table S1. Animal data - ewes
Animal data			Rumen fermentation characteristics (mmol/L)
Sample ID	Birth month	Litter size	Ammonia	Total VFA	Acetate	Propionate	Isobutyrate	Butyrate	Isovalerate	Valerate
D1230	2015/8	3	10.2244	116.938	81.7443	19.0046	1.47261	11.6269	1.74239	1.34679
D1252	2018/6	3	6.45653	78.2497	55.8552	13.3281	0.565918	6.67742	1.18783	0.635188
D1282	2016/6	1	9.56136	92.1349	64.2258	16.3682	1.12566	8.06517	1.45745	0.892536
D1304	2016/6	3	4.03901	82.4532	55.4502	17.4864	1.26557	6.61835	0.700392	0.932396
D1327	2015/7	2	9.01441	73.03	55.9354	10.445	0.9774	3.89737	1.25043	0.52435
D1355	2015/7	4	13.0197	86.1609	64.9395	13.9781	0.60813	4.81329	1.05986	0.761981
D1515	2017/7	2	7.78177	83.5594	62.371	12.3692	0.658093	5.99911	1.32482	0.837177
D1521	2013/6	2	3.27771	80.596	57.0499	15.3685	0.818622	5.67121	0.7776	0.91024
D1544	2015/8	3	8.5189	58.5271	43.1419	8.61395	0.915076	4.02759	1.12353	0.705003
D1552	2018/5	2	6.05212	48.4783	33.5289	8.00316	0.55175	4.88607	0.807744	0.700659
D1657	2013/8	3	6.2783	123.118	91.9459	19.9599	2.17715	6.93368	0.975393	1.12604
D1671	2016/7	1	4.72084	91.1606	71.5288	10.6528	0.717198	6.48754	1.03583	0.738417
D1697	2014/8	1	7.84661	83.8905	54.0338	16.931	1.74626	8.81141	1.40365	0.964392
D1699	2014/7	3	1.63452	96.7693	68.2562	19.1111	0.76974	6.93055	0.78444	0.917225
D1742	2014/5	3	8.08786	73.2498	53.2313	9.79729	0.995257	7.41919	1.23293	0.573819
D1759	2017/6	3	5.42121	94.4728	62.8781	21.3752	0.751471	7.36009	0.909719	1.19825
D1762	2016/7	3	2.57471	88.1975	66.8351	13.2717	1.09448	5.1874	0.982877	0.825887
D1785	2013/6	3	5.47584	82.5125	59.6663	12.4692	0.578087	8.51981	0.746343	0.532713
D1815	2016/6	3	5.48978	114.105	79.3237	21.6723	1.00315	9.54946	1.30408	1.25265
D1836	2015/7	3	7.70099	83.6052	62.2581	11.8477	1.1104	6.45688	1.14772	0.784313
D1844	2016/6	3	8.53703	82.85	55.9357	16.4152	1.04538	7.45711	1.22107	0.775638
D1846	2014/6	1	9.49278	96.1045	65.9342	17.3483	1.5515	8.77937	1.35736	1.1338
D1924	2016/6	3	2.09537	62.851	40.1291	11.1246	1.28033	7.92361	0.784561	1.60883
D1981	2016/6	3	2.80897	89.6001	63.127	17.9482	0.703071	6.39443	0.846725	0.580617
D2034	2017/8	1	8.26512	52.4236	38.6635	7.72547	0.811939	3.29428	1.25832	0.670161
D2039	2018/7	2	11.3171	116.516	86.2706	19.1752	0.464953	8.41064	1.08555	1.10878
D2054	2017/7	3	9.11196	104.292	73.1477	19.6506	1.66227	7.46231	1.26439	1.10465
D2098	2018/6	2	11.1064	85.571	58.3286	16.3103	0.532475	7.97324	1.25637	1.16999
D2148	2016/7	2	3.45456	103.2	74.3354	18.2763	1.18914	7.62554	1.08726	0.686302
D2180	2017/8	3	9.78563	90.1603	60.3578	17.9345	1.41495	8.21679	1.08764	1.14859
D2231	NA/6	2	3.60828	75.22	54.4407	12.8722	0.786856	5.68624	0.682997	0.751045
D2242	2017/6	2	7.61772	88.9854	62.9956	15.0732	0.978821	7.51778	1.45255	0.967405
D2269	2017/6	1	8.4106	105.767	75.129	19.9941	0.969163	7.22452	1.52094	0.928829
D2312	2016/6	2	6.62901	86.5774	61.4769	14.7003	0.959156	7.45603	1.18721	0.79784
D2315	2016/6	3	3.22746	74.2379	52.5847	12.4745	0.625652	7.27695	0.792059	0.484151
D2435	2016/8	3	7.32806	102.447	78.0932	13.2999	1.51981	7.6491	1.12453	0.760127
D2462	2017/7	2	2.51985	88.673	66.1627	14.8191	1.16715	5.01944	0.719486	0.78513
D2478	2016/6	3	3.50113	91.3451	66.1031	15.5484	0.590043	7.30605	0.884395	0.913012
D2499	2017/7	2	4.87231	80.9635	61.6587	13.0002	1.27905	3.86043	0.55748	0.607618
D2517	2018/6	2	6.1348	117.283	83.2036	24.6931	0.798331	6.58573	1.15331	0.84858
D2531	2017/6	1	5.49621	97.5363	70.2543	18.2087	1.04188	6.01825	1.21163	0.801611
D2615	2017/6	3	4.30384	79.2463	57.9982	12.7662	0.985906	5.58932	1.15217	0.754523
D2651	NA/8	2	7.60441	92.3621	65.7538	17.5552	1.24055	5.88363	0.933509	0.995451
D2728	2017/6	2	9.10706	110.407	78.3114	19.3139	1.03797	9.3908	1.29103	1.06185
D2757	2017/6	2	3.47175	71.2686	50.6445	11.5274	0.617194	6.86068	1.0252	0.593612
D2787	2017/6	2	4.54689	99.7728	71.1957	20.1998	0.600872	5.95473	0.985724	0.835976
D2873	2017/6	1	5.44341	72.4556	54.0139	10.3844	0.656222	5.75128	1.29288	0.356898
D2880	2017/6	1	4.9613	107.879	66.4744	26.429	1.08389	10.8108	1.78862	1.29252
D2986	2018/5	2	2.52856	83.1997	58.659	13.9799	0.765059	8.01789	1.02958	0.748248
D3075	2018/6	1	6.0598	120.825	84.7526	23.6687	1.30636	8.8107	1.49674	0.789772
D3436	2016/7	3	6.95868	108.373	82.9901	13.9914	2.0066	7.42584	1.33922	0.619497
D3487	2016/8	3	6.18455	84.7418	61.1484	14.702	0.796254	6.43813	0.884805	0.77217
D3604	2014/7	1	7.62676	91.2438	68.0397	10.3375	1.74971	8.07332	2.17142	0.87216
D3631	2016/8	2	8.49265	65.6036	47.7295	11.0041	0.626109	4.32616	1.11943	0.798301
D3684	2017/6	3	1.65791	84.773	59.061	15.4315	0.508217	8.06333	0.957058	0.751838
D3822	2016/6	3	0.8926	93.6042	63.1092	18.6471	0.519355	9.57201	0.89762	0.858884
D3825	2014/7	3	10.4287	107.477	83.4593	15.3178	1.11111	4.86236	1.80306	0.923395
D3848	2017/6	3	8.62808	68.4204	49.0594	11.007	0.817614	6.00467	1.06322	0.468522
D3863	2015/6	2	5.89908	113.052	76.3435	22.7921	1.76472	9.49912	1.64476	1.00789
D3890	2015/7	3	12.3582	79.2097	57.8876	13.3305	0.912639	5.08553	1.16003	0.833426
D3904	2014/6	4	7.75796	67.5687	46.7166	12.922	1.02952	5.13513	1.31971	0.44576
D3928	2017/7	3	6.55483	75.3148	57.8969	10.7687	1.01174	3.84062	0.990693	0.806126
D3930	2016/6	2	4.13573	87.7925	62.1099	16.3938	1.51755	5.85223	0.851264	1.06771
D4106	2016/6	1	5.15531	67.8225	50.1958	9.68426	0.844463	5.53369	1.119	0.445266
D4112	2016/8	3	8.29138	82.6031	58.1942	14.7237	0.397333	7.35568	0.934364	0.997845
D4124	2016/7	3	6.79053	90.2659	74.3099	8.92514	0.999543	4.522	1.08942	0.419862
D4238	2016/8	2	8.91112	93.047	68.0676	13.3808	1.18586	8.10844	1.17581	1.12845
D4248	2014/6	1	3.28799	84.938	60.8633	13.2684	0.487583	8.69172	0.957615	0.669415
D4383	2014/7	3	12.2946	125.951	93.4883	20.7401	1.24125	7.90711	1.32777	1.2465
D4450	2015/6	3	3.11504	86.9266	59.5513	17.1677	0.651466	7.68845	1.21398	0.653625
D4519	2015/7	3	2.83183	91.0052	68.215	15.5996	0.599334	4.97106	0.829575	0.790545
D4782	2017/6	2	4.2233	83.127	59.1365	14.4738	0.516866	7.51567	0.603873	0.88036
D4787	2017/6	1	3.35933	92.3718	67.3543	13.4637	0.818499	8.81929	1.32782	0.588223
D4799	2016/7	3	4.21674	67.5039	51.4042	10.0721	1.69334	2.84809	0.889617	0.596574
D4828	2016/6	2	8.3896	94.7669	65.9762	17.0592	1.06023	8.88411	1.10796	0.679124
D4830	2015/7	2	5.65225	72.6839	55.9368	10.1627	0.927941	3.97839	1.00108	0.677103
D4845	2016/5	1	5.37143	56.4303	42.6332	7.78775	0.663066	4.06021	0.835236	0.450865
D4864	2014/6	2	7.21699	75.4345	54.2148	13.5412	1.05389	4.43416	1.55233	0.638035
D4890	2016/6	3	10.9606	79.5122	60.3954	9.92357	0.720015	6.22728	1.46503	0.780955
D4961	2014/7	2	4.24625	83.5418	62.4028	14.1005	1.01166	4.67249	0.738841	0.615579
D4970	2016/6	2	2.97861	94.1377	68.9074	15.8113	0.648059	7.55433	0.596292	0.620317
D5005	2016/7	4	6.84956	72.4742	50.08	13.4547	0.8765	6.25459	0.96613	0.842325
D5042	2016/7	1	2.97642	88.4539	68.6739	10.5779	1.20739	6.39053	1.03285	0.5714
D5056	2016/6	4	9.54365	78.7343	55.6274	12.8736	0.899776	7.58978	1.12563	0.61814
D5061	2016/8	4	13.2724	143.614	102.002	21.9991	1.45555	15.2373	1.34907	1.57019
D5157	2017/5	2	9.11263	86.2899	63.1319	12.0224	0.80569	8.37742	1.40757	0.544971
D5162	2014/8	2	9.48448	94.3768	67.6211	14.8556	0.761853	8.93655	1.10087	1.1009
D5168	2016/6	2	4.2318	81.2436	56.7461	16.0009	0.724543	6.20964	0.71762	0.844854
D5196	2016/6	3	5.28412	82.5633	60.3876	13.1909	0.797907	6.17146	1.11498	0.900472
D5247	2014/6	1	3.56289	77.0727	52.8117	13.5364	0.95973	8.02252	1.2223	0.520043
D5259	2017/8	4	5.88396	58.0423	41.9078	10.4482	0.830525	3.45472	0.86422	0.536861
D5276	2016/6	4	3.21232	65.7083	48.2907	9.99654	0.467605	5.74899	0.75807	0.446331
D5278	2018/6	2	7.18913	93.9897	65.8435	16.6358	1.09338	7.96043	1.41303	1.04357
D5293	2018/6	2	4.31922	85.8763	61.1852	14.9233	0.57291	7.60503	1.02342	0.566408
D5306	2016/6	1	4.36934	101.034	73.4387	15.5523	0.879908	9.34633	0.981475	0.834779
D5325	2016/8	2	8.33732	77.7257	55.5119	14.8308	0.640205	4.7638	1.15804	0.820875
D5326	2016/7	4	6.48273	73.9512	54.2494	11.5266	1.04545	5.34052	0.937684	0.851534
D5332	2017/7	2	8.02411	87.622	67.5605	10.296	0.953565	6.37951	1.76466	0.667737
D5358	2014/7	3	3.78462	83.0616	63.0251	12.8673	0.515991	4.95038	0.939516	0.763379
D5402	2016/6	4	7.89415	86.5823	61.0501	16.1804	0.792071	6.30025	1.5849	0.674566
D5459	2017/6	2	8.63324	61.4263	46.6743	7.49252	0.763322	4.9421	1.07266	0.481442
D5529	2017/6	2	4.41617	92.0596	66.0882	17.7282	0.665648	6.03357	0.698942	0.845053
D5570	2016/7	3	5.23066	74.8739	55.6119	13.1138	0.595082	4.12868	0.755592	0.66892
D5590	2016/6	2	3.54961	78.5144	53.3688	15.448	0.947198	7.19006	0.901485	0.658843
D5611	2014/8	3	9.40478	63.5083	46.3227	8.84346	1.1542	5.42061	1.10819	0.659118
D5665	2015/6	2	4.6226	99.9011	69.6347	18.3162	1.40218	8.62855	0.983945	0.93551
D5678	2018/5	2	5.02387	87.2474	62.5724	13.8877	1.01708	8.39797	0.724354	0.647908
D5759	2014/7	2	4.38749	92.2695	70.3418	13.3472	1.35882	5.34036	1.06755	0.813809
D5873	2017/6	2	8.92919	84.6268	58.0423	16.993	0.64086	6.73876	1.24643	0.965497
D5939	2016/6	2	7.3866	86.311	63.5142	14.0537	0.546368	6.53187	0.747159	0.917791
D5953	2015/6	3	10.8278	86.8936	55.8413	18.3223	1.00538	8.70545	1.71895	1.30028
D5993	2014/8	4	5.88396	31.0407	23.2684	4.73795	0.236365	1.86742	0.609065	0.321436
D6172	2016/5	1	3.97247	63.4327	45.9479	10.6603	0.631162	4.87037	0.897625	0.425377
D6186	2016/7	2	5.48935	121.343	89.8166	18.3874	1.54456	8.63188	1.84575	1.1173
D6234	2016/7	4	10.3142	96.02	67.6977	19.1952	1.09205	6.23874	0.944097	0.852253
D6340	2016/6	3	10.3735	85.718	60.5712	15.3452	0.978332	6.3825	1.42952	1.01127
D6382	2016/6	4	6.0298	91.7792	61.8063	18.0455	1.10729	8.78489	1.05411	0.98104
D6392	2016/6	3	7.90273	73.1216	48.0499	13.8504	2.07681	7.01526	1.08227	1.04704
D6402	2016/8	3	6.23486	68.7573	51.8444	10.5953	0.873008	4.04963	0.803478	0.591525
D6406	2016/6	3	5.5605	105.41	75.6682	17.7724	0.698025	9.43146	0.892024	0.948063
D6470	2016/8	3	8.1076	71.6664	51.9758	12.6946	1.0399	4.40647	0.920265	0.629392
D6502	2016/6	2	9.72705	66.3901	49.5321	8.85318	0.685394	5.48136	1.19834	0.639664
D6556	2013/8	2	6.98868	121.001	86.4787	21.6263	1.23651	9.19144	1.34461	1.12386
D6557	2016/6	3	5.39547	108.404	78.4396	16.5038	1.17314	10.2531	1.07207	0.962692
D7817	2017/6	3	4.59617	91.442	61.3128	19.0744	1.45076	7.66498	0.935863	1.00322
D7923	2017/6	3	6.92126	97.0902	68.5548	17.0273	0.858739	8.68996	0.844811	1.1145
D8011	2017/6	3	6.86043	99.1665	72.7671	14.113	1.14096	8.90874	1.13061	1.1061
D8017	2017/6	4	7.2687	72.7949	52.7697	11.6204	0.96317	5.47933	1.16345	0.798762
