# Supplementary material for: Maternal Rumen Bacteriota Shapes the Offspring Rumen Bacteriota, Affecting the Development of Young Ruminants
Source: Microbiol Spectr. 2023 Feb 21;11(2):e03590-22. doi: 10.1128/spectrum.03590-22 (PMC10100811; doi:10.1128/spectrum.03590-22)
Supplement: Supplemental file 3 — Table S2. Download spectrum.03590-22-s0002.xlsx, XLSX file, 0.8 MB [file spectrum.03590-22-s0002.xlsx]

## Sheet: ASV information
Table S2. Rumen bacteria (ASVs) identified in the both sheep dams and lambs, their relative abundance, prevalence, and heritability (h2)
ASV_ID	Sequence	Phylum	Class	Order	Family	Genus	Alltogether_relative_abundance_mean	Alltogether_relative_abundance_SD	Alltogether_prevalence_%	Dam_relative_abundance_mean	Dam_relative_abundance_SD	Dam_prevalence_%	Lamb_relative_abundance_mean	Lamb_relative_abundance_SD	Lamb_prevalence_%	Heritability estimating
																Heritability (h2)	Standard error	T test statistic	Significance P value	Lower 95% confidence interval	Upper 95% confidence interval
ASV1	TGAGGAATATTGGTCAATGGGCGAGAGCCTGAACCAGCCAAGTAGCGTGCAGGACGACGGCCCTATGGGTTGTAAACTGCTTTTGTATGGGAATAAAGTGCTCCACGTGTGGAGTTTTGTAGGTACCATACGAATAAGGACCGGCTAATTCCGTGCCAGCAGCCGCGGTAATACGGAAGGTCCGGGCGTTATCCGGATTTATTGGGTTTAAAGGGAGCGTAGGCCGTGGATTAAGTGTGTTGTGAAATGTAGGCGCTCAACGTCTGACTTGCAGCGCATACTGGTCCACTTGAGTGCGCGCAACGCGGGCGGAATTTGTCGTGTAGCGGTGAAATGCTTAGATATGACGAAGAACCCCGATTGCGAAGGCAGCTCGCGGGAGCGCAACTGACGCTGAAG…	Bacteroidota	Bacteroidia	Bacteroidales	Prevotellaceae	Prevotella_7	0.0354052	0.044448	75.8958	0.003444	0.0102218	42.1875	0.0582601	0.0453964	100	0.264794	0.111382	2.37736	0.0180515	0.0456232	0.483965
ASV2	TGGGGGATATTGCACAATGGAGGAAACTCTGATGCAGCGACGCCGCGTGAGTGAAGAAGTATTTCGGTATGTAAAGCTCTATCAGCAGGGAAGATAATGACAGTACCTGACCAAGAAGCCCCGGCTAACTACGTGCCAGCAGCCGCGGTAATACGTAGGGGGCAAGCGTTATCCGGATTTACTGGGTGTAAAGGGAGCGCAGACGGAAGAGCAAGTCTGAAGTGAAAACCTGCGGCTTAACTGCAGGATTGCTTTGGAAACTGTTTTTCTTGAGTACTGGAGAGGTAAGCGGAATTCCTGGTGTAGTAGTGAAATGCGTAGATATCAGGAAGAACACCGGAGGCGAAGGCGGCTTACTGGACAGCAACTGACGTTGAGGCTCGAAAGCGTGGGGAGCAA…	Firmicutes	Clostridia	Lachnospirales	Lachnospiraceae	Oribacterium	0.0234076	0.0311929	77.8502	0.00428349	0.0172123	46.875	0.037083	0.0317549	100	0.03874	0.0801035	0.483625	0.628998	-0.118883	0.196363
ASV3	TGAGGAATATTGGTCAATGGGCGAGAGCCTGAACCAGCCAAGTAGCGTGCAGGATGACGGCCCTATGGGTTGTAAACTGCTTTTGTATGGGAATAAAGTGCTCCACGTGTGGAGTTTTGTAGGTACCATACGAATAAGGACCGGCTAATTCCGTGCCAGCAGCCGCGGTAATACGGAAGGTCCGGGCGTTATCCGGATTTATTGGGTTTAAAGGGAGCGTAGGCCGTGGATTAAGTGTGTTGTGAAATGTAGGCGCTCAACGTCTGACTTGCAGCGCATACTGGTCCACTTGAGTGCGCGCAACGCGGGCGGAATTTGTCGTGTAGCGGTGAAATGCTTAGATATGACGAAGAACCCCGATTGCGAAGGCAGCTCGCGGGAGCGCAACTGACGCTGAAG…	Bacteroidota	Bacteroidia	Bacteroidales	Prevotellaceae	Prevotella_7	0.0204163	0.0254585	71.3355	0.00175071	0.00541308	31.25	0.0337638	0.0257558	100	0.282778	0.119361	2.36909	0.0184524	0.0479052	0.517651
ASV4	TGAGGAATATTGGTCAATGGGCGAGAGCCTGAACCAGCCAAGTAGCGTGCAGGACGACGGCCCTATGGGTTGTAAACTGCTTTTGTATGGGGATAAAGTGCTCCACGTGTGGAGTTTTGTAGGTACCATACGAATAAGGACCGGCTAATTCCGTGCCAGCAGCCGCGGTAATACGGAAGGTCCGGGCGTTATCCGGATTTATTGGGTTTAAAGGGAGCGTAGGCCGTGGATTAAGTGTGTTGTGAAATGTAGGCGCTCAACGTCTGACTTGCAGCGCATACTGGTCCACTTGAGTGCGCGCAACGCGGGCGGAATTTGTCGTGTAGCGGTGAAATGCTTAGATATGACGAAGAACCCCGATTGCGAAGGCAGCTCGCGGGAGCGCAACTGACGCTGAAG…	Bacteroidota	Bacteroidia	Bacteroidales	Prevotellaceae	Prevotella_7	0.0201028	0.0248991	73.9414	0.00188458	0.00558616	37.5	0.0331304	0.0251778	100	0.21161	0.10852	1.94996	0.0520945	-0.00193073	0.425151
ASV5	TGAGGAATATTGGTCAATGGGCGAGAGCCTGAACCAGCCAAGTAGCGTGCAGGATGACGGCCCTATGGGTTGTAAACTGCTTTTATACAGGGATAAAGTCGGGGACGCGTTCCCCGTTTGCAGGTACTGTATGAATAAGGACCGGCTAATTCCGTGCCAGCAGCCGCGGTAATACGGAAGGTCCGGGCGTTATCCGGATTTATTGGGTTTAAAGGGAGCGCAGGCCGATTATTAAGCGTGACGTGAAATGTAGATGCTCAACATCTGAACTGCGTCGCGAACTGGTAGTCTTGAGTGAGTTCGATGTGGGCGGAATTCGTGGTGTAGCGGTGAAATGCTTAGATATCACGAAGAACTCCGATTGCGAAGGCAGCCCACAAGGCCTTTACTGACGCTAAA…	Bacteroidota	Bacteroidia	Bacteroidales	Prevotellaceae	Prevotella	0.0178097	0.0342759	89.5765	0.0248597	0.0310025	100	0.0127684	0.0355905	82.1229	0.247265	0.133194	1.85642	0.0643544	-0.0148277	0.509357
ASV6	TGGGGGATATTGCGCAATGGGGGCAACCCTGACGCAGCAACGCCGCGTGAAGGATGAAGGTTTTCGGATTGTAAACTTCTTTTATTAAGGACGAATAATGACGGTACTTAATGAATAAGCTCCGGCTAACTACGTGCCAGCAGCCGCGGTAATACGTAGGGAGCAAGCGTTGTCCGGATTTACTGGGTGTAAAGGGTGCGTAGGCGGCTAAGCAAGTCAGATGTGAAATCTATGGGCTCAACCCATAAACTGCATTTGAAACTGCATAGCTTGAGTGAAGTAGAGGCAGGCGGAATTCCCCGTGTAGCGGTGAAATGCGTAGAGATGGGGAGGAACACCAGTGGCGAAGGCGGCCTGCTGGGCTTTAACTGACGCTGAGGCACGAAAGCGTGGGTAGCA…	Firmicutes	Clostridia	Oscillospirales	Ruminococcaceae	Ruminococcus	0.0159173	0.0470577	65.4723	0.00288839	0.0120369	25.7812	0.025234	0.0590435	93.8547	0.102548	0.0951464	1.07779	0.281974	-0.0846757	0.289772
ASV7	TGAGGAATATTGGTCAATGGGCGAGAGCCTGAACCAGCCAAGTAGCGTGCAGGATGACGGCCCTATGGGTTGTAAACTGCTTTTGTATGGGAATAAAGTACTCCACGTGTGGAGTTTTGTAGGTACCATACGAATAAGGACCGGCTAATTCCGTGCCAGCAGCCGCGGTAATACGGAAGGTCCGGGCGTTATCCGGATTTATTGGGTTTAAAGGGAGCGTAGGCCGTGGATTAAGTGTGTTGTGAAATGTAGGCGCTCAACGTCTGACTTGCAGCGCATACTGGTCCACTTGAGTGCGCGCAACGCGGGCGGAATTTGTCGTGTAGCGGTGAAATGCTTAGATATGACGAAGAACCCCGATTGCGAAGGCAGCTCGCGGGAGCGCAACTGACGCTGAAG…	Bacteroidota	Bacteroidia	Bacteroidales	Prevotellaceae	Prevotella_7	0.0152314	0.0194702	74.5928	0.00134901	0.00399532	39.8438	0.0251584	0.0200598	99.4413	0.253227	0.110739	2.2867	0.0228961	0.0353207	0.471134
ASV8	TGAGGAATATTGGTCAATGGACGTGAGTCTGAACCAGCCAAGTAGCGTGCAGGATGACGGCCCTATGGGTTGTAAACTGCTTTTGTACGGGGATAAAGTGAGCCACGTGTGGTTTATTGCAGGTACCGTACGAATAAGGACCGGCTAATTCCGTGCCAGCAGCCGCGGTAATACGGAAGGTCCGGGCGTTATCCGGATTCATTGGGTTTAAAGGGAGCGTAGGCCGCCCCTTAAGCGTGTTGTGAAATGCCGCGGCTCAACCGTGGCACTGCAGCGCGAACTGGGGGGCTTGAGTGCGCGCAGCGAAGGCGGAATTCGTGGTGTAGCGGTGAAATGCTTAGATATCACGAAGAACTCCGATCGCGAAGGCAGCCTTCGGGAGCGCAACTGACGCTGAAG…	Bacteroidota	Bacteroidia	Bacteroidales	Prevotellaceae	Unclassified Genus	0.0150673	0.0200274	77.1987	0.00183795	0.00377917	45.3125	0.0245274	0.0215187	100	0.158846	0.10586	1.50052	0.13451	-0.0494604	0.367152
ASV9	TGGGGGATATTGCACAATGGACGGAAGTCTGATGCAGCGACGCCGCGTGAGTGAAGAAGTATTTCGGTATGTAAAGCTCTATCAGCAGGGAAGAAAGGCCCGCAAGGGAGATGACGGTACCTGAGTAAGAAGCCCCGGCTAACTACGTGCCAGCAGCCGCGGTAATACGTAGGGGGCAAGCGTTATCCGGATTTACTGGGTGTAAAGGGAGCGCAGACGGAAAAGCAAGTCTGATGTGAAAGCCCGGGGCTCACCCCCGGGACTGCATTGGAAACTGTTTTTCTGGAGTACTGGAGAGGTAAGCGGAATTCCTGGTGTAGCGGTGAAATGCGTAGATATCAGGAGGAACACCGGCGGCGAAGGCGGCTTACTGGACAGCAACTGACGTTGAGGCTCGAA…	Firmicutes	Clostridia	Lachnospirales	Lachnospiraceae	Lachnospiraceae NK3A20 group	0.0128646	0.0330998	73.2899	0.00196739	0.00545487	35.9375	0.020657	0.0413779	100	0.122736	0.108235	1.13398	0.257691	-0.0902427	0.335715
ASV10	TGAGGAATATTGGTCAATGGAGGCAACTCTGAACCAGCCAAGTAGCGTGCAGGACGACGGCCCTATGGGTTGTAAACTGCTTTTATAAGGGGATAAAGGATGCCACGTGTGGTGTTTTGCATGTACCTTATGAATAAGGACCGGCTAATTCCGTGCCAGCAGCCGCGGTAATACGGAAGGTCCGGGCGTTATCCGGATTTATTGGGTTTAAAGGGAGCGCAGGCGGGCGATTAAGCGTGACGTGAAATGCAGCGGCTCAACCGTATGAAGTGCGTCGCGAACTGGTTGCCTTGAGTGAGTTCGACGTGCGCGGAATTCGTGGTGTAGCGGTGAAATGCTTAGATATCACGAAGAACTCCGATTGCGAAGGCAGCGCACGAGGCCTTTACTGACGCTAAA…	Bacteroidota	Bacteroidia	Bacteroidales	Prevotellaceae	Prevotella	0.011953	0.0345378	89.2508	0.00451406	0.00833486	98.4375	0.0172725	0.0439125	82.6816	0.679786	0.13304	5.10965	5.69262e-07	0.417998	0.941574
ASV11	TGGGGAATATTGCACAATGGGGGAAACCCTGATGCAGCGACGCCGCGTGAGCGAAGAAGTATTTCGGTATGTAAAGCTCTATCAGCAGGGAAGAAAAAAATGACGGTACCTGACTAAGAAGCCCCGGCTAACTACGTGCCAGCAGCCGCGGTAATACGTAGGGGGCAAGCGTTATCCGGATTTACTGGGTGTAAAGGGAGCGCAGGCGGTGCGGCAAGTCTGATGTGAAAGCCCGGGGCTCAACCCCGGGACTGCATTGGAAACTGTCGTACTTGAGTATCGGAGAGGTAAGTGGAATTCCTAGTGTAGCGGTGAAATGCGTAGATATTAGGAGGAACACCAGTGGCGAAGGCGGCTTACTGGACGATAACTGACGCTGAGGCTCGAAAGCGTGGGGAG…	Firmicutes	Clostridia	Lachnospirales	Lachnospiraceae	Roseburia	0.0110828	0.0413582	33.2248	0.000626346	0.00357889	3.90625	0.01856	0.0528243	54.1899	0.437434	0.134471	3.25301	0.00126957	0.17283	0.702038
ASV12	TCGGGAATATTGCGCAATGGAGGAAACTCTGACGCAGTGACGCCGCGTGCAGGAAGAAGGTTTTCGGATTGTAAACTGCTTTAGACAGGGACGAAACAAATGACGGTACCTGTAGAATAAGCTCCGGCTAACTACGTGCCAGCAGCCGCGGTAATACGTAGGGAGCAAGCGTTATCCGGATTTATTGGGTGTAAAGGGTGCGTAGACGGATAAACAAGTTAGTTGTGAAATACCTCGGCTTAACTGAGGAACTGCAACTAAAACTATATATCTTGAGTACTGGAGGGGAAAGCGGAATTCCTAGTGTAGCGGTGAAATGCGTAGATATTAGGAAGAACACCGGTGGCGAAGGCGGCTTTCTGGACAGCAACTGACGTTGAGGCACGAAAGTGTGGGGAG…	Firmicutes	Clostridia	Clostridia UCG-014	Unclassified Family	Unclassified Genus	0.0111979	0.0157114	71.987	0.000798705	0.00176679	34.375	0.0186342	0.0169854	98.8827	0.0659368	0.0946423	0.696695	0.486522	-0.120295	0.252169
ASV13	TGGGGAATATTGCACAATGGAGGAAACTCTGATGCAGCGACGCCGCGTGAGCGATGAAGTATTTCGGTATGTAAAGCTCTATCAGCAGGGAAGATAATGACGGTACCTGACTAAGAAGCTCCGGCTAAATACGTGCCAGCAGCCGCGGTAATACGTATGGAGCAAGCGTTATCCGGATTTACTGGGTGTAAAGGGAGCGTAGGCGGTCTTACAAGTCTGAAGTGAAAACCCTGGGCTTAACCCTGGGATTGCTTTGGAAACTGCAGGACTGGAGTGTCGGAGGGGCATGTGGAATTCCTGGTGTAGCGGTGAAATGCGTAGATATCAGGAGGAACACCAGTGGCGAAGGCGGCATGCTGGACGATAACTGACGCTGATGCTCGAAAGCGTGGGGAGCAA…	Firmicutes	Clostridia	Lachnospirales	Lachnospiraceae	Shuttleworthia	0.0107674	0.0183603	68.7296	0.00167402	0.00500314	27.3438	0.01727	0.0214206	98.324	0.244447	0.109384	2.23477	0.0261539	0.0292083	0.459686
ASV14	TGAGGAATATTGGTCAATGGGCGGAAGCCTGAACCAGCCAAGTAGCGTGCAGGAAGACGGCCCTATGGGTTGTAAACTGCTTTTATGCGGGGATAAAGTGGGTCACGCGTGGCCCATTGCAGGTACCGCAGGAATAAGGACCGGCTAATTCCGTGCCAGCAGCCGCGGTAATACGGAAGGTCCGGGCGTTATCCGGATTTATTGGGTTTAAAGGGAGCGTAGGCCGTTGGGCAAGCGTGTTGTGAAATGTACCGGCTTAACCGGTGAGTTGCAGCGCGAACTGCCCGGCTTGAGTGTGCGGGAAGCAGGCGGAATTCGTGGTGTAGCGGTGAAATGCTTAGATATCACGAAGAACCCCGATTGCGAAGGCAGCTTGCTGTAGCATTACTGACGCTGAAG…	Bacteroidota	Bacteroidia	Bacteroidales	Prevotellaceae	Prevotella	0.0095616	0.0145218	75.57	0.00154185	0.00317036	42.9688	0.0152964	0.0166016	98.8827	0.327682	0.13021	2.51656	0.012362	0.0714607	0.583903
ASV15	TGAGGAATATTGGTCAATGGGCGCAAGCCTGAACCAGCCAAGTAGCGTGCAGGAAGACGGCCCTATGGGTTGTAAACTGCTTTTATGTGGGAACAAAGTGCCGTATGCGTACGGTTTTGCGTGTACCTCATGAATAAGGACCGGCTAATTCCGTGCCAGCAGCCGCGGTAATACGGAAGGTCCGGGCGTTATCCGGATTTATTGGGTTTAAAGGGAGCGTAGGCCGGTTTTTAAGCGTGTCGTGAAATGCCGTGGCTCAACCATGGCACTGCGGCGCGAACTGGAGACCTTGAGTGCGCTGAAGGCGGGCGGAATTCGTGGTGTAGCGGTGAAATGCTTAGATATCACGAAGAACCCCGATTGCGAAGGCAGCTCGCCGTAGCGTATACTGACGCTGAA…	Bacteroidota	Bacteroidia	Bacteroidales	Prevotellaceae	Prevotellaceae UCG-001	0.00864288	0.03123	44.2997	0.0206681	0.0457292	92.9688	4.38e-05	0.000204181	9.49721	2.73e-09	0.0938601	2.91063e-08	1	-0.184693	0.184693
ASV16	TGAGGAATATTGGTCAATGGGCGAGAGCCTGAACCAGCCAAGTCGCGTGAAGGATGAAGGTTCTATGGATTGTAAACTTCTTTTGTCCGAGGGTAAAGGAGTCCACGTGTGGATTTTTGCAAGTATCGGACGAATAAGCATCGGCTAACTCCGTGCCAGCAGCCGCGGTAATACGGAGGATGCGAGCGTTATCCGGATTTATTGGGTTTAAAGGGTGCGTAGGTGGTTTGTTAAGTTTGTGGTGAAAGCGTGCGGCTCAACCGTACCAAGCCATGAAAACTGGCGAACTTGAGTGCAAACGAGGTAGGCGGAATGTGATGTGTAGCGGTGAAATGCTTAGATATGTCACAGAACCCCGATTGCGAAGGCAGCTTACCAGCATGCAACTGACACTGAGGC…	Bacteroidota	Bacteroidia	Bacteroidales	Bacteroidales RF16 group	Unclassified Genus	0.00797041	0.0132667	56.0261	0.0185306	0.0150448	100	0.000419019	0.00179965	24.581	0.0775533	0.101218	0.7662	0.444148	-0.121618	0.276725
ASV17	TGAGGAATATTGGTCAATGGCCGAGAGGCTGAACCAGCCAAGTAGCGTGCAGGATGACGGCCCTATGGGTTGTAAACTGCTTTTATACGGGGATAAAGTCAGCTACGTGTAGTTGTTTGCAGGTACCGTATGAATAAGGACCGGCTAATTCCGTGCCAGCAGCCGCGGTAATACGGAAGGTCCGGGCGTTATCCGGATTTATTGGGTTTAAAGGGAGCGCAGGCCGTCTGTTAAGCGTGTTGTGAAATGTAGGCGCCCAACGTCTGAATTGCAGCGCGAACTGGCTGACTAGAGTACGCACAACGTTGGCGGAATTTGCCGTGTAGCGGTGAAATGCTTAGATATGGCGAAGAACTCCGATTGCGAAGGCAGCTGACGGGAGCGCAACTGACGCTCATG…	Bacteroidota	Bacteroidia	Bacteroidales	Prevotellaceae	Prevotella_7	0.00880428	0.0177121	67.7524	0.000976404	0.00283112	26.5625	0.0144019	0.0213815	97.2067	0.277106	0.124805	2.22031	0.0271302	0.0315209	0.522691
ASV18	TGAGGAATATTGGTCAATGGGCGAGAGCCTGAACCAGCCAAGTAGCGTGCAGGATGACGGCCCTATGGGTTGTAAACTGCTTTTGTATGGGGATAAAGTGCTCCACGTGTGGAGTTTTGTAGGTACCATACGAATAAGGACCGGCTAATTCCGTGCCAGCAGCCGCGGTAATACGGAAGGTCCGGGCGTTATCCGGATTTATTGGGTTTAAAGGGAGCGTAGGCCGTGGATTAAGTGTGTTGTGAAATGTAGGCGCTCAACGTCTGACTTGCAGCGCATACTGGTCCACTTGAGTGCGCACAACGCGGGCGGAATTTGTCGTGTAGCGGTGAAATGCTTAGATATGACGAAGAACCCCGATTGCGAAGGCAGCTCGCGGGAGCGCAACTGACGCTGAAG…	Bacteroidota	Bacteroidia	Bacteroidales	Prevotellaceae	Prevotella_7	0.00814376	0.0114446	91.5309	0.00338139	0.00654381	81.25	0.0115492	0.012892	98.8827	3e-07	0.0884615	3.39661e-06	0.999997	-0.174069	0.17407
ASV19	TGGGGAATATTGCACAATGGAGGAAACTCTGATGCAGCGACGCCGCGTGAGCGAAGAAGTATTTCGGTATGTAAAGCTCTATCAGCAGGGAAGATAATGACGGTACCTGACTAAGAAGCTCCGGCTAAATACGTGCCAGCAGCCGCGGTAATACGTATGGAGCAAGCGTTATCCGGATTTACTGGGTGTAAAGGGAGTGTAGGCGGTCTATCAAGTCTGATGTGAAACCCCGGGGCTCAACTCCGGGATTGCATTGGAAACTGGTGGACTGGAGTGTCGGAGAGGCAAGTGGAATTCCTAGTGTAGCGGTGAAATGCGTAGATATTAGGAGGAACACCAGTGGCGAAGGCGGCTTGCTGGACGATAACTGACGCTGAGGCTCGAAAGCGTGGGGAGCAA…	Firmicutes	Clostridia	Lachnospirales	Lachnospiraceae	Shuttleworthia	0.00799567	0.0204412	71.3355	0.00108876	0.00402815	33.5938	0.0129347	0.0254269	98.324	0.102853	0.0969181	1.06124	0.289418	-0.087857	0.293563
ASV20	TGGGGAATATTGCACAATGGGGGAAACCCTGATGCAGCGACGCCGCGTGAGCGAAGAAGTATTTCGGTATGTAAAGCTCTATCAGCAGGGAAGAAGAATGACGGTACCTGACTAAGAAGCACCGGCTAAATACGTGCCAGCAGCCGCGGTAATACGTATGGTGCAAGCGTTATCCGGATTTACTGGGTGTAAAGGGAGCGCAGGCGGTGCGGCAAGTCTGATGTGAAAGCCCGGGGCTCAACCCCGGTACTGCATTGGAAACTGTCGTACTAGAGTGTCGGAGGGGTAAGTGGAATTCCTAGTGTAGCGGTGAAATGCGTAGATATTAGGAGGAACACCAGTGGCGAAGGCGGCTTACTGGACGATAACTGACGCTGAGGCTCGAAAGCGTGGGGAGCA…	Firmicutes	Clostridia	Lachnospirales	Lachnospiraceae	Agathobacter	0.00830557	0.0224108	60.2606	0.000596779	0.00208522	28.9062	0.013818	0.028025	82.6816	0.432986	0.132889	3.25825	0.00124712	0.171494	0.694478
ASV21	TGAGGAATATTGGTCAATGGACGAGAGTCTGAACCAGCCAAGTAGCGTGCAGGATGACGGCCCTATGGGTTGTAAACTGCTTTTATGCGGGGATAAAGTGCGCCACGTGTGGTGTATTGCAGGTACCGCAAGAATAAGGACCGGCTAATTCCGTGCCAGCAGCCGCGGTAATACGGAAGGTCCGGGCGTTATCCGGATTTATTGGGTTTAAAGGGAGCGTAGGCCGGATGGCAAGCGTGTTGTGAAATGTCGTGGCCCAACCAGGGCACTGCAGCGCGAACTGCCGTTCTTGAGTGCGCGCAACGTTGGCGGAATTTGTCGTGTAGCGGTGAAATGCTTAGATATGACGAAGAACTCCGATTGCGAAGGCAGCTGACGGGAGCGCAACTGACGCTGAAG…	Bacteroidota	Bacteroidia	Bacteroidales	Prevotellaceae	Prevotella_7	0.00767573	0.0105514	80.1303	0.00157512	0.00569128	52.3438	0.0120382	0.0110515	100	0.117572	0.0998799	1.17713	0.240057	-0.0789664	0.31411
ASV22	TGAGGAATATTGGTCAATGGGCGAGAGCCTGAACCAGCCAAGTAGCGTGCAGGATGACGGCCCTATGGGTTGTAAACTGCTTTTATACAGGGATAAAGTCGGGGACGTGTTCCCCGTTTGCAGGTACTGTATGAATAAGGACCGGCTAATTCCGTGCCAGCAGCCGCGGTAATACGGAAGGTCCGGGCGTTATCCGGATTTATTGGGTTTAAAGGGAGCGCAGGCCGATTATTAAGCGTGACGTGAAATGTAGATGCTCAACATCTGAACTGCGTCGCGAACTGGTAGTCTTGAGTGAGTTCGATGTGGGCGGAATTCGTGGTGTAGCGGTGAAATGCTTAGATATCACGAAGAACTCCGATTGCGAAGGCAGCCCACAAGGCCTTTACTGACGCTAAA…	Bacteroidota	Bacteroidia	Bacteroidales	Prevotellaceae	Prevotella	0.00699174	0.021315	70.684	0.00866884	0.00766133	98.4375	0.00579248	0.0270886	50.838	0.125335	0.11563	1.08393	0.279249	-0.102196	0.352867
ASV23	TGAGGAATATTGGTCAATGGGCGAGAGCCTGAACCAGCCAAGTAGCGTGCAGGACGACGGCCCTATGGGTTGTAAACTGCTTTTGTATGGGGATAAAGTGCTCCACGTGTGGAGTTTTGTAGGTACCATACGAATAAGGACCGGCTAATTCCGTGCCAGCAGCCGCGGTAATACGGAAGGTCCGGGCGTTATCCGGATTTATTGGGTTTAAAGGGAGCGTAGGCCGTGGATTAAGTGTGTTGTGAAATGTAGGCGCTCAACGTCTGACTTGCAGCGCATACTGGTCCACTTGAGTGCGCACAACGCGGGCGGAATTTGTCGTGTAGCGGTGAAATGCTTAGATATGACGAAGAACCCCGATTGCGAAGGCAGCTCGCGGGAGCGCAACTGACGCTGAAG…	Bacteroidota	Bacteroidia	Bacteroidales	Prevotellaceae	Prevotella_7	0.00684188	0.0126439	71.6612	0.000822189	0.00204031	32.8125	0.0111465	0.0150588	99.4413	0.197828	0.114077	1.73416	0.0838964	-0.0266467	0.422303
ASV24	TGAGGAATATTGGTCAATGGGCGGAAGCCTGAACCAGCCAAGTAGCGTGCAGGAAGACGGCCCTATGGGTTGTAAACTGCTTTTATGCGGGGATAAAGTGGGCCACGCGTGGCCCATTGCAGGTACCGCAGGAATAAGGACCGGCTAATTCCGTGCCAGCAGCCGCGGTAATACGGAAGGTCCGGGCGTTATCCGGATTTATTGGGTTTAAAGGGAGCGTAGGCCGTTGGGCAAGCGTGTTGTGAAATGTACCGGCTTAACCGGTGAGTTGCAGCGCGAACTGCCCGGCTTGAGTGTGCGGGAAGCAGGCGGAATTCGTGGTGTAGCGGTGAAATGCTTAGATATCACGAAGAACCCCGATTGCGAAGGCAGCTTGCTGTAGCATTACTGACGCTGAAG…	Bacteroidota	Bacteroidia	Bacteroidales	Prevotellaceae	Prevotella	0.00684321	0.0109827	63.8436	0.000744746	0.00228017	19.5312	0.0112041	0.0125516	95.5307	0.226525	0.119892	1.88941	0.0597819	-0.00939176	0.462442
ASV25	TGGGGAATCTTGCACAATGGGCGGAAGCCTGATGCAGCGACGCCGCGTGCGGGACGAAGGCCTTCGGGCTGTAAACCGCTTTCAGCAGGGACGAGGCGAAAGTGACGGTACCTGCAGAAGAAGCCCCGGCTAACTACGTGCCAGCAGCCGCGGTAATACGTAGGGGGCAAGCGTTATCCGGATTCATTGGGCGTAAAGCGCGCGTAGGCGGCCAGCCTGGTCGGGAGTCAAATCCGGGGGCTCAACCCCCGTCCGCTCCCGATACCGGCCGGCTTGAGTCTGGCAGGGGAAGGCGGAATTCCCGGTGTAGCGGTGGAATGCGCAGATATCGGGAAGAACACCGGTGGCGAAGGCGGCCTTCTGGGCCACGACTGACGCTGAGGCGCGAAAGCTAGGGGA…	Actinobacteriota	Coriobacteriia	Coriobacteriales	Atopobiaceae	Olsenella	0.00657269	0.0200775	70.684	0.0009638	0.00436374	34.375	0.0105835	0.0252816	96.648	0.0471451	0.0961161	0.490501	0.624131	-0.141987	0.236277
ASV26	TGGGGGATATTGCACAATGGAGGGAACTCTGATGCAGCGACGCCGCGTGAGTGAAGAAGTATTTCGGTATGTAAAGCTCTATCAGCAGGGAAGAAAGACCCGCAAGGGGGATGACGGTACCTGAGTAAGAAGCCCCGGCTAACTACGTGCCAGCAGCCGCGGTAATACGTAGGGGGCGAGCGTTATCCGGATTTACTGGGTGTAAAGGGAGCGCAGACGGACCTTCAAGTCTGATGTGAAATTCAGGGGCTCAACCCCGGGACTGCATTGGAAACTGGAGATCTGGAGTACTGGAAGGGTAAGCGGAATTCCTGGTGTAGCGGTGAAATGCGTAGATATCAGGAGGAACACCGGTGGCGAAGGCGGCTTACTGGACAGTAACTGACGTTGAGGCTCGAA…	Firmicutes	Clostridia	Lachnospirales	Lachnospiraceae	Lachnospiraceae NK3A20 group	0.00579935	0.0173806	68.4039	0.000808076	0.00329411	28.9062	0.00936853	0.021904	96.648	0.163376	0.116028	1.40808	0.160123	-0.0649373	0.39169
ASV27	TGAGGAATATTGGTCAATGGGCGAGAGCCTGAACCAGCCAAGTAGCGTGCAGGAAGACGGCCCTATGGGTTGTAAACTGCTTTTATACAGGGATAAAGTCGGGGACGCGTTCCCCGTTTGCAGGTACTGTATGAATAAGGACCGGCTAATTCCGTGCCAGCAGCCGCGGTAATACGGAAGGTCCGGGCGTTATCCGGATTTATTGGGTTTAAAGGGAGCGCAGGCCGATTATTAAGCGTGACGTGAAATGTAGATGCTCAACATCTGAACTGCGTCGCGAACTGGTAGTCTTGAGTGAGTTCGATGTGGGCGGAATTCGTGGTGTAGCGGTGAAATGCTTAGATATCACGAAGAACTCCGATTGCGAAGGCAGCCCACAAGGCCTTTACTGACGCTAAA…	Bacteroidota	Bacteroidia	Bacteroidales	Prevotellaceae	Prevotella	0.00573708	0.0148836	66.7752	0.00889081	0.0196566	88.2812	0.00348189	0.00956212	51.3966	0.270712	0.134763	2.00881	0.0454356	0.00553361	0.535891
ASV28	TGAGGAATATTGGTCAATGGCCGAGAGGCTGAACCAGCCAAGTAGCGTGCAGGAAGACGGCCCTATGGGTTGTAAACTGCTTTTATACGGGGATAAAGTCAGCTACGTGTAGTTGTTTGCAGGTACCGTATGAATAAGGACCGGCTAATTCCGTGCCAGCAGCCGCGGTAATACGGAAGGTCCGGGCGTTATCCGGATTTATTGGGTTTAAAGGGAGCGCAGGCCGTCTGTTAAGCGTGTTGTGAAATGTAGGCGCCCAACGTCTGAATTGCAGCGCGAACTGGCTGACTAGAGTACGCACAACGTTGGCGGAATTTGCCGTGTAGCGGTGAAATGCTTAGATATGGCGAAGAACTCCGATTGCGAAGGCAGCTGACGGGAGCGCAACTGACGCTCATG…	Bacteroidota	Bacteroidia	Bacteroidales	Prevotellaceae	Prevotella_7	0.00602999	0.0207149	58.3062	0.000285486	0.00102485	11.7188	0.0101378	0.0263578	91.6201	0.134979	0.103769	1.30077	0.194317	-0.0692118	0.339171
ASV29	TGAGGAATATTGGTCAATGGACGAGAGTCTGAACCAGCCAAGTAGCGTGCAGGATGACGGCCCTATGGGTTGTAAACTGCTTTTATACAGGGATAAAGTGACGTACGTGTACGTTTTTGTAGGTACTGTATGAATAAGGACCGGCTAATTCCGTGCCAGCAGCCGCGGTAATACGGAAGGTCCGGGCGTTATCCGGATTTATTGGGTTTAAAGGGAGCGCAGGCTGATGATTAAGCGTGACGTGAAATGTAGCCGCTCAACGGCTGAACTGCGTCGCGAACTGGTTATCTTGAGTGAGTTCGATGTTGGCGGAATTCGTGGTGTAGCGGTGAAATGCTTAGATATCACGAAGAACTCCGATTGCGAAGGCAGCCAACAAGGCCTTTACTGACGCTAAAG…	Bacteroidota	Bacteroidia	Bacteroidales	Prevotellaceae	Prevotella	0.00531376	0.0136976	48.2085	0.0125012	0.0189892	96.875	0.000174161	0.000765142	13.4078	0.151936	0.119074	1.27599	0.202928	-0.0823705	0.386243
ASV30	TGAGGAATATTGGTCAATGGGCGAGAGCCTGAACCAGCCAAGTAGCGTGCAGGACGACGGCCCTATGGGTTGTAAACTGCTTTTATGCGGGGATAAAGTCAACTACGTGTAGTTGTTTGCAGGTACCGCAAGAATAAGGACCGGCTAATTCCGTGCCAGCAGCCGCGGTAATACGGAAGGTCCGGGCGTTATCCGGATTTATTGGGTTTAAAGGGAGCGTAGGCCGCAGGTTAAGTGTGTTGTGAAATGTAGGCGCCCAACGTCTGAATTGCAGCGCATACTGTCCTGCTTGAGTGCGCGCAACGTTTGCGGAATTTGTCGTGTAGCGGTGAAATGCTTAGATATGACGAAGAACTCCGATTGCGAAGGCAGCAGACGGGAGCGCAACTGACGCTGAAG…	Bacteroidota	Bacteroidia	Bacteroidales	Prevotellaceae	Prevotella_7	0.00587416	0.00888428	68.7296	0.000426516	0.000935639	25	0.00976969	0.00991715	100	0.129607	0.100985	1.28343	0.200312	-0.0691053	0.328319
ASV31	TGAGGAATATTGGTCAATGGACGAGAGTCTGAACCAGCCAAGTAGCGTGCAGGACGACGGCCCTATGGGTTGTAAACTGCTTTTGTACGGGGATAAAGTGAGCCACGTGTGGTTTATTGCAGGTACCGTACGAATAAGGACCGGCTAATTCCGTGCCAGCAGCCGCGGTAATACGGAAGGTCCGGGCGTTATCCGGATTCATTGGGTTTAAAGGGAGCGTAGGCCGCCCCTTAAGCGTGTTGTGAAATGCCGCGGCTCAACCGTGGCACTGCAGCGCGAACTGGGGGGCTTGAGTGCGCGCAGCGAAGGCGGAATTCGTGGTGTAGCGGTGAAATGCTTAGATATCACGAAGAACTCCGATCGCGAAGGCAGCCTTCGGGAGCGCAACTGACGCTGAAG…	Bacteroidota	Bacteroidia	Bacteroidales	Prevotellaceae	Unclassified Genus	0.00521464	0.00690811	68.7296	0.000566944	0.00133	25.7812	0.00853813	0.00735461	99.4413	0.14666	0.109666	1.33734	0.182106	-0.0691344	0.362454
ASV32	TGAGGAATATTGGTCAATGGGCGGAAGCCTGAACCAGCCATGCCGCGTGCAGGAATAAGGCCCTACGGGTCGTAAACTGCTTTTGTACGGGAGCAATAAGGGCCACGTGTGGTCCGATGAGAGTACCGTACGAATAAGCATCGGCTAACTCCGTGCCAGCAGCCGCGGTAATACGGAGGATGCGAGCGTTATCCGGATTCATTGGGTTTAAAGGGTGCGTAGGCGGCGTGCCAAGTCAGGGGTGAAAGGTTCCGGCTCAACTGGGACAGTGCCTTTGATACTGGTGTGCTGGAGTGCGCTTGCCGTGGGAGGAATGAGTGGTGTAGCGGTGAAATGCTTAGATATCACTCAGAACACCGATTGCGAAGGCATCTCACGAAGGCGTAACTGACGCTGAGG…	Bacteroidota	Bacteroidia	Bacteroidales	Rikenellaceae	Rikenellaceae RC9 gut group	0.00480799	0.00494052	97.0684	0.00705321	0.00329035	100	0.00320247	0.00528571	94.9721	0.137468	0.1231	1.11672	0.264991	-0.104762	0.379699
ASV33	TGGGGAATATTGCACAATGGAGGAAACTCTGATGCAGCGACGCCGCGTGAGCGATGAAGTATTTCGGTATGTAAAGCTCTATCAGCAGGGAAGATAATGACGGTACCTGACTAAGAAGCTCCGGCTAAATACGTGCCAGCAGCCGCGGTAATACGTATGGAGCAAGCGTTATCCGGATTTACTGGGTGTAAAGGGAGCGTAGGCGGTCTTACAAGTCTGAAGTGAAAACCCTGGGCTTAACCCGGGGATTGCTTTGGAAACTGCAGGACTGGAGTGTCGGAGGGGCATGTGGAATTCCTGGTGTAGCGGTGAAATGCGTAGATATCAGGAGGAACACCAGTGGCGAAGGCGGCATGCTGGACGATAACTGACGCTGATGCTCGAAAGCGTGGGGAGCAA…	Firmicutes	Clostridia	Lachnospirales	Lachnospiraceae	Shuttleworthia	0.00515885	0.00911436	58.6319	0.000802435	0.00246991	22.6562	0.00827405	0.0107162	84.3575	0.295866	0.116058	2.54929	0.0112819	0.0674931	0.524239
ASV34	TGAGGAATATTGGTCAATGGGCGAGAGCCTGAACCAGCCAAGTAGCGTGCAGGATGACGGCCCTATGGGTTGTAAACTGCTTTTATGCGGGGATAAAGTCAACTACGTGTAGTTGTTTGCAGGTACCGCAAGAATAAGGACCGGCTAATTCCGTGCCAGCAGCCGCGGTAATACGGAAGGTCCGGGCGTTATCCGGATTTATTGGGTTTAAAGGGAGCGTAGGCCGCAGGTTAAGTGTGTTGTGAAATGTAGGCGCCCAACGTCTGAATTGCAGCGCATACTGTCCTGCTTGAGTGCGCGCAACGTTTGCGGAATTTGTCGTGTAGCGGTGAAATGCTTAGATATGACGAAGAACTCCGATTGCGAAGGCAGCAGACGGGAGCGCAACTGACGCTGAAG…	Bacteroidota	Bacteroidia	Bacteroidales	Prevotellaceae	Prevotella_7	0.00560775	0.00857324	66.7752	0.00042948	0.000967639	21.875	0.00931065	0.00961788	98.8827	0.0187587	0.0729162	0.257263	0.797148	-0.124722	0.162239
ASV35	TGAGGAATATTGGTCAATGGGCGAGAGCCTGAACCAGCCAAGTAGCGTGCAGGATGACGGCCCTATGGGTTGTAAACTGCTTTTGTATGGGGATAAAGTGCTCCACGTGTGGAGTTTTGTAGGTACCATACGAATAAGGACCGGCTAATTCCGTGCCAGCAGCCGCGGTAATACGGAAGGTCCGGGCGTTATCCGGATTTATTGGGTTTAAAGGGAGCGTAGGCCGTGGATTAAGTGTGTTGTGAAATGTAGGCGCTCAACGTCTGACTTGCAGCGCATACTGGTCCACTTGAGTGCGCGCAACGCGGGCGGAATTTGTCGTGTAGCGGTGAAATGCTTAGATATGACGAAGAACCCCGATTGCGAAGGCAGCTCGCGGGAGCGCAACTGACGCTGAAG…	Bacteroidota	Bacteroidia	Bacteroidales	Prevotellaceae	Prevotella_7	0.00517841	0.00676529	82.7362	0.00121952	0.00233242	60.1562	0.00800935	0.00744219	98.8827	0.0400833	0.0792992	0.50547	0.613593	-0.115957	0.196124
ASV36	TGAGGAATATTGGTCAATGGGCGAGAGCCTGAACCAGCCAAGTAGCGTGCAGGACGACGGCCCTATGGGTTGTAAACTGCTTTTATAAGGGAATAAAGTGAGTCTCGTGAGACTTTTTGCATGTACCTTATGAATAAGGACCGGCTAATTCCGTGCCAGCAGCCGCGGTAATACGGAAGGTCCGGGCGTTATCCGGATTTATTGGGTTTAAAGGGAGCGTAGGCCGGAGATTAAGCGTGTTGTGAAATGTAGTGGCTCAACCTCTGCACTGCAGCGCGAACTGGTCTTCTTGAGTACGCACAACGTGGGCGGAATTCGTGGTGTAGCGGTGAAATGCTTAGATATCACGAAGAACTCCGATTGCGAAGGCAGCTCACGGGAGCGCAACTGACGCTGAAG…	Bacteroidota	Bacteroidia	Bacteroidales	Prevotellaceae	Prevotella_9	0.0052127	0.0109581	65.798	0.000483264	0.001402	22.6562	0.00859465	0.0133082	96.648	2.58e-08	0.084941	3.04172e-07	1	-0.167142	0.167142
ASV37	TGAGGAATATTGGTCAATGGATGAGAGTCTGAACCAGCCAAGTAGCGTGCAGGATGACGGCCCTATGGGTTGTAAACTGCTTTTGTACGGGGATAAAGGAGCTTACGTGTAAGTTTTTGCAGGTACCGTACGAATAAGGACCGGCTAATTCCGTGCCAGCAGCCGCGGTAATACGGAAGGTCCGGGCGTTATCCGGATTTATTGGGTTTAAAGGGAGCGCAGGCTGTCGGTTAAGCGTGTTGTGAAATGTAGGTGCCCAACACCTGCACTGCAGCGCGAACTGGCTGACTTGAGTACGCACGACGTTGGCGGAATTTGCCGTGTAGCGGTGAAATGCTTAGATATGGCGAAGAACTCCGATTGCGAAGGCAGCTGACGGGAGCGCAACTGACGCTCATG…	Bacteroidota	Bacteroidia	Bacteroidales	Prevotellaceae	Prevotella_7	0.00481365	0.00621173	92.1824	0.00172827	0.00254206	81.25	0.00701994	0.0070627	100	2.65e-08	0.105937	2.50382e-07	1	-0.208457	0.208457
ASV38	TGAGGAATATTGGTCAATGGGCGAGAGCCTGAACCAGCCAAGTCGCGTGAAGGATGAAGGTTCTATGGATTGTAAACTTCTTTTGTCCGAGGGTAAAAAAGGCCACGTGTGGCTTCTTGCAAGTATCGGACGAATAAGCATCGGCTAACTCCGTGCCAGCAGCCGCGGTAATACGGAGGATGCGAGCGTTATCCGGATTTATTGGGTTTAAAGGGTGCGTAGGTGGTTTGTTAAGTTTGTGGTGAAAGCGTGCGGCTCAACCGTACCAAGCCATGAAAACTGGCGAACTTGAGTGCAAACGAGGTAGGCGGAATGTGATGTGTAGCGGTGAAATGCTTAGATATGTCACAGAACCCCGATTGCGAAGGCAGCTTACCAGCATGCAACTGACACTGAGGC…	Bacteroidota	Bacteroidia	Bacteroidales	Bacteroidales RF16 group	Unclassified Genus	0.00443803	0.0177633	48.5342	0.0103468	0.0263775	100	0.000212795	0.00090322	11.7318	0.175555	0.115483	1.52017	0.1295	-0.0516873	0.402797
ASV39	TAGGGAATATTGCACAATGGGGGAAACCCTGATGCAGCGACGCCGCGTGAAGGACGAAGTATTTCGGTATGTAAACTTCTATCAGCAAGGAAGAAAATGACGGTACTTGACTAAGAAGCCCCGGCTAAATACGTGCCAGCAGCCGCGGTAATACGTATGGGGCAAGCGTTATCCGGATTTACTGGGTGTAAAGGGAGCGTAGGCGGCATAGCAAGTCAGAAGTGAAAGGCTGGGGCTCAACCCCGGGACTGCTTTTGAAACTGTTAAGCTAGAGTGTCGGAGGGGTAAGCGGAATTCCTAGTGTAGCGGTGAAATGCGTAGATATTAGGAGGAACACCGGTGGCGAAGGCGGCTTACTGGACGATTACTGACGCTGAGGCTCGAAAGCGTGGGGAGCAA…	Firmicutes	Clostridia	Lachnospirales	Lachnospiraceae	[Eubacterium] ventriosum group	0.00396253	0.00803229	43.9739	0.00909366	0.0102731	88.2812	0.000293345	0.00170187	12.2905	0.0582062	0.0963497	0.604113	0.546216	-0.131386	0.247798
ASV40	TGAGGAATATTGGTCAATGGACGTGAGTCTGAACCAGCCAAGTAGCGTGCAGGACGACGGCCCTATGGGTTGTAAACTGCTTTTGTACGGGGATAAAGTGAGCCACGTGTGGTTTATTGCAGGTACCGTACGAATAAGGACCGGCTAATTCCGTGCCAGCAGCCGCGGTAATACGGAAGGTCCGGGCGTTATCCGGATTCATTGGGTTTAAAGGGAGCGTAGGCCGCCCCTTAAGCGTGTTGTGAAATGCCGCGGCTCAACCGTGGCACTGCAGCGCGAACTGGGGGGCTTGAGTGCGCGCAGCGAAGGCGGAATTCGTGGTGTAGCGGTGAAATGCTTAGATATCACGAAGAACTCCGATCGCGAAGGCAGCCTTCGGGAGCGCAACTGACGCTGAAG…	Bacteroidota	Bacteroidia	Bacteroidales	Prevotellaceae	Unclassified Genus	0.00429208	0.0060331	65.1466	0.000470588	0.00138241	19.5312	0.00702477	0.0065688	97.7654	0.187499	0.117157	1.60042	0.110538	-0.0430353	0.418034
ASV41	TGAGGAATATTGGTCAATGGGCGAGAGCCTGAACCAGCCAAGTAGCGTGGAGGATGACGGCCCTACGGGTTGTAAACTCCTTTTATCAGGGGATAAAGTCCACTACGTGTAGTGGTTTGCAGGTACCTGATGAATAAGGACCGGCTAATTCCGTGCCAGCAGCCGCGGTAATACGGAAGGTCCGGGCGTTATCCGGATTTATTGGGTTTAAAGGGAGCGCAGACGGGCTGTTAAGCGTGACGTGAAATCCGGGGGCTCAACCTTCGGCTGCGTCGCGAACTGGCGGCCTTGAGTGGACGGTAGGCAGGCGGAATTCGTGGTGTAGCGGTGAAATGCTTAGATATCACGAAGAACCCCGATTGCGAAGGCAGCTTGCCGCAGTCTTACTGACGTTCATGC…	Bacteroidota	Bacteroidia	Bacteroidales	Prevotellaceae	Prevotella	0.00414454	0.0063939	50.4886	0.00976159	0.00660989	100	0.000127871	0.000421945	15.0838	0.085122	0.0910315	0.935083	0.350483	-0.094005	0.264249
ASV42	TGAGGAATATTGGTCAATGGGCGAGAGCCTGAACCAGCCAAGTAGCGTGGAGGATGACGGCCCTACGGGTTGTAAACTCCTTTTATCAGGGGATAAAGTGCACTACGCGTAGTGCTTTGCAGGTACCTGATGAATAAGGACCGGCTAATTCCGTGCCAGCAGCCGCGGTAATACGGAAGGTCCGGGCGTTATCCGGATTTATTGGGTTTAAAGGGAGCGCAGACGGGCTGTTAAGCGTGACGTGAAATGCTGGGGCTCAACCTTGGCCTGCGTCGCGAACTGGCGGCCTTGAGTGGACGGTAGGCAGGCGGAATTCGTGGTGTAGCGGTGAAATGCTTAGATATCACGAAGAACCCCGATTGCGAAGGCAGCTTGCCGCAGTCTTACTGACGTTCATGC…	Bacteroidota	Bacteroidia	Bacteroidales	Prevotellaceae	Prevotella	0.00414821	0.00867673	48.5342	0.00985263	0.0111619	100	6.91e-05	0.000348499	11.7318	0.0639701	0.0980213	0.652614	0.514495	-0.128911	0.256851
ASV43	TAGGGAATATTGCACAATGGAGGAAACTCTGATGCAGCCATGCCGCGTGTGTGAAGAAGGCCTTCGGGTTGTAAAGCACTTTCGGAGGGGAGGAAGAAAATGACGTTACCCTCAGAAGAAGCACCGGCTAACTCCGTGCCAGCAGCCGCGGTAATACGGAGGGTGCAAGCGTTAATCGGAATAACTGGGCGTAAAGGGCATGCAGGCGGTTCATCAAGTAGGATGTGAAATCCCCGGGCTCAACCTGGGAACAGCATACTAAACTGGTGGACTAGAGTATTGCAGGGGGAGACGGAATTCCAGGTGTAGCGGTGGAATGCGTAGATATCTGGAAGAACACCAAAGGCGAAGGCAGTCTCCTGGGCAAATACTGACGCTCATATGCGAAAGCGTGGGTAG…	Proteobacteria	Gammaproteobacteria	Enterobacterales	Succinivibrionaceae	Succinivibrio	0.00420696	0.0131604	49.5114	6.32e-05	0.000494043	3.90625	0.00717013	0.0166076	82.1229	0.294669	0.128756	2.28858	0.0227852	0.0413091	0.548029
ASV44	TGGGGAATATTGCACAATGGAGGAAACTCTGATGCAGCGACGCCGCGTGAGCGAAGAAGTATTTCGGTATGTAAAGCTCTATCAGCAGGGAAGATAATGACGGTACCTGACTAAGAAGCTCCGGCTAAATACGTGCCAGCAGCCGCGGTAATACGTATGGAGCAAGCGTTATCCGGATTTACTGGGTGTAAAGGGAGTGTAGGCGGTCTATCAAGTCTGATGTGAAACCCCCGGGCTCAACCTGGGGATTGCATTGGAAACTGGTTAACTGGAGTGTCGGAGAGGCAAGTGGAATTCCTAGTGTAGCGGTGAAATGCGTAGATATTAGGAGGAACACCAGTGGCGAAGGCGGCTTGCTGGACGATAACTGACGCTGAGGCTCGAAAGCGTGGGGAGCAA…	Firmicutes	Clostridia	Lachnospirales	Lachnospiraceae	Shuttleworthia	0.00390764	0.00946166	68.7296	0.000496356	0.00168964	28.9062	0.006347	0.0117144	97.2067	0.112238	0.0988905	1.13498	0.257274	-0.0823532	0.30683
ASV45	TCGGGAATATTGCGCAATGGAGGAAACTCTGACGCAGTGACGCCGCGTGCAGGAAGAAGGTTTTCGGATTGTAAACTGCTTTAGACAGGGACGAAAAAAATGACGGTACCTGTAGAATAAGCTCCGGCTAACTACGTGCCAGCAGCCGCGGTAATACGTAGGGAGCAAGCGTTATCCGGATTTATTGGGTGTAAAGGGTGCGTAGATGGGAAGGCAAGTTAGCTGTGAAATCCCGAGGCTTAACTTCGGAACTGCAACTAAAACTACCATTCTTGAGTACTGGAGGGGAAAGTGGAATTCCTAGTGTAGCGGTGAAATGCGTAGATATTAGGAAGAACACCGGTGGCGAAAGCGACTTTCTGGACAGCAACTGACATTGAGGCACGAAAGTGTGGGGAG…	Firmicutes	Clostridia	Clostridia UCG-014	Unclassified Family	Unclassified Genus	0.00393888	0.00916432	55.0489	0.000506486	0.00198948	15.625	0.00639333	0.0112588	83.2402	0.0881294	0.101618	0.86726	0.386479	-0.111829	0.288088
ASV46	TGGGGGATATTGCACAATGGAGGGAACTCTGATGCAGCGACGCCGCGTGAGTGAAGAAGTATTTCGGTATGTAAAGCTCTATCAGCAGGGAAGAAAGGCCCGCAAGGGAGATGACGGTACCTGACTAAGAAGTCCCGGCTAACTACGTGCCAGCAGCCGCGGTAATACGTAGGGGACAAGCGTTATCCGGATTTACTGGGTGTAAAGGGAGCGCAGACGGCAGTGCAAGTCTGAAGTGGAAGCCCGGGGCTCAACCCCGGGACTGCTTTGGAAACTGTTCTGCTAGAGTACTGGAAGGGCAAGCGGAATTCCTGGTGTAGCGGTGAAATGCGTAGATATCAGGAGGAACACCGGTGGCGAAGGCGGCTTGCTGGACAGCAACTGACGTTGAGGCTCGAG…	Firmicutes	Clostridia	Lachnospirales	Lachnospiraceae	Lachnospiraceae NK3A20 group	0.00373534	0.00497771	73.2899	0.00057269	0.00118592	35.9375	0.0059969	0.00540582	100	0.0248046	0.0836612	0.296489	0.767058	-0.139819	0.189429
ASV47	TAGGGAATTTTGCGCAATGGGCGAAAGCCTGACGCAGCAACGCCGCGTGATCGTAGAAGCCCTTCGGGGTGTAAAGATCTGTCAGTAGGGACGAAAAATGACTGTACCTACAGAGGAAGCACCGGCTAACTCCGTGCCAGCAGCCGCGGTAATACGGGGGGTGCAAGCGTTGTCCGGAATCATTGGGCGTAAAGAGTTCGTAGGCGGTTTATTAAGTTTGGTGTTAAATATTGAGGCTTAACTTCAACACGGCATCGGATACTGGTAGACTGGAATGCGGTAGAGGTAAAGGGAATTTCTGGTGTAGCGGTGAAATGCTTAGATATCAGGAAGAACATCGGTGGCGTAAGCGCTTTACTGGGCCGTAATTGACGCTGAGGAACGAAAGCCGGGGTAGCA…	Cyanobacteria	Vampirivibrionia	Gastranaerophilales	Unclassified Family	Unclassified Genus	0.00419727	0.0102005	67.101	0.00028272	0.00118017	21.875	0.0069965	0.0125962	99.4413	0.0424678	0.0873758	0.486036	0.627289	-0.129466	0.214401
ASV48	TGAGGAATATTGGTCAATGGGCGAGAGCCTGAACCAGCCAAGTAGCGTGCGGGACGAAGGCCCTATGGGTTGTAAACCGCTTTTACGGGGGGATAAAGTGAGTGACGTGTCATTCATTGCAGGTACCCCGCGAATAAGGACCGGCTAATTCCGTGCCAGCAGCCGCGGTAATACGGAAGGTCCGGGCGTTATCCGGATTTATTGGGTTTAAAGGGAGCACAGGCCGGCTGTCAAGCGTGTTGTGAAATGTAGGCGCTCAACGCCTGACTTGCAGCGCGAACTGACGGTCTTGAGTGCGCGCAACGTTGGCGGAATTTGTCGTGTAGCGGTGAAATGCTTAGATATGACGAAGAACTCCGATTGCGAAGGCAGCTGACGGGAGCGTTACTGACGCTTAAG…	Bacteroidota	Bacteroidia	Bacteroidales	Prevotellaceae	Prevotella_7	0.00405438	0.00835642	63.8436	0.00032409	0.000796342	21.0938	0.00672185	0.0101116	94.4134	0.114434	0.094633	1.20924	0.227503	-0.0717796	0.300648
ASV49	TGAGGAATATTGGTCAATGGGCGAGAGCCTGAACCAGCCAAGTAGCGTGCAGGACGACGGCCCTATGGGTTGTAAACTGCTTTTATAAGGGAATAAAGTGGGTCTCGTGAGACTTTTTGCATGTACCTTATGAATAAGGACCGGCTAATTCCGTGCCAGCAGCCGCGGTAATACGGAAGGTCCGGGCGTTATCCGGATTTATTGGGTTTAAAGGGAGCGTAGGCCGGAGATTAAGCGTGTTGTGAAATGTAGTGGCTCAACCTCTGCACTGCAGCGCGAACTGGTCTTCTTGAGTACGCACAACGTGGGCGGAATTCGTGGTGTAGCGGTGAAATGCTTAGATATCACGAAGAACTCCGATTGCGAAGGCAGCTCACGGGAGCGCAACTGACGCTGAAG…	Bacteroidota	Bacteroidia	Bacteroidales	Prevotellaceae	Prevotella_9	0.00383651	0.0084221	57.9805	0.000281916	0.000943975	14.0625	0.00637834	0.0102723	89.3855	5.03e-08	0.119292	4.21284e-07	1	-0.234736	0.234736
ASV50	TGAGGAATATTGGTCAATGGGCGAGAGCCTGAACCAGCCAAGTAGCGTGGAGGATGACGGCCCTACGGGTTGTAAACTCCTTTTATCAGGGGATAAAGTCCGCTACGTGTAGCGGTTTGCAGGTACCTGATGAATAAGGACCGGCTAATTCCGTGCCAGCAGCCGCGGTAATACGGAAGGTCCGGGCGTTATCCGGATTTATTGGGTTTAAAGGGAGCGCAGACGGGCTGTTAAGCGTGACGTGAAATCCGGGGGCTCAACCTTCGGCTGCGTCGCGAACTGGCGGCCTTGAGTGGACGGTAGGCAGGCGGAATTCGTGGTGTAGCGGTGAAATGCTTAGATATCACGAAGAACCCCGATTGCGAAGGCAGCTTGCCGCAGTCTTACTGACGTTCATGC…	Bacteroidota	Bacteroidia	Bacteroidales	Prevotellaceae	Prevotella	0.0033299	0.0133366	44.6254	0.00781399	0.0197817	96.0938	0.000123401	0.000754831	7.82123	5.48e-08	0.0846461	6.4735e-07	0.999999	-0.166562	0.166562
ASV51	TCGGGAATATTGCGCAATGGAGGAAACTCTGACGCAGTGACGCCGCGTGCAGGAAGAAGGTTTTCGGATTGTAAACTGCTTTAGACAGGGAAGAAAGAAATGACGGTACCTGTAGAATAAGCTCCGGCTAACTACGTGCCAGCAGCCGCGGTAATACGTAGGGAGCAAGCGTTATCCGGATTTATTGGGTGTAAAGGGTGCGTAGACGGAAAGGCAAGTTAGTTGTGAAATCCCTTGGCTTAACTGAGGAACTGCAACTAAAACTATCATTCTTGAGTACTGGAGGGGAAAGCGGAATTCCTAGTGTAGCGGTGAAATGCGTAGATATTAGGAAGAACACCGGTGGCGAAGGCGGCTTTCTGGACAGCAACTGACGTTGAGGCACGAAAGTGTGGGGAG…	Firmicutes	Clostridia	Clostridia UCG-014	Unclassified Family	Unclassified Genus	0.00368037	0.00603331	69.3811	0.000692705	0.00192396	30.4688	0.0058168	0.0069883	97.2067	0.197657	0.118149	1.67295	0.0953598	-0.0348303	0.430144
ASV52	TGAGGAATATTGGTCAATGGACGGAAGTCTGAACCAGCCATGCCGCGTGGAGGAAGAAGGTCCTATGGGTTGTAAACTCCTTTTGTTCCGGAGTAATAAGGTCTATGCGTAGACCGATGAGAGTACGGGACGAATAAGCATCGGCTAACTCCGTGCCAGCAGCCGCGGTAATACGGAGGATGCAAGCGTTATCCGGATTTATTGGGTTTAAAGGGTGCGCAGGCGGCGCGTTAAGTCAGCGGTGAAATCTCATGGCTCAACCATGGAACTGCCGTTGATACTGGCGTGCTCGAGTACGGACGGCGCCGGCGGAATGTGTCATGTAGCGGTGAAATGCTTAGATATGCCACAGAACACCGATCGCGAAGGCAGCTGGCGAGGCCGGTACTGACGCTCAGG…	Bacteroidota	Bacteroidia	Bacteroidales	F082	Unclassified Genus	0.00334669	0.0100931	40.7166	0.00800285	0.014392	93.75	1.72e-05	0.000119829	2.7933	0.124764	0.109957	1.13465	0.257408	-0.0916046	0.341132
ASV53	TAGGGAATATTGCACAATGGAGGAAACTCTGATGCAGCCATGCCGCGTGTGTGAAGAAGGCCTTCGGGTTGTAAAGCACTTTCGGAGGGGAGGAACAAATGACGTTACCCTCAGAAGAAGCACCGGCTAACTCCGTGCCAGCAGCCGCGGTAATACGGAGGGTGCAAGCGTTAATCGGAATAACTGGGCGTAAAGGGCATGCAGGCGGTTCATCAAGTAGGATGTGAAATCCCCGGGCTCAACCTGGGAACAGCATACTAAACTGGTGGACTAGAGTATTGCAGGGGGAGACGGAATTCCAGGTGTAGCGGTGGAATGCGTAGATATCTGGAAGAACACCAAAGGCGAAGGCAGTCTCCTGGGCAAATACTGACGCTCATATGCGAAAGCGTGGGTAGC…	Proteobacteria	Gammaproteobacteria	Enterobacterales	Succinivibrionaceae	Succinivibrio	0.00384427	0.0200482	22.4756	0.000752676	0.00359418	15.625	0.00605502	0.0258531	27.3743	0.233016	0.120155	1.9393	0.0533834	-0.00341765	0.46945
ASV54	TGAGGAATATTGGTCAATGGGCGAGAGCCTGAACCAGCCAAGTCGCGTGAAGGATGAAGGTTCTATGGATTGTAAACTTCTTTTGTCCGAGGGTAAAGGAGGCTACGTGTAGCTTTTTGCAAGTATCGGACGAATAAGCATCGGCTAACTCCGTGCCAGCAGCCGCGGTAATACGGAGGATGCGAGCGTTATCCGGATTTATTGGGTTTAAAGGGTGCGTAGGTGGTTTGTTAAGTTTGTGGTGAAAGCGTGCGGCTCAACCGTACCAAGCCATGAAAACTGGCGAACTTGAGTGCAAACGAGGTAGGCGGAATGTGATGTGTAGCGGTGAAATGCTTAGATATGTCACAGAACCCCGATTGCGAAGGCAGCTTACCAGCATGCAACTGACACTGAGGC…	Bacteroidota	Bacteroidia	Bacteroidales	Bacteroidales RF16 group	Unclassified Genus	0.00320088	0.00581437	51.1401	0.00740916	0.00707196	100	0.000191617	0.000706302	16.2011	0.0192352	0.0760958	0.252776	0.800611	-0.130502	0.168972
ASV55	TGAGGAATATTGGTCAATGGGCGGAAGCCTGAACCAGCCAAGTAGCGTGGAGGATGACGGCCCTATGGGTTGTAAACTCCTTTTTTGCGGGGATAAAGTGCCCTACGCGTAGGGTATTGCAGGTACCGCACGAATAAGGACCGGCTAATTCCGTGCCAGCAGCCGCGGTAATACGGAAGGTCCGGGCGTTATCCGGATTTATTGGGTTTAAAGGGAGCGCAGACGGCTTCTTAAGCGTGCAGTCAAATACGGAGGCTCAACCTTCGTCAGCTGCGCGAACTGGGGAGCTTGAGTGGACGGTAGGTACGCGGAATTCGTGGTGTAGCGGTGAAATGCTTAGATATCACGAAGAACCCCGATTGCGAAGGCAGCGTACCGTAGTCTTACTGACGTTCATGC…	Bacteroidota	Bacteroidia	Bacteroidales	Prevotellaceae	Prevotella	0.00320047	0.00577572	47.2313	0.00755392	0.00687919	100	8.74e-05	0.000359707	9.49721	1.2e-06	0.0814239	1.478e-05	0.999988	-0.16022	0.160223
ASV56	TGGGGGATATTGCACAATGGAGGGAACTCTGATGCAGCGACGCCGCGTGAGTGAAGAAGTACTTCGGTATGTAAAGCTCTGTCAGCAGGGAAGAAAGGCCCCGTAAGGGGAGATGACGGTACCTGAAGAAGAAGCCCCGGCTAATTACGTGCCAGCAGCCGCGGTAATACGTAAGGGGCAAGCGTTATCCGGATTTACTGGGTGTAAAGGGAGCGCAGACGGAATGGCAAGTCTGAAGTGAAAGCCCGCGGCTCAACCGCGGGACTGCTTTGGAAACTGTCAGTCTGGAGTACTGGAAGGGTAAGCGGAATTCCTGGTGTAGCGGTGAAATGCGTAGATATCAGGAGGAACACCGGTGGCGAAGGCGGCTTACTGGACAGCAACTGACGTTGAGGCTCG…	Firmicutes	Clostridia	Lachnospirales	Lachnospiraceae	Lachnospiraceae NK3A20 group	0.00333545	0.00498594	73.6156	0.000321422	0.000659881	36.7188	0.00549073	0.00558423	100	0.0567188	0.0901986	0.628821	0.529935	-0.120769	0.234207
ASV57	TGGGGAATATTGCACAATGGAGGAAACTCTGATGCAGCGACGCCGCGTGAGTGAAGAAGTAATTCGTTATGTAAAGCTCTATCAGCAGGGAAGATAGTGACGGTACCTGACTAAGAAGCTCCGGCTAAATACGTGCCAGCAGCCGCGGTAATACGTATGGAGCAAGCGTTATCCGGATTTACTGGGTGTAAAGGGAGTGTAGGTGGCCATGCAAGTCAGAAGTGAAAATCCGGGGCTCAACCCCGGAACTGCTTTTGAAACTGTAAGGCTGGAGTGCAGGAGGGGTGAGTGGAATTCCTAGTGTAGCGGTGAAATGCGTAGATATTAGGAGGAACACCAGTGGCGAAGGCGGCTCACTGGACTGTAACTGACACTGAGGCTCGAAAGCGTGGGGAGCAA…	Firmicutes	Clostridia	Lachnospirales	Lachnospiraceae	[Eubacterium] eligens group	0.00347331	0.00487264	68.7296	0.000306396	0.000811095	31.25	0.00573792	0.00528677	95.5307	0.232488	0.117497	1.97867	0.0487491	0.00128389	0.463692
ASV58	TGAGGAATATTGGTCAATGGGCGAGAGCCTGAACCAGCCAAGTAGCGTGCAGGATGACGGCCCTATGGGTTGTAAACTGCTTTTATAAGGGAATAAAGTGGGTCACGTGTGACTTTTTGCATGTACCTTATGAATAAGGACCGGCTAATTCCGTGCCAGCAGCCGCGGTAATACGGAAGGTCCGGGCGTTATCCGGATTTATTGGGTTTAAAGGGAGCGTAGGCCGGAGATTAAGCGTGTTGTGAAATGTAGTGGCTCAACCTCTGCACTGCAGCGCGAACTGGTCTTCTTGAGTACGCACAACGTGGGCGGAATTCGTGGTGTAGCGGTGAAATGCTTAGATATCACGAAGAACTCCGATTGCGAAGGCAGCTCACGGGAGCGCAACTGACGCTGAAG…	Bacteroidota	Bacteroidia	Bacteroidales	Prevotellaceae	Prevotella_9	0.00352129	0.00797944	62.8664	0.000288047	0.000967892	21.875	0.00583333	0.00978321	92.1788	2.71e-07	0.085271	3.17298e-06	0.999997	-0.167792	0.167792
ASV59	TGAGGAATATTGGTCAATGGACGAGAGTCTGAACCAGCCAAGTAGCGTGCAGGAAGACGGCCCTATGGGTTGTAAACTGCTTTTATGCGGGGATAAAGTGCGCCACGTGTGGTGTATTGCAGGTACCGCAAGAATAAGGACCGGCTAATTCCGTGCCAGCAGCCGCGGTAATACGGAAGGTCCGGGCGTTATCCGGATTTATTGGGTTTAAAGGGAGCGTAGGCCGGATGGCAAGCGTGTTGTGAAATGTCGTGGCCCAACCAGGGCACTGCAGCGCGAACTGCCGTTCTTGAGTGCGCGCAACGTTGGCGGAATTTGTCGTGTAGCGGTGAAATGCTTAGATATGACGAAGAACTCCGATTGCGAAGGCAGCTGACGGGAGCGCAACTGACGCTGAAG…	Bacteroidota	Bacteroidia	Bacteroidales	Prevotellaceae	Prevotella_7	0.00340172	0.0064323	62.215	0.000266179	0.00117784	14.0625	0.0056439	0.00760991	96.648	0.0457542	0.096487	0.474201	0.635695	-0.144108	0.235616
ASV60	TGGGGAATATTGCACAATGGGGGAAACCCTGATGCAGCGACGCCGCGTGAGTGAAGAAGTATTTCGGTATGTAAAGCTCTATCAGCAGGGAAGAAAGTGACGGTACCTGAGTAAGAAGCCCCGGCTAACTACGTGCCAGCAGCCGCGGTAATACGTAGGGGGCAAGCGTTATCCGGATTTACTGGGTGTAAAGGGAGCGTAGACGGCAAGGCAAGTCTGAAGTGAAAGCCCGGAGCTCAACTGCGGGACTGCTTTGGAAACTGTTTAGCTGGAGTGCCGGAGAGGTAAGCGGAATTCCTAGTGTAGCGGTGAAATGCGTAGATATTAGGAGGAACACCAGTGGCGAAGGCGGCTTACTGGACGGTAACTGACGTTGAGGCTCGAAAGCGTGGGGAGCAA…	Firmicutes	Clostridia	Lachnospirales	Lachnospiraceae	Lachnospiraceae NK4A136 group	0.00275986	0.0113968	38.4365	0.00621209	0.0168972	84.375	0.000291227	0.001996	5.58659	0.112504	0.110401	1.01905	0.308985	-0.104737	0.329744
ASV61	TCGGGAATATTGCGCAATGGAGGAAACTCTGACGCAGTGACGCCGCGTGCAGGAAGAAGGTTTTCGGATTGTAAACTGCTTTAGACAGGGACGAAACAAATGACGGTACCTGTAGAATAAGCTCCGGCTAACTACGTGCCAGCAGCCGCGGTAATACGTAGGGAGCAAGCGTTATCCGGATTTATTGGGTGTAAAGGGTGCGTAGACGGATATACAAGTTAGTTGTGAAATACCTCGGCTTAACTGAGGAACTGCAACTAAAACTATATATCTTGAGTACTGGAGGGGAAAGCGGAATTCCTAGTGTAGCGGTGAAATGCGTAGATATTAGGAAGAACACCGGTGGCGAAGGCGGCTTTCTGGACAGCAACTGACGTTGAGGCACGAAAGTGTGGGGAG…	Firmicutes	Clostridia	Clostridia UCG-014	Unclassified Family	Unclassified Genus	0.00335273	0.00602009	55.0489	0.000306273	0.00168822	10.1562	0.0055312	0.00698117	87.1508	0.0691149	0.10574	0.653633	0.513839	-0.138954	0.277184
ASV62	TGAGGAATATTGGTCAATGGGCGAGAGCCTGAACCAGCCAAGTAGCGTGCGGGATGAAGGCCCTATGGGTTGTAAACCGCTTTTACGGGGGGATAAAGTGAGTGACGTGTCATTCATTGCAGGTACCCCGCGAATAAGGACCGGCTAATTCCGTGCCAGCAGCCGCGGTAATACGGAAGGTCCGGGCGTTATCCGGATTTATTGGGTTTAAAGGGAGCACAGGCCGGCTGTCAAGCGTGTTGTGAAATGTAGGCGCTCAACGCCTGACTTGCAGCGCGAACTGACGGTCTTGAGTGCGCGCAACGTTGGCGGAATTTGTCGTGTAGCGGTGAAATGCTTAGATATGACGAAGAACTCCGATTGCGAAGGCAGCTGACGGGAGCGTTACTGACGCTTAAG…	Bacteroidota	Bacteroidia	Bacteroidales	Prevotellaceae	Prevotella_7	0.00350881	0.00703824	56.3518	0.00020775	0.000614211	17.9688	0.00586935	0.00844545	83.7989	0.220139	0.128114	1.71831	0.0867521	-0.0319567	0.472235
ASV63	TGAGGAATATTGGTCAATGGGCGCGAGCCTGAACCAGCCAAGTAGCGTGCGGGATGAAGGCCCTATGGGTTGTAAACCGCTTTTTCAGGGGGATAAAGTGCTTCACGTGTGAAGCATTGCAGGTACCCTGCGAATAAGGACCGGCTAATTCCGTGCCAGCAGCCGCGGTAATACGGAAGGTCCGGGCGTTATCCGGATTTATTGGGTTTAAAGGGAGCACAGGCCGGCTGTCAAGCGTGTTGTGAAATGTAGGGGCTCAACCTCTGAGTTGCAGCGCGAACTGACGGTCTTGAGTACGCACAACGTTGGCGGAATTTGTCGTGTAGCGGTGAAATGCTTAGATATGACGAAGAACTCCGATTGCGAAGGCAGCTGACGGGAGCGCGACTGACGCTTAAG…	Bacteroidota	Bacteroidia	Bacteroidales	Prevotellaceae	Prevotella_7	0.00299658	0.00479315	69.0554	0.000404019	0.00107379	26.5625	0.00485048	0.00550773	99.4413	3.62e-08	0.0788606	4.58626e-07	1	-0.155178	0.155178
ASV64	TGAGGAATATTGGTCAATGGGCGAGAGCCTGAACCAGCCAAGTAGCGTGCAGGACGACTGCCCTATGGGTTGTAAACTGCTTTTATCAGGGAATAAAGTGCGGCACGTGTGCCGTTTTGTATGTACCTGATGAATAAGGACCGGCTAATTCCGTGCCAGCAGCCGCGGTAATACGGAAGGTCCGGGCGTTATCCGGATTTATTGGGTTTAAAGGGAGCGCAGGCTGGATTTTAAGCGTGTTGTGAAATGTACCGGCTCAACCGGTGATGTGCAGCGCGAACTGGAGTCCTTGAGTGAGTACGACGTCAGCGGAATTCGTGGTGTAGCGGTGAAATGCTTAGATATCACGAAGAACCCCGATTGCGAAGGCAGCTGACGAGTCCTTAACTGACGCTAAAG…	Bacteroidota	Bacteroidia	Bacteroidales	Prevotellaceae	Prevotella	0.00290337	0.00485496	54.7231	0.00649978	0.00574471	98.4375	0.000331643	0.000981766	23.4637	0.127164	0.105075	1.21022	0.227128	-0.0795969	0.333925
ASV65	TGGGGAATATTGGGCAATGGGCGAAAGCCTGACCCAGCAACGCCGCGTGAGGGAAGAAGGGTTTCGGCTCGTAAACCTCTGTCCTATGGGACGAAGGAAGTGACGGTACCATAGGAGGAAGCCCCGGCTAACTACGTGCCAGCAGCCGCGGTAATACGTAGGGGGCGAGCGTTGTCCGGAATGATTGGGCGTAAAGGGCGCGTAGGCGGCCTGATAAGTCTGGAGTGAAAGTCCTGCTTTCAAGGTGGGAATTGCTTTGGATACTGTCGGGCTGGAGTACAGGAGAGGAAAGCGGAATTACCAGTGTAGCGGTGAAATGCGTAGAGATTGGTAGGAACACCAGTGGCGAAGGCGGCTTTCTGGACTGAAACTGACGCTGAGGCGCGAAAGCGTGGGGAG…	Firmicutes	Clostridia	Christensenellales	Christensenellaceae	Christensenellaceae R-7 group	0.00262395	0.00359521	54.3974	0.00587244	0.00344491	100	0.000301006	0.000860276	21.7877	0.0560961	0.0762937	0.735265	0.462741	-0.0940306	0.206223
ASV66	TCGGGAATATTGCGCAATGGAGGAAACTCTGACGCAGTGACGCCGCGTGCAGGAAGAAGGTTTTCGGATTGTAAACTGCTTTAGACAGGGACGAAAAAAATGACGGTACCTGTAGAATAAGCTCCGGCTAACTACGTGCCAGCAGCCGCGGTAATACGTAGGGAGCAAGCGTTATCCGGATTTATTGGGTGTAAAGGGTGCGTAGATGGGATTACAAGTTAGTTGTGAAATACCGAGGCTCAACTTCGGAACTGCAACTAAAACTATGATTCTTGAGTACTGGAGGGGAAAGTGGAATTCTTAGTGTAGCGGTGAAATGCGTAGATATTAGGAAGAACACCGGTGGCGAAAGCGACTTTCTGGACAGCAACTGACATTGAGGCACGAAAGTGTGGGGAG…	Firmicutes	Clostridia	Clostridia UCG-014	Unclassified Family	Unclassified Genus	0.00264207	0.00901199	51.7915	0.00040835	0.00160781	14.0625	0.00423937	0.0114597	78.7709	0.146755	0.113324	1.29501	0.196293	-0.0762369	0.369747
ASV67	TGGGGGATATTGCACAATGGAGGAAACTCTGATGCAGCGACGCCGCGTGAGTGAAGAAGTATTTCGGTATGTAAAGCTCTATCAGCAGGGAAGATAATGACAGTACCTGACTAAGAAGCCCCGGCTAACTACGTGCCAGCAGCCGCGGTAATACGTAGGGGGCAAGCGTTATCCGGATTTACTGGGTGTAAAGGGAGCGCAGACGGAATGGCAAGTCTGAAGTGAAATCCCGCGGCTTAACCGCGGAATTGCTTTGGAAACTGTCAGTCTAGAGTACTGGAGGGGTAAGCGGAATTCCTGGTGTAGCGGTGAAATGCGTAGATATCAGGAAGAACACCAGAGGCGAAGGCGACTTACTGGACAGCAACTGACGTTGAGGCTCGAAAGCGTGGGTAGCAA…	Firmicutes	Clostridia	Lachnospirales	Lachnospiraceae	Oribacterium	0.00281109	0.00311109	63.5179	0.000178054	0.000517997	12.5	0.00469394	0.00281168	100	0.19826	0.119025	1.6657	0.0967956	-0.0359505	0.432471
ASV68	TGGGGAATCTTGCGCAATGGGCGGAAGCCTGACGCAGCGACGCCGCGTGCGGGAGGAAGGCCCTCGGGTCGTAAACCGCTTTCAGCAGGGACGAGGCCGCAAGGTGACGGTACCTGCAGAAGAAGCCCCGGCTAACTACGTGCCAGCAGCCGCGGTAATACGTAGGGGGCGAGCGTTATCCGGATTCATTGGGCGTAAAGCGCTCGTAGGCGGCCTGCCAGGTCGGGAGTCAAATGCGGGGGCCCAACCCCCGGCCGCTCCCGATACCGGCGGGCTTGAGTTTGGTAGGGGAAGGCGGAATTCCCGGTGTAGCGGTGGAATGCGCAGATATCGGGAAGAACACCGGTGGCGAAGGCGGCCTTCTGGGCCACAACTGACGCTGAGGAGCGAAAGCTGGGG…	Actinobacteriota	Coriobacteriia	Coriobacteriales	Atopobiaceae	Olsenella	0.00269883	0.0141432	44.9511	0.000138477	0.000687197	11.7188	0.0045297	0.0182945	68.7151	0.325563	0.132917	2.44937	0.0148712	0.0640156	0.587111
ASV69	TGAGGAATATTGGTCAATGGGCGAGAGCCTGAACCAGCCAAGTAGCGTGCAGGAAGACGGCCCTATGGGTTGTAAACTGCTTTTATACGGGGATAAAGTGAGGGACGTGTCCCTTATTGTAGGTACCGTATGAATAAGGACCGGCTAATTCCGTGCCAGCAGCCGCGGTAATACGGAAGGTCCGGGCGTTATCCGGATTTATTGGGTTTAAAGGGAGCGCAGGCCGACTGGTAAGCGTGACGTGAAATGTAGCCGCTCAACGGCTGAACTGCGTCGCGAACTGTCAGTCTTGAGTGAGTTCGATGTTGGCGGAATTCGTGGTGTAGCGGTGAAATGCTTAGATATCACGAAGAACTCCGATTGCGAAGGCAGCCAACAAGGCCTTTACTGACGCTAAAG…	Bacteroidota	Bacteroidia	Bacteroidales	Prevotellaceae	Prevotella	0.00256501	0.00377444	48.8599	0.0058166	0.00380654	99.2188	0.000239851	0.00105147	12.8492	0.0424839	0.100052	0.424619	0.671413	-0.154393	0.239361
ASV70	TGGGGAATCTTGCGCAATGGGCGGAAGCCTGACGCAGCGACGCCGCGTGCGGGAGGAAGGCCCTCGGGTCGTAAACCGCTTTCAGCAGGGACGAGGCCGCAAGGTGACGGTACCTGCAGAAGAAGCCCCGGCTAACTACGTGCCAGCAGCCGCGGTAATACGTAGGGGGCGAGCGTTATCCGGATTCATTGGGCGTAAAGCGCTCGTAGGCGGCCTGCTAGGTCGGGAGTCAAATGCGGGGGCCCAACCCCCGGCCGCTCCCGATACCGGCGGGCTTGAGTTTGGTAGGGGAAGGCGGAATTCCCGGTGTAGCGGTGGAATGCGCAGATATCGGGAAGAACACCGGTGGCGAAGGCGGCCTTCTGGGCCACAACTGACGCTGAGGAGCGAAAGCTGGGG…	Actinobacteriota	Coriobacteriia	Coriobacteriales	Atopobiaceae	Olsenella	0.00279124	0.00595105	56.3518	0.000346715	0.00144719	16.4062	0.00453928	0.00720509	84.9162	0.149279	0.130317	1.1455	0.252896	-0.107153	0.40571
ASV71	TGAGGAATATTGGTCAATGGACGGAAGTCTGAACCAGCCATGCCGCGTGGAGGAAGAAGGTCCTATGGGTTGTAAACTCCTTTTGTTCGAGAGTAATAAGAGGCTTGCGAGCCTCGATGAGAGTATCGGACGAATAAGCATCGGCTAACTCCGTGCCAGCAGCCGCGGTAATACGGAGGATGCAAGCGTTATCCGGATTTATTGGGTTTAAAGGGTGCGCAGGCGGGCTGTTAAGTCAGCGGTGAAATGTCCCGGCTCAACCGGGGCACTGCCGTTGATACTGGCAGCCTAGAGTACAGACGGCGCCGGCGGAATGTGTCATGTAGCGGTGAAATGCTTAGATATGCCACAGAACACCGATCGCGAAGGCAGCTGGCGAGGCTGGTACTGACGCTCAGG…	Bacteroidota	Bacteroidia	Bacteroidales	F082	Unclassified Genus	0.00213412	0.0107132	32.5733	0.00424517	0.0147743	64.0625	0.000624539	0.00594073	10.0559	0.166219	0.12624	1.31669	0.188927	-0.0821888	0.414627
ASV72	TGAGGAATATTGGTCAATGGGCGAGAGCCTGAACCAGCCAAGTAGCGTGCAGGATGACGGCCCTATGGGTTGTAAACTGCTTTTATGCGGGGATAAAGTCAACTACGTGTAGTTGTTTGCAGGTACCGCAAGAATAAGGACCGGCTAATTCCGTGCCAGCAGCCGCGGTAATACGGAAGGTCCAGGCGTTATCCGGATTTATTGGGTTTAAAGGGAGCGTAGGCCGCAGGTTAAGTGTGTTGTGAAATGTAGGCGCCCAACGTCTGAATTGCAGCGCATACTGTCCTGCTTGAGTGCGCGCAACGTTTGCGGAATTTGTCGTGTAGCGGTGAAATGCTTAGATATGACGAAGAACTCCGATTGCGAAGGCAGCAGACGGGAGCGCAACTGACGCTGAAG…	Bacteroidota	Bacteroidia	Bacteroidales	Prevotellaceae	Prevotella_7	0.00286816	0.00411979	66.1238	0.0002268	0.000574678	21.0938	0.00475696	0.00450742	98.324	0.0478271	0.0779776	0.613345	0.540104	-0.105613	0.201267
ASV73	TGGGGGATATTGCACAATGGAGGAAACTCTGATGCAGCGACGCCGCGTGAGTGATGAAGTATTTCGGTATGTAAAGCTCTATCAGCAGGGAAGAAAGGCCCCGAAAGGGGAGATGACGGTACCTGAGTAAGAAGCCCCGGCTAACTACGTGCCAGCAGCCGCGGTAATACGTAGGGGGCGAGCGTTATCCGGATTTACTGGGTGTAAAGGGAGCGCAGACGGAGAAGCAAGTCTGATGTGAAAGCCCGCGGCTCAACCGCGGGACTGCATTGGAAACTGTTTATCTGGAGTACTGGAAGGGCAAGCGGAATTCCTGGTGTAGCGGTGAAATGCGTAGATATCAGGAGGAACACCGGTGGCGAAGGCGGCTTGCTGGACAGTAACTGACGTTGAGGCTCG…	Firmicutes	Clostridia	Lachnospirales	Lachnospiraceae	Lachnospiraceae NK3A20 group	0.00267354	0.00331958	76.5472	0.000498333	0.000882269	44.5312	0.004229	0.00354119	99.4413	0.268293	0.128904	2.08135	0.0382335	0.0146432	0.521943
ASV74	TGAGGAATATTGGTCAATGGACGGAAGTCTGAACCAGCCATGCCGCGTGGAGGAAGAAGGTCCTATGGGTTGTAAACTCCTTTTGTTCGAGAGTAATAAGAGGCTTGCGAGCCTCGATGAGAGTATCGGACGAATAAGCATCGGCTAACTCCGTGCCAGCAGCCGCGGTAATACGGAGGATGCAAGCGTTATCCGGATTTATTGGGTTTAAAGGGTGCGCAGGCGGGCTGTTAAGTCAGCGGTGAAATGTCCCGGCTCAACCGGGGCACTGCCGTTGATACTGGCAGCCTAGAGTACAGACGGCGCCGGCGGAATGTGTCATGTAGCGGTGAAATGCTTAGATATGCCACAGAACACCGATCGCGAAGGCAGCTGGCGAGGCTGGGACTGACGCTCAGG…	Bacteroidota	Bacteroidia	Bacteroidales	F082	Unclassified Genus	0.00206028	0.0080982	40.3909	0.00457071	0.0117027	84.375	0.000265118	0.0026105	8.93855	2.52e-07	0.0822961	3.06637e-06	0.999998	-0.161938	0.161938
ASV75	TGAGGAATATTGGTCAATGGCCGAGAGGCTGAACCAGCCAAGTAGCGTGCAGGATGACGGCCCTATGGGTTGTAAACTGCTTTTATACGGGGATAAAGTGAGTCACGTGTGATTCATTGCAGGTACCGTATGAATAAGGACCGGCTAATTCCGTGCCAGCAGCCGCGGTAATACGGAAGGTCCGGGCGTTATCCGGATTTATTGGGTTTAAAGGGAGCGCAGGCCGTCTGTTAAGCGTGTTGTGAAATGTAGGCGCCCAACGTCTGAATTGCAGCGCGAACTGGCTGACTAGAGTACGCACAACGTTGGCGGAATTTGCCGTGTAGCGGTGAAATGCTTAGATATGGCGAAGAACTCCGATTGCGAAGGCAGCTGACGGGAGCGCAACTGACGCTCATG…	Bacteroidota	Bacteroidia	Bacteroidales	Prevotellaceae	Prevotella_7	0.0025834	0.00557899	65.798	0.000190796	0.000596226	21.0938	0.00429431	0.00679023	97.7654	0.220835	0.121056	1.82424	0.0690913	-0.0173726	0.459042
ASV76	TGAGGAATATTGGTCAATGGGCGCGAGCCTGAACCAGCCAAGTAGCGTGCAGGAAGACTGCCCTATGGGTTGTAAACTGCTTTTATGCGGGGATAAAGTGCAGCACGTGTGCTGTTTTGTAGGTACCGCATGAATAAGGACCGGCTAATTCCGTGCCAGCAGCCGCGGTAATACGGAAGGTCCGGGCGTTATCCGGATTTATTGGGTTTAAAGGGAGCGCAGGCTGATTATTAAGCGTGACGTGAAATGTAGCCGCTCAACGGCTGAACTGCGTCGCGAACTGGTAGTCTTGAGTGAGTTCGATGTAGGCGGAATTCGTGGTGTAGCGGTGAAATGCTTAGATATCACGAAGAACTCCGATTGCGAAGGCAGCCTACAAGGCCTTTACTGACGCTAAAG…	Bacteroidota	Bacteroidia	Bacteroidales	Prevotellaceae	Prevotella	0.00237102	0.00790093	49.5114	0.00523669	0.0114289	99.2188	0.000321824	0.00189422	13.9665	0.200545	0.114062	1.75821	0.0797115	-0.0239002	0.42499
ASV77	TGAGGAATATTGGTCAATGGGCGCGAGCCTGAACCAGCCAAGTAGCGTGCAGGATGACGGCCCTATGGGTTGTAAACTGCTTTTATACAGGGATAAAGTGGGGAACGTGTTCCCTTTTGCAGGTACTGTATGAATAAGGACCGGCTAATTCCGTGCCAGCAGCCGCGGTAATACGGAAGGTCCGGGCGTTATCCGGATTTATTGGGTTTAAAGGGAGCGCAGGCCGATGGTTAAGCGTGACGTGAAATGTAGCCGCTCAACGGCTGCACTGCGTCGCGAACTGGCTATCTTGAGTGAGTTCGATGTTGGCGGAATTCGTGGTGTAGCGGTGAAATGCTTAGATATCACGAAGAACTCCGATTGCGAAGGCAGCCAACAAGGCCTTTACTGACGCTAAAG…	Bacteroidota	Bacteroidia	Bacteroidales	Prevotellaceae	Prevotella	0.00235845	0.00312473	61.2378	0.0044908	0.00330809	97.6562	0.000833648	0.00182868	35.1955	0.192743	0.125285	1.53843	0.124977	-0.053787	0.439272
ASV78	TAGGGAATATTGCACAATGGGGGAAACCCTGATGCAGCAACGCCACGTGTGGGAAGAAGCATTTCGGTGTGTAAACCACTGTCGTGAGGGAATAAGGCTGAGTTTCGGCTCAGTTGAATGTACCTCGAGAGGAAGCACCGGCAAACTTCGTGCCAGCAGCCGCGGTAATACGAGGGGTGCAAGCGTTGTTCGGAATCACTGGGCGTAAAGGGAGCGCAGGCGGAAGCTCAAGCGGATTGTACAATACCGGGGCCCAACCCCGGACCTGCAGTCCGAACTGGGTTTCTTGGATAGTTCAGGGGCAAGCGGAATTCCTGGTGTAGCGGTGGAATGCGTAGAGATCAGGAAGAACACCGATGGCGAAGGCAGCTTGCTGGGGACTTATCGACGCTCATGCTC…	Fibrobacterota	Fibrobacteria	Fibrobacterales	Fibrobacteraceae	Fibrobacter	0.0022794	0.00458725	77.5244	0.00159321	0.00170674	91.4062	0.00277008	0.00578185	67.5978	0.147727	0.101048	1.46195	0.144781	-0.0511094	0.346563
ASV79	TGAGGAATATTGGTCAATGGACGAGAGTCTGAACCAGCCAAGTAGCGTGCAGGATGACTGCCCTATGGGTTGTAAACTGCTTTTATGCGGGAATAAAGTCAGGTACGTGTACCTGTTTGTATGTACCGCATGAATAAGGACCGGCTAATTCCGTGCCAGCAGCCGCGGTAATACGGAAGGTCCGGGCGTTATCCGGATTTATTGGGTTTAAAGGGAGCGCAGGCGGAAGGTTAAGCGTGACGTGAAATGTACCGGCTCAACCGGTGATGTGCGTCGCGAACTGGCTTTCTTGAGTGAGTACGACGCTGGCGGAATTCGTGGTGTAGCGGTGAAATGCTTAGATATCACGAAGAACTCCGATTGCGAAGGCAGCCGGCGAGTCCTCAACTGACGCTAATG…	Bacteroidota	Bacteroidia	Bacteroidales	Prevotellaceae	Prevotella	0.00230039	0.00497993	47.8827	0.00535632	0.00655942	100	0.000115144	0.000559513	10.6145	1.45e-06	0.0820963	1.76554e-05	0.999986	-0.161543	0.161546
ASV81	TGAGGAATATTGGTCAATGGGCGAGAGCCTGAACCAGCCAAGTCGCGTGAAGGATGAAGGTTCTATGGATTGTAAACTTCTTTTGTCCGAGGGTAAAAAAGGCTACGTGTAGCTTCTTGCAAGTATCGGACGAATAAGCATCGGCTAACTCCGTGCCAGCAGCCGCGGTAATACGGAGGATGCGAGCGTTATCCGGATTTATTGGGTTTAAAGGGTGCGTAGGTGGTTTGTTAAGTTTGTGGTGAAAGCGTGCGGCTCAACCGTACCAAGCCATGAAAACTGGCGAACTTGAGTGCAAACGAGGTAGGCGGAATGTGATGTGTAGCGGTGAAATGCTTAGATATGTCACAGAACCCCGATTGCGAAGGCAGCTTACCAGCATGCAACTGACACTGAGGC…	Bacteroidota	Bacteroidia	Bacteroidales	Bacteroidales RF16 group	Unclassified Genus	0.00233634	0.00580667	51.1401	0.00526793	0.00803585	99.2188	0.000239999	0.00105433	16.7598	0.110005	0.102148	1.07692	0.282365	-0.0909964	0.311007
ASV82	TGGGGGATATTGCACAATGGGGGAAACCCTGATGCAGCGACGCCGCGTGAGTGATGAAGTATTTCGGTATGTAAAGCTCTATCAGCAGGGAAGATAATGACGGTACCTGACTAAGAAGCCCCGGCTAACTACGTGCCAGCAGCCGCGGTAATACGTAGGGGGCAAGCGTTATCCGGATTTACTGGGTGTAAAGGGAGCGCAGACGGTCGTGCAAGTCTGAAGTGAAATCCCTCGGCTCAACTGAGGAATTGCTTTGGAAACTATGCGACTTGAGTGCTGGAGAGGTAAGCGGAATTCCTGGTGTAGCGGTGAAATGCGTAGATATCAGGAAGAACATCAGTGGCGAAGGCGGCTTACTGGACAGTAACTGACGTTGAGGCTCGAAAGCGTGGGGAGCAA…	Firmicutes	Clostridia	Lachnospirales	Lachnospiraceae	Unclassified Genus	0.00224128	0.00274825	88.5993	0.00437922	0.00303737	99.2188	0.00071247	0.000866594	81.0056	0.127138	0.097443	1.30474	0.192961	-0.064605	0.318881
ASV83	TGAGGAATATTGGTCAATGGGCGAGAGCCTGAACCAGCCAAGTAGCGTGCAGGATGACGGCCCTATGGGTTGTAAACTGCTTTTGTACGGGGATAAAGTGAGTCACGTGTGGCTTATTGCAGGTACCGTACGAATAAGGACCGGCTAATTCCGTGCCAGCAGCCGCGGTAATACGGAAGGTCCGGGCGTTATCCGGATTCATTGGGTTTAAAGGGAGCGTAGGCCGCCCCTTAAGCGTGTTGTGAAATGCCGCGGCTCAACCGTGGCACTGCAGCGCGAACTGGGGGGCTTGAGTGCGCGCAGCGAAGGCGGAATTCGTGGTGTAGCGGTGAAATGCTTAGATATCACGAAGAACTCCGATCGCGAAGGCAGCCTTCGGGAGCGCAACTGACGCTGAAG…	Bacteroidota	Bacteroidia	Bacteroidales	Prevotellaceae	Unclassified Genus	0.0022528	0.00455627	69.7068	0.000583534	0.00143562	44.5312	0.00344646	0.00554196	87.7095	0.127048	0.0972934	1.30582	0.192594	-0.064401	0.318497
ASV84	TGGGGAATATTGGGCAATGGGGGAAACCCTGACCCAGCAACGCCGCGTGAGGGAAGAAGGTTTTCGGATCGTAAACCTCTGTCCTTGGTGAAGAGGAAGAGACGGTAGCCAAGGAGGAAGCCCCGGCTAACTACGTGCCAGCAGCCGCGGTAATACGTAGGGGGCGAGCGTTGTCCGGAATGATTGGGCGTAAAGGGCGCGTAGGCGGCCCGGTAAGTCTGGAGTGAAAGTCCTGCTTTTAAGGTGGGAATTGCTTTGGATACTGTCGGGCTTGAGTGCAGGAGAGGTAAGTGGAATTCCCAGTGTAGCGGTGAAATGCGTAGAGATTGGGAGGAACACCAGTGGCGAAGGCGACTTACTGGACTGTAACTGACGCTGAGGCGCGAAAGTGTGGGGAGC…	Firmicutes	Clostridia	Christensenellales	Christensenellaceae	Christensenellaceae R-7 group	0.002252	0.00292623	48.5342	0.00505925	0.00249015	100	0.00024459	0.000766062	11.7318	0.120151	0.100606	1.19428	0.233294	-0.0778155	0.318118
ASV85	TGAGGAATATTGGTCAATGGGCGAGAGCCTGAACCAGCCAAGTAGCGTGCAGGACGACGGCCCTATGGGTTGTAAACTGCTTTTGTATGGGGATAAAGTGCTCCACGTGTGGAGTTTTGTAGGTACCATACGAATAAGGACCGGCTAATTCCGTGCCAGCAGCCGCGGTAATACGGAAGGTCCGGGCGTTATCCGGATTTATTGGGTTTAAAGGGAGTGTAGGCCGTGGATTAAGTGTGTTGTGAAATGTAGGCGCTCAACGTCTGACTTGCAGCGCATACTGGTCCACTTGAGTGCGCACAACGCGGGCGGAATTTGTCGTGTAGCGGTGAAATGCTTAGATATGACGAAGAACCCCGATTGCGAAGGCAGCTCGCGGGAGCGCAACTGACGCTGAAG…	Bacteroidota	Bacteroidia	Bacteroidales	Prevotellaceae	Prevotella_7	0.00215703	0.00598811	36.1564	0.000242344	0.00101202	8.59375	0.00352619	0.00750134	55.8659	0.300174	0.122542	2.44957	0.0148632	0.0590429	0.541305
ASV86	TGAGGAATATTGGTCAATGGGCGGAAGCCTGAACCAGCCAAGTAGCGTGCAGGATGACGGCCCTATGGGTTGTAAACTGCTTTTATGCGGGAATAAAGAGGCTCACGTGTGGGCTGTTGCATGTACCGCATGAATAAGGACCGGCTAATTCCGTGCCAGCAGCCGCGGTAATACGGAAGGTCCGGGCGTTATCCGGATTTATTGGGTTTAAAGGGAGCGTAGGCCGGTTTTTAAGCGTGTTGTGAAATGTGTGGGCTCAACCTATGCACTGCAGCGCGAACTGGAGACCTTGAGTGCGCGGGAAGCCGGCGGAATTCGTTGTGTAGCGGTGAAATGCTTAGATATGACGAAGACCTCCGATTGCGAAGGCAGCTGGCTGTAGCGTTACTGACGCTGAAG…	Bacteroidota	Bacteroidia	Bacteroidales	Prevotellaceae	Prevotella	0.0021868	0.00355745	50.1629	0.00499538	0.00403647	97.6562	0.000178425	0.000616472	16.2011	0.0799847	0.0889149	0.899565	0.369059	-0.0949772	0.254947
ASV87	TGAGGAATATTGGTCAATGGGCGCGAGCCTGAACCAGCCAAGTAGCGTGCAGGATGACGGCCCTACGGGTTGTAAACTGCTTTTATGCGGGGATAAAGTGCGGCACGTGTGCCGTTTTGCAGGTACCGCATGAATAAGGACCGGCTAATTCCGTGCCAGCAGCCGCGGTAATACGGAAGGTCCGGGCGTTATCCGGATTTATTGGGTTTAAAGGGAGCGCAGGCGGAGAGCTAAGCGTGACGTGAAATGTAGCCGCCCAACGGCTGACGTGCGTCGCGAACTGGTTTTCTTGAGTGGGTACGACGTCGGCGGAACTCGTGGTGTAGCGGTGAAATGCTTAGATATCACGAGGAACCCCGATTGCGAAGGCAGCCGACGAGTCCCTTACTGACGCTAAAG…	Bacteroidota	Bacteroidia	Bacteroidales	Prevotellaceae	Prevotella	0.00214222	0.00859164	28.9902	0.00487701	0.0127169	64.8438	0.000186609	0.00133626	3.35196	0.0637253	0.0874814	0.728444	0.466899	-0.108416	0.235867
ASV88	TGAGGAATATTGGTCAATGGACGGTAGTCTGAACCAGCCAAGTCGCGTGCGGGAAGAAGGCCCTCCGGGTCGTAAACCGCTTTAGCCGGGGAGTAACGTGCAGGACGTGTCCTGCAGTGAGAGTACCCGGAGAATAAGCATCGGCTAACTCCGTGCCAGCAGCCGCGGTAATACGGAGGATGCGAGCGTTATCCGGATTTATTGGGTTTAAAGGGTGCGCAGGCGGCGAGTCAAGTCAGCGGTCAAACTGCGGCGCTCAACGCCGTACCGCCGTTGAAACTGGCGCGCTCGAGTTTGTGCGAGGATGGCGGAATGCGCAGTGTAGCGGTGAAATGCATAGATATTGCGCAGAACTCCGATTGCGAAGGCAGCTGTCCAGCACACTACTGACGCTCATGC…	Bacteroidota	Bacteroidia	Bacteroidales	Muribaculaceae	Unclassified Genus	0.00212458	0.00446588	45.6026	0.00501622	0.00577638	97.6562	5.68e-05	0.0003017	8.37989	0.066959	0.0894907	0.748222	0.454901	-0.109136	0.243054
ASV89	TGAGGAATATTGGTCAATGGGCGTGAGCCTGAACCAGCCAAGTAGCGTGCAGGATGACGGCCCTATGGGTTGTAAACTGCTTTTGTCGGGGAACAAAGTGCGGTTCGTGAGCCGTTTTGCGTGTACCCGATGAATAAGGACCGGCTAATTCCGTGCCAGCAGCCGCGGTAATACGGAAGGTCCGGGCGTTATCCGGATTTATTGGGTTTAAAGGGAGCGTAGGCGGGTTTATAAGCGTGTCGTGAAATTATGTGGCTCAACCATGTCGTGCGGCGCGAACTGTAGACCTTGAGTGCGCTGAAAGCGGGCGGAATTCGTGGTGTAGCGGTGAAATGCTTAGATATCACGAAGAACTCCGATTGCGAAGGCAGCTCGCTGTAGCGTTACTGACGCTGAAGC…	Bacteroidota	Bacteroidia	Bacteroidales	Prevotellaceae	Prevotella	0.00205815	0.00804679	34.8534	0.00489823	0.0118902	81.25	2.72e-05	0.00025295	1.67598	0.0641634	0.109495	0.585994	0.558312	-0.151295	0.279622
ASV90	TGAGGAATATTGGTCAATGGGCGAGAGCCTGAACCAGCCAAGTAGCGTGCAGGAAGACGGCCCTATGGGTTGTAAACTGCTTTTATAAGGGAATAAAGTGAGTCTCGTGAGACTTTTTGCATGTACCTTATGAATAAGGACCGGCTAATTCCGTGCCAGCAGCCGCGGTAATACGGAAGGTCCGGGCGTTATCCGGATTTATTGGGTTTAAAGGGAGCGTAGGCCGGAGATTAAGCGTGTTGTGAAATGTAGACGCTCAACGTCTGCACTGCAGCGCGAACTGGTTTCCTTGAGTACGCACAAAGTGGGCGGAATTCGTGGTGTAGCGGTGAAATGCTTAGATATCACGAAGAACTCCGATTGCGAAGGCAGCTCACTGGAGCGCAACTGACGCTGAAG…	Bacteroidota	Bacteroidia	Bacteroidales	Prevotellaceae	Prevotella_9	0.0021735	0.00964648	19.544	6.48e-05	0.000484418	2.34375	0.00368137	0.0124087	31.8436	0.393077	0.117539	3.34424	0.000927737	0.161791	0.624363
ASV91	TGAGGAATATTGGTCAATGGGCGAGAGCCTGAACCAGCCAAGTAGCGTGCAGGATGACTGCCCTATGGGTTGTAAACTGCTTTTATAGGGGAATAAAGTGAGGCACGTGTGCCTTTTTGTATGTACCCTATGAATAAGGACCGGCTAATTCCGTGCCAGCAGCCGCGGTAATACGGAAGGTCCGGGCGTTATCCGGATTTATTGGGTTTAAAGGGAGCGCAGGCGGAGACTTAAGCGTGCTGTGAAATGCTGCGGCTCAACCGTGGAAGTGCAGCGCGAACTGGGTTTCTTGAGTGAGTACGAGGTATGCGGAATTCGTGGTGTAGCGGTGAAATGCTTAGATATCACGAAGAACCCCGATTGCGAAGGCAGCGTACCAGTCCTTAACTGACGCTAAAG…	Bacteroidota	Bacteroidia	Bacteroidales	Prevotellaceae	Prevotella	0.00200995	0.00737891	65.1466	0.00216406	0.00219934	87.5	0.00189975	0.00948132	49.162	0.397192	0.138934	2.85886	0.00454353	0.123806	0.670578
ASV92	TGGGGAATATTGGGCAATGGGGGAAACCCTGACCCAGCAACGCCGCGTGGAGGAAGAAGGTCTTCGGATCGTAAACTCCTGTCCTAAGAGACGAGCAGGAGACGGTATCTTAGGAGGAAGCCCCGGCTAACTACGTGCCAGCAGCCGCGGTAATACGTAGGGGGCAAGCGTTGTCCGGAATGATTGGGCGTAAAGGGCGCGTAGGCGGCCTTTCAAGTCTGAAGTGAAATTCCCGTTTTTAAGATGGGAACTGCTTTGGAAACTGTAAGGCTTGAGTGCAGGAGAGGTCAGTGGAATTCCCAGTGTAGCGGTGAAATGCGTAGAGATTGGGAGGAACACCAGTGGCGAAGGCGACTGACTGGACTGTAACTGACGCTGAGGCGCGAAAGTGTGGGGAGC…	Firmicutes	Clostridia	Christensenellales	Christensenellaceae	Christensenellaceae R-7 group	0.00187817	0.00308059	50.1629	0.00434278	0.00348163	100	0.000115773	0.000398032	14.5251	0.163599	0.0957018	1.70946	0.0883788	-0.0247181	0.351916
ASV93	TGGGGGATATTGCACAATGGGGGAAACCCTGATGCAGCGACGCCGCGTGAAGGAAGACGTATTTCGGTATGTAAACTTCTATCAGCAGGGAAGAAAATGACGGTACCTGACTAAGAAGCCCCGGCTAACTACGTGCCAGCAGCCGCGGTAATACGTAGGGGGCAAGCGTTATCCGGATTTACTGGGTGTAAAGGGAGCGTAGACGGCGTGGCAAGTCTGATGTGAAACTCCGGGGCTTAACCCCGGACTTGCATTGGAAACTGTCAGGCTTGAGTACTGGAGGGGCAGGCGGAATTCCTGGTGTAGCGGTGAAATGCGTAGATATCAGGAGGAACACCGGTGGCGAAGGCGGCCTGCTGGACAGTAACTGACGTTGAGGCTCGAAAGCGTGGGGAGCAA…	Firmicutes	Clostridia	Lachnospirales	Lachnospiraceae	Acetitomaculum	0.00221296	0.00417486	61.8893	0.000329942	0.00160942	13.2812	0.00355947	0.00486745	96.648	0.0451541	0.103402	0.436686	0.662647	-0.158314	0.248622
ASV94	TGAGGAATATTGGTCAATGGGCGCGAGCCTGAACCAGCCAAGTAGCGTGCAGGAAGACGGCCCTATGGGTTGTAAACTGCTTTTATACAGGGATAAAGTCGGGGACGCGTTCCCCGTTTGCAGGTACTGTATGAATAAGGACCGGCTAATTCCGTGCCAGCAGCCGCGGTAATACGGAAGGTCCGGGCGTTATCCGGATTTATTGGGTTTAAAGGGAGCGCAGGCCGATTATTAAGCGTGACGTGAAATGTAGATGCTCAACATCTGAACTGCGTCGCGAACTGGTAGTCTTGAGTGAGTTCGATGTGGGCGGAATTCGTGGTGTAGCGGTGAAATGCTTAGATATCACGAAGAACTCCGATTGCGAAGGCAGCCCACAAGGCCTTTACTGACGCTAAA…	Bacteroidota	Bacteroidia	Bacteroidales	Prevotellaceae	Prevotella	0.00184709	0.0119147	16.2866	0.00202896	0.0122188	15.625	0.00171704	0.0116906	16.7598	0.0122328	0.0754096	0.162218	0.871241	-0.136154	0.16062
ASV95	TGAGGAATATTGGTCAATGGTCGGAAGACTGAACCAGCCAAGTAGCGTGAAGGATGACTGCCCTACGGGTTGTAAACTTCTTTTATGCGGGAATAAAGTGGCCCACGTGTGGGCTATTGCATGTACCGCGTGAATAAGCATCGGCTAATTCCGTGCCAGCAGCCGCGGTAATACGGAAGATGCGAGCGTTATCCGGATTTATTGGGTTTAAAGGGAGCGTAGGCGGAAGCTTAAGTCAGTGGTCAAATCGCGTGGCTCAACCATGCGCCGCCGTTGATACTGGGCTTCTTGAGTGCACATAAGGATGGTGGAATTCGTCGTGTAGCGGTGAAATGCTTAGATATGACGAAGAACTCCGATTGCGAAGGCAGCTGTCCGGGGTGTAACTGACGCTAATGC…	Bacteroidota	Bacteroidia	Bacteroidales	Prevotellaceae	Prevotellaceae UCG-004	0.00200126	0.00381469	45.9283	0.00473104	0.00469613	100	4.92e-05	0.000220132	7.26257	0.0632851	0.101826	0.621501	0.534733	-0.137083	0.263653
ASV96	TGGGGAATATTGGGCAATGGGCGAAAGCCTGACCCAGCAACGCCGCGTGAAGGATGACGGTCTTCGGATTGTAAACTTCTTTAATTGGGGAAGAACAAAATGACCTACCCAAAGAATAAGTCACGGCTAACTACGTGCCAGCAGCCGCGGTAATACGTAGGTGACAAGCGTTATCCGGATTTACTGGGCGTAAAGGGCGTGTAGGCGGTCTTGCAAGTCAGAAGTGAAATTCCTGAGCTCAACTCGGGCGCTGCTTCTGAAACTGCAGGACTTGAGTGCTGGAGGGGATAGCGGAATTCCTAGTGGAGCGGTAAAATGCGCAGATATTAGGAAGAACACCGGTGGCGAAGGCGGCTATCTGGACAGTAACTGACGCTGAGGCGCGAAAGCGTGGGGAGC…	Firmicutes	Clostridia	Oscillospirales	Hungateiclostridiaceae	Saccharofermentans	0.0018428	0.00250738	47.557	0.0041988	0.00227024	97.6562	0.00015806	0.00053805	11.7318	0.0109092	0.0856333	0.127395	0.898712	-0.157595	0.179414
ASV97	TGAGGAATATTGGTCAATGGAGGCAACTCTGAACCAGCCAAGTAGCGTGCAGGACGACGGCCCTATGGGTTGTAAACTGCTTTTATAAGGGGATAAATGATGCCACGTGTGGTGTTTTGCATGTACCTTATGAATAAGGACCGGCTAATTCCGTGCCAGCAGCCGCGGTAATACGGAAGGTCCGGGCGTTATCCGGATTTATTGGGTTTAAAGGGAGCGCAGGCGGGCGATTAAGCGTGACGTGAAATGCAGCGGCTCAACCGTATGAAGTGCGTCGCGAACTGGTTGCCTTGAGTGAGTTCGACGTGCGCGGAATTCGTGGTGTAGCGGTGAAATGCTTAGATATCACGAAGAACTCCGATTGCGAAGGCAGCGCACGAGGCCTTTACTGACGCTAAA…	Bacteroidota	Bacteroidia	Bacteroidales	Prevotellaceae	Prevotella	0.00196624	0.0120635	20.5212	0.000402203	0.00246634	9.375	0.00308465	0.0155642	28.4916	0.158885	0.101072	1.572	0.116984	-0.0399989	0.357769
ASV98	TGGGGGATATTGCACAATGGGCGCAAGCCTGATGCAGCAACGCCGCGTGAGGGAGGACGGTCTTCGGATTGTAAACCTCTGTCCTTGGGGAAGAAACAAATGACGGTACCCTTGGAGGAAGCCACGGCTAACTACGTGCCAGCAGCCGCGGTAATACGTAGGTGGCAAGCGTTGTCCGGATTTACTGGGTGTAAAGGGAGCGCAGGCGGGACGGCAAGTTGGATGTGAAAAACTGAGGCTCAACCTCAGTCCTGCATCCAAAACTGTTGTTCTTGAGTGGAGCAGAGGTAAGCGGAATTCCGAGTGTAGCGGTGAAATGCGTAGATATTCGGAGGAACACCAGTGGCGAAGGCGGCTTACTGGACTCTAACTGACGCTGAGGCTCGAAAGCGTGGGGAG…	Firmicutes	Clostridia	Oscillospirales	[Eubacterium] coprostanoligenes group	Unclassified Genus	0.00191787	0.00470969	81.1075	0.000409502	0.00136364	54.6875	0.00299648	0.00582431	100	0.0101029	0.0758487	0.133198	0.894124	-0.139148	0.159354
ASV99	TGAGGAATATTGGTCAATGGGCGAGAGCCTGAACCAGCCAAGTAGCGTGCAGGATGACGGCCCTATGGGTTGTAAACTGCTTTTATGCGGGGATAAAGTTCACTACGTGTAGTGTTTTGTAGGTACCGCATGAATAAGGACCGGCTAATTCCGTGCCAGCAGCCGCGGTAATACGGAAGGTCCGGGCGTTATCCGGATTTATTGGGTTTAAAGGGAGCGCAGGCCGGAGGTCAAGCGTGACGTGAAATGTAGCCGCTCAACGGCTGAACTGCGTCGCGAACTGGCTTTCTTGAGTGAGTTCGATGTGGGCGGAATTCGTGGTGTAGCGGTGAAATGCTTAGATATCACGAAGAACTCCGATTGCGAAGGCAGCCCACAAGGCCTTTACTGACGCTAAAG…	Bacteroidota	Bacteroidia	Bacteroidales	Prevotellaceae	Prevotella	0.00184598	0.00289268	40.7166	0.00429619	0.00309501	85.9375	9.39e-05	0.000372125	8.37989	7.76e-08	0.0800351	9.70134e-07	0.999999	-0.157489	0.157489
ASV100	TGAGGAATATTGGTCAATGGCCGAGAGGCTGAACCAGCCAAGTAGCGTGCAGGATGACGGCCCTACGGGTTGTAAACTGCTTTTGCGGGAGGATAAAGTGCGCCACGCGTGGCGCTTTGCAGGTATCCCGTGAATAAGGACCGGCTAATTCCGTGCCAGCAGCCGCGGTAATACGGAAGGTCCGGGCGTTATCCGGATTTATTGGGTTTAAAGGGAGCGCAGGCGGAGGTGCAAGCGTGCCGTGAAAGCGCGGGGCTCAACCCCGTACAGCGGCGCGAACTGCTCCCCTTGGTTGCGGGAAGGGAAGGCGGAACTCGTGGTGTAGCGGTGAAATGCATAGATATCACGAAGAACTCCGATCGCGAAGGCAGCCTTCCGGCCCGTGAACGACGCTCATGC…	Bacteroidota	Bacteroidia	Bacteroidales	Prevotellaceae	Prevotellaceae UCG-001	0.00175457	0.00734777	38.4365	0.000469118	0.00134282	19.5312	0.00267377	0.00944886	51.9553	0.407954	0.134601	3.03084	0.00264708	0.143093	0.672815
ASV101	TGGGGAATATTGGGCAATGGGCGAAAGCCTGACCCAGCAACGCCGCGTGAAGGAAGAAGGTCTTCGGATTGTAAACTTCTTTTATGAGGGACGAAGGACGTGACGGTACCTCATGAATAAGCCACGGCTAACTACGTGCCAGCAGCCGCGGTAATACGTAGGTGGCGAGCGTTATCCGGATTTACTGGGTGTAAAGGGCGCGTAGGCGGGGATGCAAGTCAGATGTGAAATCTATGGGCTTAACTCATAAACTGCATTTGAAACTGTATTTCTTGAGTGCTGGAGAGGTAGACGGAATTCCTTGTGTAGCGGTGAAATGCGTAGATATAAGGAAGAACACCAGTGGCGAAGGCGGTCTACTGGACAGTAACTGACGCTGAGGCGCGAAAGCGTGGGGAG…	Firmicutes	Clostridia	Oscillospirales	Oscillospiraceae	NK4A214 group	0.00172052	0.00218792	48.8599	0.00382972	0.00180236	100	0.000212263	0.00065658	12.2905	0.0915682	0.0960133	0.953703	0.340987	-0.0973617	0.280498
ASV102	TGGGGGATATTGCACAATGGGGGAAACCCTGATGCAGCGACGCCGCGTGAGCGAAGAAGTATTTCGGTATGTAAAGCTCTATCAGCAGGGAAGAAAATGACGGTACCTGACTAAGAAGCTCCGGCTAAATACGTGCCAGCAGCCGCGGTAATACGTATGGAGCAAGCGTTATCCGGATTTACTGGGTGTAAAGGGAGCGTAGACGGTTTGCCAAGTCTGATGTGAAAGGTGAGGGCTCAACCCTTAAACTGCATTGGAAACTGGTAGACTAGAGTGTCGGAGAGGTAAGTGGAATTCCTAGTGTAGCGGTGAAATGCGTAGATATTAGGAGGAACACCAGCGGCGAAGGCGGCTTACTGGACGATAACTGACGTTGAGGCTCGAAAGCGTGGGGAGCAA…	Firmicutes	Clostridia	Lachnospirales	Lachnospiraceae	Lachnospiraceae XPB1014 group	0.00166556	0.00234259	50.1629	0.00376808	0.00229112	100	0.000162092	0.000486553	14.5251	0.139969	0.0953714	1.46762	0.143236	-0.0476982	0.327635
ASV103	TGAGGAATATTGGTCAATGGGCGCGAGCCTGAACCAGCCAAGTAGCGTGCGGGAAGAAGGCCCTATGGGTTGTAAACCGCTTTTACCGGGGGATAAAGTGAGCGACGTGTCGCTCATTGCAGGTACCCGGCGAATAAGGACCGGCTAATTCCGTGCCAGCAGCCGCGGTAATACGGAAGGTCCGGGCGTTATCCGGATTTATTGGGTTTAAAGGGAGCGTAGGCCGGATGTCAAGCGTGTTGTGAAATGCCGGGGCTCAACCTTGGCACTGCAGCGCGAACTGGCGTCCTTGAGTGCGCACGCCGCGGGTGGAATTCGTTGTGTAGCGGTGAAATGCTTAGATATGACGAAGAACTCCGATTGCGAAGGCAGCTCGCGAGAGCGCAACTGACGCTGATG…	Bacteroidota	Bacteroidia	Bacteroidales	Prevotellaceae	Prevotellaceae UCG-001	0.0018744	0.00231472	70.3583	0.000231841	0.000450249	28.9062	0.00304897	0.00239487	100	0.232429	0.111738	2.08013	0.038346	0.012557	0.452302
ASV104	TGGGGAATATTGCACAATGGAGGAAACTCTGATGCAGCGACGCCGCGTGAGCGAAGAAGTATTTCGGTATGTAAAGCTCTATCAGCAGGGAAGATAATGACGGTACCTGACTAAGAAGCTCCGGCTAAATACGTGCCAGCAGCCGCGGTAATACGTATGGAGCAAGCGTTATCCGGATTTACTGGGTGTAAAGGGAGCGTAGGCGGTCTTGCAAGTCTGAAGTGAAAACCCCGGGCTTAACCCTGGGATTGCTTTGGAAACTGTAGGACTGGAGTGTCGGAGGGGCATGTGGAATTCCTGGTGTAGCGGTGAAATGCGTAGATATCAGGAGGAACACCGGTGGCGAAGGCGGCATGCTGGACGACTACTGACGCTGATGCTCGAAAGCGTGGGGAGCAA…	Firmicutes	Clostridia	Lachnospirales	Lachnospiraceae	Shuttleworthia	0.0017363	0.0142386	13.355	8.45e-05	0.000447176	6.25	0.00291749	0.0185533	18.4358	0.378934	0.122614	3.09046	0.00218223	0.13766	0.620208
ASV105	TGAGGAATATTGGTCAATGGGCGAGAGCCTGAACCAGCCAAGTAGCGTGCAGGAAGACGGCCCTATGGGTTGTAAACTGCTTTTATACAGGGATAAAGTGTGCCACGTGTGGCGTTTTGTAGGTACTGTATGAATAAGGACCGGCTAATTCCGTGCCAGCAGCCGCGGTAATACGGAAGGTCCGGGCGTTATCCGGATTTATTGGGTTTAAAGGGAGCGCAGGCCGACTGGTAAGCGTGACGTGAAATGTAGCCGCTCAACGGCTGAACTGCGTCGCGAACTGTCAGTCTTGAGTGAGTTCGATGTTGGCGGAATTCGTGGTGTAGCGGTGAAATGCTTAGATATCACGAAGAACTCCGATTGCGAAGGCAGCCAACAAGGCCTTTACTGACGCTAAAG…	Bacteroidota	Bacteroidia	Bacteroidales	Prevotellaceae	Prevotella	0.00167945	0.00246666	48.2085	0.00387869	0.00243439	99.2188	0.000106802	0.000515424	11.7318	0.12324	0.115469	1.0673	0.286676	-0.103973	0.350453
ASV106	TGAGGAATATTGGTCAATGGGCGAGAGCCTGAACCAGCCAAGTAGCGTGCAGGACGACGGCCCTATGGGTTGTAAACTGCTTTTATACGGGGATAAAGTGGGCCATGCATGGCCTTTTGCATGTACCGTATGAATAAGGACCGGCTAATTCCGTGCCAGCAGCCGCGGTAATACGGAAGGTCCGGGCGTTATCCGGATTTATTGGGTTTAAAGGGAGCGCAGGCGGACAGTTAAGCGTGACGTGAAATGCAGCGGCTCAACCGTATGAAGTGCGTCGCGAACTGGCAGTCTTGAGTGAGTACGATGTAGGCGGAATTTGTGGTGTAGCGGTGAAATGCTTAGATATCACGAAGAACTCCGATTGCGAAGGCAGCCTACAAGTCCTTTACTGACGCTAAA…	Bacteroidota	Bacteroidia	Bacteroidales	Prevotellaceae	Prevotella	0.00176697	0.00413505	57.6547	0.00243387	0.00247735	89.8438	0.00129008	0.00493877	34.6369	0.163718	0.114361	1.43158	0.153284	-0.0613165	0.388752
ASV107	TGGGGAATCTTGCGCAATGGGCGGAAGCCTGACGCAGCGACGCCGCGTGCGGGAGGAAGGCCCTCGGGTCGTAAACCGCTTTCAGCAGGGACGAGGCCGCAAGGTGACGGTACCTGCAGAAGAAGCCCCGGCTAACTACGTGCCAGCAGCCGCGGTAATACGTAGGGGGCGAGCGTTATCCGGATTCATTGGGCGTAAAGCGCTCGTAGGCGGCCTGCCAGGTCGGGAGTCAAATGCGGGGGCCCAACCCCCGGCCGCTCCCGATACCGGCGGGCTTGAGTTTGGTAGGGGAAGGCGGAATTCCCGGTGTAGCGGTGGAATGCGCAGATATCGGGAAGAACACCGGTGGCGAAGGCGGCCTTCTGGGCCACGACTGACGCTGAGGAGCGAAAGCTGGGG…	Actinobacteriota	Coriobacteriia	Coriobacteriales	Atopobiaceae	Olsenella	0.00185403	0.00352538	50.1629	0.000234065	0.000892241	17.1875	0.00301244	0.00418663	73.743	0.261374	0.121331	2.15422	0.0320035	0.0226248	0.500122
ASV108	TCGGGAATTTTGCGCAATGGAGGAAACTCTGACGCAGTGACGCCGCGTGCAGGAAGAAGGTTTTCGGATTGTAAACTGCTTTAGACAGGGAAGAAAAAGGACAGTACCTGTAGAATAAGCTCCGGCTAACTACGTGCCAGCAGCCGCGGTAATACGTAGGGAGCAAGCGTTATCCGGATTTATTGGGTGTAAAGGGTGCGTAGACGGGAAGACAAGTTAGTTGTGAAATCCCTCGGCTTAACTGAGGAACTGCAACTAAAACTGTTTTTCTTGAGTACTGGAGAGGAAAGTGGAATTCCTAGTGTAGCGGTGAAATGCGTAGATATTAGGAGGAACACCAGTGGCGAAGGCGACTTTCTGGACAGAAACTGACGTTGAGGCACGAAAGTGTGGGGAGCA…	Firmicutes	Clostridia	Clostridia UCG-014	Unclassified Family	Unclassified Genus	0.00194962	0.00498281	50.1629	3.2e-05	0.000208409	3.90625	0.00332087	0.00616781	83.2402	0.188838	0.119624	1.57859	0.115463	-0.0465523	0.424229
ASV109	TAGGGAATATTGCACAATGGGGGAAACCCTGATGCAGCAACGCCACGTGTGGGAAGAAGCATTTCGGTGTGTAAACCACTGTCGTGAGGGAATAAGGCTATTTTTCGGAGTAGTTGAATGTACCTCGAGAGGAAGCACCGGCAAACTTCGTGCCAGCAGCCGCGGTAATACGAGGGGTGCAAGCGTTGTTCGGAATCACTGGGCGTAAAGGGAGCGCAGGCGGAAGCTCAAGCGGATTGTACAATACCGGGGCCCAACCCCGGACCTGCAGTCCGAACTGGGTTTCTTGGATAGTTCAGGGGCAAGCGGAATTCCTGGTGTAGCGGTGGAATGCGTAGAGATCAGGAAGAACACCGATGGCGAAGGCAGCTTGCTGGGGACTTATCGACGCTCATGCTC…	Fibrobacterota	Fibrobacteria	Fibrobacterales	Fibrobacteraceae	Fibrobacter	0.00162636	0.00646941	66.1238	0.00111277	0.00128566	80.4688	0.00199362	0.0083831	55.8659	0.0845665	0.10287	0.82207	0.411677	-0.117856	0.286989
ASV111	TGAGGAATATTGGTCAATGGGCGAGAGCCTGAACCAGCCAAGTAGCGTGCAGGATGACGGCCCTATGGGTTGTAAACTGCTTTTATACGGGGATAAAGTGAGGGACGTGTCCCTTTTTGTAGGTACCGTATGAATAAGGACCGGCTAATTCCGTGCCAGCAGCCGCGGTAATACGGAAGGTCCGGGCGTTATCCGGATTTATTGGGTTTAAAGGGAGCGCAGGCCGAAGGTTAAGCGTGACGTGAAATGTAGCCGCTCAACGGCTGAACTGCGTCGCGAACTGGCTTTCTTGAGTGAGTTCGATGTAGGCGGAATTCGTGGTGTAGCGGTGAAATGCTTAGATATCACGAAGAACTCCGATTGCGAAGGCAGCCTACAAGGCCTTTACTGACGCTAAAG…	Bacteroidota	Bacteroidia	Bacteroidales	Prevotellaceae	Prevotella	0.00164896	0.00266391	47.557	0.00383942	0.00293377	100	8.26e-05	0.000362874	10.0559	0.0755064	0.103858	0.727015	0.467773	-0.12886	0.279873
ASV112	TGAGGAATATTGGTCAATGGACGGAAGTCTGAACCAGCCATGCCGCGTGGAGGAAGAAGGTCCTATGGGTTGTAAACTCCTTTTGTTCCAGAGTAATAAGGGCTTTGCGAAGTCCGATGAGAGTATGGGACGAATAAGCATCGGCTAACTCCGTGCCAGCAGCCGCGGTAATACGGAGGATGCAAGCGTTATCCGGATTTATTGGGTTTAAAGGGTGCGCAGGCGGATAGTTAAGTCAGCGGTGAAATCTCACGGCTCAACCGTGGAACTGCCGTTGATACTGGCTGTCTGGAGTACGGACGGCGCCGGCGGAATGTGTCATGTAGCGGTGAAATGCTTAGATATGCCACAGAACACCGATCGCGAAGGCAGCTGGCGAGGCCGGTACTGACGCTCAGG…	Bacteroidota	Bacteroidia	Bacteroidales	F082	Unclassified Genus	0.00154791	0.00502789	52.7687	0.000912263	0.00164961	59.375	0.00200245	0.00639651	48.0447	0.0603117	0.100791	0.598385	0.550026	-0.138019	0.258643
ASV113	TGAGGAATATTGGTCAATGGGCGAGAGCCTGAACCAGCCAAGTAGCGTGCAGGATGACGGCCCTATGGGTTGTAAACTGCTTTTGTATGGGGATAAAGTGCTCCACGTGTGGAGTTTTGTAGGTACCATACGAATAAGGACCGGCTAATTCCGTGCCAGCAGCCGCGGTAATACGGAAGGTCCGGGCGTTATCCGGATTTATTGGGTTTAAAGGGAGCGTAGGCCGTGGATTAAGTGTGTTGTGAAATGTAGGCGCTCAACGTCTGACTTGCAGCGCATACTGGTCCACTTGAGTGCGCACAACGTGGGCGGAATTTGTCGTGTAGCGGTGAAATGCTTAGATATGACGAAGAACCCCGATTGCGAAGGCAGCTCGCGGGAGCGCAACTGACGCTGAAG…	Bacteroidota	Bacteroidia	Bacteroidales	Prevotellaceae	Prevotella_7	0.00158259	0.00430139	33.2248	0.000196247	0.00083883	7.8125	0.00257395	0.00537328	51.3966	0.370093	0.123521	2.99618	0.00295745	0.127034	0.613151
ASV114	TGAGGAATATTGGTCAATGGACGAGAGTCTGAACCAGCCAAGTAGCGTGCAGGATGACTGCCCTATGGGTTGTAAACTGCTTTTATGCGGGAATAAAGTCAGGTACGTGTACCTGTTTGTATGTACCGCATGAATAAGGACCGGCTAATTCCGTGCCAGCAGCCGCGGTAATACGGAAGGTCCGGGCGTTATCCGGATTTATTGGGTTTAAAGGGAGCGCAGGCGGAAGGTTAAGCGTGACGTGAAATGTACCGGCTCAACCGGTGATGTGCGTCGCGAACTGGCTTTCTTGAGTGGGTACGACGCTGGCGGAATTCGTGGTGTAGCGGTGAAATGCTTAGATATCACGAAGAACTCCGATTGCGAAGGCAGCCGGCGAGTCCTCAACTGACGCTAATG…	Bacteroidota	Bacteroidia	Bacteroidales	Prevotellaceae	Prevotella	0.00140301	0.00627949	37.1336	0.00328837	0.00940002	80.4688	5.48e-05	0.000290767	6.14525	4.18e-07	0.0947314	4.41075e-06	0.999996	-0.186407	0.186408
ASV115	TGAGGAATATTGGTCAATGGCCGAGAGGCTGAACCAGCCATGCCGCGTGCGGGAGGACGGCCCTATGGGTTGTAAACCGCTTTTTTGTGGGAGCAATAAGGGTCACGTGTGACCTGATGAGAGTACCATGAGAATAAGCATCGGCTAACTCCGTGCCAGCAGCCGCGGTAATACGGAGGATGCGAGCGTTATCCGGATTTATTGGGTTTAAAGGGTGCGTAGGCGGAAGGTTAAGCGTGAGGTGAAATGCTGCTGCTCAACAGCAGAACTGCCTCGCGAACTGGTCTTCTGGAATGCCCCTGCCGTGGGAGGAATGTGTGGTGTAGCGGTGAAATGCATAGAGATCACACAGAACACCGATTGCGAAGGCATCTCACGAAGGGGTGATTGACGCTGAGG…	Bacteroidota	Bacteroidia	Bacteroidales	Rikenellaceae	Rikenellaceae RC9 gut group	0.00133656	0.00446195	58.3062	0.00178623	0.00194981	93.75	0.00101501	0.00558382	32.9609	0.131333	0.102407	1.28246	0.200652	-0.0701782	0.332845
ASV116	TGAGGAATATTGGTCAATGGCCGAGAGGCTGAACCAGCCAAGTAGCGTGCAGGATGACGGCCCTACGGGTTGTAAACTGCTTTTGCGGGAGGATAAAGTGCGCCACGCGTGGCGCTTTGCAGGTATCCCGTGAATAAGGACCGGCTAATTCCGTGCCAGCAGCCGCGGTAATACGGAAGGTCCGGGCGTTATCCGGATTTATTGGGTTTAAAGGGAGCGCAGGCGGAGGTGCAAGCGTGCCGTGAAAGCGCGGGGCTCAACCCCGTACAGCGGCGCGAACTGCTCCCCTTGGTTGCGGGAAGGGAAGGCGGAACTCGTGGTGTAGCGGTGAAATGCATAGATATCACGAAGAACTCCGATCGCGAAGGCAGCCTTCCGGCCCGTCAACGACGCTCATGC…	Bacteroidota	Bacteroidia	Bacteroidales	Prevotellaceae	Prevotellaceae UCG-001	0.00142562	0.00689707	35.5049	0.000109888	0.000455448	9.375	0.00236648	0.00890586	54.1899	0.247252	0.122763	2.01406	0.0448783	0.0056853	0.488819
ASV117	TAAGGGATATTGGTCAATGGGGGGAACCCTGAACCAGCCATGCCGCGTGAGGGAATAAGGCCCTACGGGTCGTAAACCTCTTTTGCCGGGGGATAAGGACGCCCACGTGTGGGTGTTTGAAGGTACCCGGAGAATAAGCATCGGCTAACTCCGTGCCAGCAGCCGCGGTAATACGGAGGATGCGAGCGTTATCCGGATTTATTGGGTTTAAAGGGTGCGCAGGCGGGCGATTAAGTCAGCGGTGAAAGGCTCGGGCTCAACCGGAGCAGTGCCGTTGATACTGGTTGTCTTGAATGCGGTCAAGGCCGGCGGAATGTGGCGTGTAGCGGTGAAATGCATAGATATGCCACAGAACACCGATAGCGAAGGCAGCTGGCCGGGCCTGCATTGACGCTGAGG…	Bacteroidota	Bacteroidia	Bacteroidales	F082	Unclassified Genus	0.00108124	0.0085722	25.4072	0.0025196	0.0131301	57.8125	5.2693e-05	0.000459941	2.23464	1.06e-08	0.0986333	1.073e-07	1	-0.194085	0.194085
ASV118	TGAGGAATATTGGTCAATGGACGAAAGTCTGAACCAGCCAAGTAGCGTGCAGGATGACGGCCCTATGGGTTGTAAACTGCTTTTATATAGGGATAAAGTCGGGGACGTGTCCCCGTTTGTAGGTACTATATGAATAAGGACCGGCTAATTCCGTGCCAGCAGCCGCGGTAATACGGAAGGTCCGGGCGTTATCCGGATTTATTGGGTTTAAAGGGAGCGCAGGCTGATGATTAAGCGTGACGTGAAATGTAGCCGCTCAACGGCTGAACTGCGTCGCGAACTGGTTATCTTGAGTGAGTTCGATGTTGGCGGAATTCGTGGTGTAGCGGTGAAATGCTTAGATATCACGAAGAACTCCGATTGCGAAGGCAGCCAACAAGGCCTTTACTGACGCTAAAG…	Bacteroidota	Bacteroidia	Bacteroidales	Prevotellaceae	Prevotella	0.00154809	0.0020161	55.0489	0.00313565	0.00201184	88.2812	0.000412851	0.000992938	31.2849	0.344206	0.136073	2.52956	0.0119224	0.0764478	0.611964
ASV119	TGAGGAATATTGGTCAATGGGCGGAAGCCTGAACCAGCCAAGTCGCGTGAAGGATGAAGGTTCTATGGATTGTAAACTTCTTTTATTCGAGGGTAAAGTGAGGCACGTGTGCCTTATTGCAAGTATCGAATGAATAAGCATCGGCTAACTCCGTGCCAGCAGCCGCGGTAATACGGAGGATGCGAGCGTTATCCGGATTTATTGGGTTTAAAGGGTGCGTAGGCGGGTGATTAAGTCTGTGGTGAAAGCGTGCGGCTCAACCGTACCGAGCCATGGAAACTGGTTGTCTTGAGTATAGACGAGGTAGGCGGAATGTGATGTGTAGCGGTGAAATGCTTAGATATGTCACAGAACACCGATTGCGAAGGCAGCTTACCAGGCTATAACTGACGCTGAGGC…	Bacteroidota	Bacteroidia	Bacteroidales	Bacteroidales RF16 group	Unclassified Genus	0.00115274	0.00596987	28.3388	0.00263118	0.00899745	64.8438	9.5533e-05	0.000744871	2.23464	0.00117292	0.0825965	0.0142006	0.988679	-0.161356	0.163702
ASV120	TGGGGAATATTGCACAATGGAGGAAACTCTGATGCAGCGACGCCGCGTGAGTGATGAAGTATTTCGGTATGTAAAGCTCTATCAGCAGGGAAGAAGACGACGGTACCTGACTAAGAAGCCCCGGCTAACTACGTGCCAGCAGCCGCGGTAATACGTAGGGGGCAAGCGTTATCCGGATTTACTGGGTGTAAAGGGAGCGTAGACGGTAGTGCAAGTCTGAAGTGAAAATCCGCGGCTCAACTGCGGAATTGCTTTGGAAACTGTATAACTAGAGTACCGGAGGGGTAAGCGGAATTCCTGGTGTAGCGGTGAAATGCGTAGATATCAGGAGGAACACCGGTGGCGAAGGCGGCTTACTGGACGGCAACTGACGTTGAGGCTCGAAAGCGTGGGGAGCAA…	Firmicutes	Clostridia	Lachnospirales	Lachnospiraceae	Syntrophococcus	0.00152475	0.00206139	65.1466	0.000161819	0.000459264	19.5312	0.00249936	0.00220431	97.7654	0.0847653	0.0895244	0.94684	0.344468	-0.0913961	0.260927
ASV121	TGAGGAATATTGGTCAATGGACGAGAGTCTGAACCAGCCAAGTAGCGTGCAGGATGACGGCCCTATGGGTTGTAAACTGCTTTTATACAGGGATAAAGTTCACTACGTGTAGTGTTTTGTAGGTACTGTATGAATAAGGACCGGCTAATTCCGTGCCAGCAGCCGCGGTAATACGGAAGGTCCGGGCGTTATCCGGATTTATTGGGTTTAAAGGGAGCGCAGGCTGATGATTAAGCGTGACGTGAAATGTAGCCGCTCAACGGCTGAACTGCGTCGCGAACTGGTTATCTTGAGTGAGTTCGATGTTGGCGGAATTCGTGGTGTAGCGGTGAAATGCTTAGATATCACGAAGAACTCCGATTGCGAAGGCAGCCAACAAGGCCTTTACTGACGCTAAAG…	Bacteroidota	Bacteroidia	Bacteroidales	Prevotellaceae	Prevotella	0.00141123	0.00344921	37.1336	0.00326416	0.00470252	84.375	8.62e-05	0.000616835	3.35196	0.0616294	0.106063	0.581066	0.561624	-0.147075	0.270334
ASV122	TGAGGAATATTGGTCAATGGGCGAGAGCCTGAACCAGCCAAGTAGCGTGCAGGAAGACGGCCCTATGGGTTGTAAACTGCTTTTATAGGGGAATAAAGTGAGCCACGTGTGGTTTTTTGCATGTACCCTATGAATAAGGACCGGCTAATTCCGTGCCAGCAGCCGCGGTAATACGGAAGGTCCGGGCGTTATCCGGATTTATTGGGTTTAAAGGGAGCGTAGGCCGGAGATTAAGCGTGTTGTGAAATGTAGACGCTCAACGTCTGCACTGCAGCGCGAACTGGTTTCCTTGAGTACGCATAAAGTGGGCGGAATTCGTGGTGTAGCGGTGAAATGCTTAGATATCACGAAGAACTCCGATTGCGAAGGCAGCTCACTGGGGCGCAACTGACGCTGAAG…	Bacteroidota	Bacteroidia	Bacteroidales	Prevotellaceae	Prevotella_9	0.00159235	0.00349429	64.8208	0.00139063	0.00292143	65.625	0.00173659	0.00384556	64.2458	0.0975551	0.105612	0.923713	0.356364	-0.110262	0.305373
ASV123	TAGGGAATATTGCACAATGGAGGAAACTCTGATGCAGCCATGCCGCGTGTGTGAAGAAGGCCTTCGGGTTGTAAAGCACTTTCGGAGGGGAGGAATAAAATGACGTTACCCTCAGAAGAAGCACCGGCTAACTCCGTGCCAGCAGCCGCGGTAATACGGAGGGTGCAAGCGTTAATCGGAATAACTGGGCGTAAAGGGCATGCAGGCGGTTCATCAAGTAGGATGTGAAATCCCCGGGCTCAACCTGGGAACAGCATACTAAACTGGTGGACTAGAGTATTGCAGGGGGAGACGGAATTCCAGGTGTAGCGGTGGAATGCGTAGATATCTGGAAGAACACCAAAGGCGAAGGCAGTCTCCTGGGCAAATACTGACGCTCATATGCGAAAGCGTGGGTAG…	Proteobacteria	Gammaproteobacteria	Enterobacterales	Succinivibrionaceae	Succinivibrio	0.00164203	0.00809269	22.8013	6.35e-05	0.000672613	2.34375	0.00277081	0.0104376	37.4302	1.93e-07	0.0810439	2.3783e-06	0.999998	-0.159474	0.159474
ASV124	TCGGGAATATTGCGCAATGGAGGAAACTCTGACGCAGTGACGCCGCGTGCAGGAAGAAGGTTTTCGGATTGTAAACTGCTTTAGACAGGGACGAAACAAATGACGGTACCTGTAGAATAAGCTCCGGCTAACTACGTGCCAGCAGCCGCGGTAATACGTAGGGAGCAAGCGTTATCCGGATTTATTGGGTGTAAAGGGTGCGTAGACGGATATACAAGTTAGTTGTGAAATACCTCGGCTTAACTGGGGAACTGCAACTAAAACTATAAATCTTGAGTACTGGAGGGGAAAGCGGAATTCCTAGTGTAGCGGTGAAATGCGTAGATATTAGGAAGAACACCGGTGGCGAAGGCGGCTTTCTGGACAGCAACTGACGTTGAGGCACGAAAGTGTGGGGAG…	Firmicutes	Clostridia	Clostridia UCG-014	Unclassified Family	Unclassified Genus	0.00164682	0.0038135	56.3518	0.000215129	0.000717863	11.7188	0.00267061	0.00469677	88.2682	0.204896	0.119848	1.70963	0.0883474	-0.0309343	0.440726
ASV125	TGAGGAATATTGGTCAATGGGCGAGAGCCTGAACCAGCCAAGTAGCGTGCAGGAAGACGGCCCTATGGGTTGTAAACTGCTTTTATCAGGGGATAAAGTGCGCCACGTGTGGTGTTTTGTAGGTACCTGATGAATAAGGACCGGCTAATTCCGTGCCAGCAGCCGCGGTAATACGGAAGGTCCGGGCGTTATCCGGATTTATTGGGTTTAAAGGGAGCGCAGGCCGATGGTTAAGCGTGACGTGAAATGTAGGGGCTCAACCTTTGAATTGCGTCGCGAACTGGCTGTCTTGAGTGAGTACGACGTCAGCGGAATTCGTGGTGTAGCGGTGAAATGCTTAGATATCACGAAGAACCCCGATTGCGAAGGCAGCTGACGAGTCCTTTACTGACGCTAAAG…	Bacteroidota	Bacteroidia	Bacteroidales	Prevotellaceae	Prevotella	0.00146554	0.00367749	41.6938	0.00344156	0.0050574	94.5312	5.25e-05	0.000340638	3.91061	9.99e-08	0.094216	1.06075e-06	0.999999	-0.185393	0.185393
ASV126	TGAGGAATATTGGTCAATGGATGAGAATCTGAACCAGCCAAGTAGCGTGCAGGACGACGGCCCTATGGGTTGTAAACTGCTTTTGTACGGGGATAAAGGAGCTTACGTGTAAGTTTTTGCAGGTACCGTACGAATAAGGACCGGCTAATTCCGTGCCAGCAGCCGCGGTAATACGGAAGGTCCGGGCGTTATCCGGATTTATTGGGTTTAAAGGGAGCGCAGGCTGTCGGTTAAGCGTGTTGTGAAATGTAGGTGCCCAACACCTGCACTGCAGCGCGAACTGGCTGACTTGAGTACGCACGACGTTGGCGGAATTTGCCGTGTAGCGGTGAAATGCTTAGATATGGCGAAGAACTCCGATTGCGAAGGCAGCTGACGGGAGCGCAACTGACGCTCATG…	Bacteroidota	Bacteroidia	Bacteroidales	Prevotellaceae	Prevotella_7	0.00151767	0.00206307	71.6612	0.000477289	0.00100838	38.2812	0.00226162	0.00229026	95.5307	7.87e-09	0.108988	7.22482e-08	1	-0.214461	0.214461
ASV127	TGGGGGATATTGCACAATGGAGGGAACTCTGATGCAGCGACGCCGCGTGGGTGAAGAAGTATTTCGGTATGTAAAGCCCTATCAGCAGGGAAGATAATGACGGTACCTGAGTAAGAAGCCCCGGCTAACTACGTGCCAGCAGCCGCGGTAATACGTAGGGGGCGAGCGTTATCCGGATTTACTGGGTGTAAAGGGAGCGCAGACGGCTGTGGAAGTCAGATGTGGAAGCCCCGGGCATAACCCGGGGAGTGCATTTGAAACTCTATAGCTAGAGTACTGGAGGGGTGAGCGGAATTCCTGGTGTAGCGGTGAAATGCGTAGATATCAGGAAGAACACCGGTGGCGAAGGCGGCTCACTGGACAGAGACTGACGTTGAGGCTCGAAAGCGTGGGGAGCAA…	Firmicutes	Clostridia	Lachnospirales	Lachnospiraceae	Lachnospiraceae NK3A20 group	0.00120182	0.00382133	46.2541	0.00249379	0.00484452	97.6562	0.000277952	0.00249298	9.49721	0.00277927	0.0807781	0.0344062	0.972576	-0.156172	0.16173
ASV128	TGAGGAATATTGGTCAATGGGCGGAAGCCTGAACCAGCCATGCCGCGTGCAGGAATAAGGCCCTATGGGTCGTAAACTGCTTTTCCTTGGGGGCAATAAGGGTCACGTGTGTCCCGATGAGAGTACCAGGGGAATAAGCATCGGCTAACTCCGTGCCAGCAGCCGCGGTAATACGGAGGATGCGAGCGTTATCCGGATTTATTGGGTTTAAAGGGTGCGTAGGCGGGTTGTTAAGTCAGTGGTGAAAAGCCATCGCTCAACGATGGTCGTGCCATTGATACTGGCAGTCTGGAGTTCCGTTGCCGTGGGAGGAATGAGTAGTGTAGCGGTGAAATGCATAGATATTACTCAGAACACCGATTGTGAAGACATCTCACGAAGCGGCGACTGACGCTGAGG…	Bacteroidota	Bacteroidia	Bacteroidales	Rikenellaceae	Rikenellaceae RC9 gut group	0.00151268	0.0126937	11.0749	3.01e-05	0.000212503	2.34375	0.00257287	0.0165416	17.3184	0.30507	0.109205	2.79354	0.00554205	0.0901814	0.519958
ASV129	TGAGGAATATTGGTCAATGGGCGAGAGCCTGAACCAGCCAAGTAGCGTGCAGGACGACTGCCCTATGGGTTGTAAACTGCTTTTATAGGGGAATAAAGTGAGGCACGTGTGCCTTTTTGTATGTACCCTATGAATAAGGACCGGCTAATTCCGTGCCAGCAGCCGCGGTAATACGGAAGGTCCGGGCGTTATCCGGATTTATTGGGTTTAAAGGGAGCGCAGGCGGAGACTTAAGCGTGCTGTGAAATGCTGCGGCTCAACCGTGGAAGTGCAGCGCGAACTGGGTTTCTTGAGTGAGTACGAGGTATGCGGAATTCGTGGTGTAGCGGTGAAATGCTTAGATATCACGAAGAACCCCGATTGCGAAGGCAGCGTACCAGTCCTTAACTGACGCTAAAG…	Bacteroidota	Bacteroidia	Bacteroidales	Prevotellaceae	Prevotella	0.00136204	0.00676246	46.5798	0.00154965	0.00164659	79.6875	0.00122789	0.00874358	22.905	0.147843	0.101481	1.45686	0.14618	-0.0518452	0.347532
ASV130	TGAGGAATATTGGTCAATGGACGGAAGTCTGAACCAGCCATGCCGCGTGGAGGAAGAAGGTCCTATGGGTTGTAAACTCCTTTTGTTCCAGAGTAATAAGTCGTTTGCGAACGATGATGAGAGTATGGGACGAATAAGCATCGGCTAACTCCGTGCCAGCAGCCGCGGTAATACGGAGGATGCGAGCGTTATCCGGATTTATTGGGTTTAAAGGGTGCGCAGGCGGCGCGTTAAGTCAGCGGTGAAAGGTCCCGGCTCAACCGGGGAGCTGCCGTTGATACTGGCGTGCTGGAGTGCGGACGGCGCCGGCGGAATGTGTCATGTAGCGGTGACATGCTTAGAGATGACACAGAACACCGATCGCGAAGGCAGCTGGCGAGGCCGTTACTGACGCTGAGG…	Bacteroidota	Bacteroidia	Bacteroidales	F082	Unclassified Genus	0.0014021	0.0046417	60.9121	0.000503395	0.00357495	30.4688	0.00204475	0.00517906	82.6816	0.158317	0.119998	1.31934	0.188043	-0.0778077	0.394442
ASV131	TCGGGAATATTGCGCAATGGAGGAAACTCTGACGCAGTGACGCCGCGTGCAGGAAGAAGGTTTTCGGATTGTAAACTGCTTTAGACAGGGAAGAAAGAAATGACGGTACCTGTAGAATAAGCTCCGGCTAACTACGTGCCAGCAGCCGCGGTAATACGTAGGGAGCAAGCGTTATCCGGATTTATTGGGTGTAAAGGGTGCGTAGACGGAAAGGCAAGTTAGTTGTGAAATCCCTTGGCTTAACTGAGGAACTGCAACTAAAACTATCATTCTTGAGTACTGGAGGGGAAAGCGGAATTCCTAGTGTAGCGGTGAAATGCGTAGATATTAGGAAGAACACCGGTGGCGAAGGCGGCTTTCTGGACAGTAACTGACGTTGAGGCACGAAAGTGTGGGGAG…	Firmicutes	Clostridia	Clostridia UCG-014	Unclassified Family	Unclassified Genus	0.00154232	0.00350265	48.5342	0.000199201	0.00111614	5.46875	0.00250276	0.00423537	79.3296	0.0240419	0.0860998	0.279233	0.780255	-0.145381	0.193464
ASV132	TGAGGAATATTGGTCAATGGACGCAAGTCTGAACCAGCCAAGTAGCGTGCAGGATGACGGCCCTATGGGTTGTAAACTGCTTTTGTGCGGGAATAAAGAAGGGGACGCGTCCCCTGTTGCATGTACCGCACGAATAAGGACCGGCTAATTCCGTGCCAGCAGCCGCGGTAATACGGAAGGTCCGGGCGTTATCCGGATTTATTGGGTTTAAAGGGAGCGTAGGCCGGAGATTAAGCGTGACGTGAAATGTAGATGCTCAACATCTGCACTGCGTCGCGAACTGGTTTTCTTGAGTGCGCGGGAAGTTGGCGGAATTCGTTGTGTAGCGGTGAAATGCTTAGATATGACGAAGAACTCCGATTGCGAAGGCAGCTGACTGTAGCGTAACTGACGCTGAAG…	Bacteroidota	Bacteroidia	Bacteroidales	Prevotellaceae	Prevotella	0.00128056	0.0021373	47.2313	0.0029275	0.0024273	97.6562	0.000102864	0.000543051	11.1732	0.0661901	0.08641	0.766001	0.444266	-0.103843	0.236223
ASV133	TGGGGAATATTGCACAATGGAGGAAACTCTGATGCAGCGACGCCGCGTGAGTGATGAAGTATTTCGGTATGTAAAGCTCTTTCGGCAGGGAAGATAATGACGGTACCTGCATAAGAAGCTCCGGCTAAATACGTGCCAGCAGCCGCGGTAATACGTATGGAGCAAGCGTTATCCGGATTTACTGGGTGTAAAGGGTGCGCAGGTGGCAGCGCAAGTCAGAAGTGAAAGCCCGGGGCTCAACCCCGGGACTGCTTTTGAAACTGTGCAGCTAGAGTGCAGGAGAGGTAAGTGGAATTCCTAGTGTAGCGGTGAAATGCGTAGATATTAGGAGGAACACCAGTGGCGAAGGCGGCTTACTGGACTGTAACTGACACTGAGGCACGAAAGCGTGGGGAGCAA…	Firmicutes	Clostridia	Lachnospirales	Lachnospiraceae	Lachnospira	0.00153224	0.00222679	54.7231	0.000140785	0.000478526	14.0625	0.00252724	0.00244257	83.7989	0.280274	0.121736	2.30232	0.0219881	0.0407297	0.519819
ASV134	TGAGGAATATTGGTCAATGGACGAGAGTCTGAACCAGCCAAGTAGCGTGCAGGATGACGGCCCTATGGGTTGTAAACTGCTTTTATGCGGGGATAAAGTGCGCCACGCGTGGTGTATTGCAGGTACCGCAAGAATAAGGACCGGCTAATTCCGTGCCAGCAGCCGCGGTAATACGGAAGGTCCGGGCGTTATCCGGATTTATTGGGTTTAAAGGGAGCGTAGGCCGGATGGCAAGCGTGTTGTGAAATGTCGTGGCCCAACCAGGGCACTGCAGCGCGAACTGCCGTTCTTGAGTGCGCGCAACGTTGGCGGAATTTGTCGTGTAGCGGTGAAATGCTTAGATATGACGAAGAACTCCGATTGCGAAGGCAGCTGACGGGAGCGCAACTGACGCTGAAG…	Bacteroidota	Bacteroidia	Bacteroidales	Prevotellaceae	Prevotella_7	0.00151886	0.00351808	40.3909	9.68e-05	0.000387907	7.8125	0.00253573	0.00431738	63.6872	0.15327	0.122859	1.24753	0.213158	-0.0884851	0.395025
ASV135	TGAGGAATATTGGTCAATGGACGGAAGTCTGAACCAGCCATGCCGCGTGGAGGAAGAAGGTCCTATGGGTTGTAAACTCCTTTTGTTCCAGAGTAATAAGGTCTTTGCGAAGACTGATGAGAGTATGGGACGAATAAGCATCGGCTAACTCCGTGCCAGCAGCCGCGGTAATACGGAGGATGCAAGCGTTATCCGGATTTATTGGGTTTAAAGGGTGCGCAGGCGGCGCGTTAAGTCAGCGGTGAAAGGTCCCGGCTCAACCGGGGAGCTGCCGTTGATACTGGCGTGCTGGAGTGCGGACGGCGCCGGCGGAATGTGTCATGTAGCGGTGACATGCTTAGAGATGACACAGAACACCGATCGCGAAGGCAGCTGGCGAGGCCGTTACTGACGCTGAGG…	Bacteroidota	Bacteroidia	Bacteroidales	F082	Unclassified Genus	0.00130891	0.0075582	49.8371	0.000200259	0.000410186	47.6562	0.0021017	0.00981574	51.3966	0.060028	0.0909146	0.660269	0.509578	-0.118869	0.238925
ASV136	TGAGGAATATTGGTCAATGGGCGTGAGCCTGAACCAGCCAAGTAGCGTGCAGGAAGACGGCCCTATGGGTTGTAAACTGCTTTTGTATGGGGATAAAGTGCTCCACGTGTGGGGTATTGCAGGTACCATACGAATAAGGACCGGCTAATTCCGTGCCAGCAGCCGCGGTAATACGGAAGGTCCGGGCGTTATCCGGATTTATTGGGTTTAAAGGGAGCGTAGGCCGGCCTTTAAGCGTGTTGTGAAATGTAGACGCTCAACGTCTGAATTGCAGCGCGAACTGGAGGTCTTGAGTGTGCGCAACGCAGGTGGAATTCGTCGTGTAGCGGTGAAATGCTTAGATATGACGAAGAACTCCGATTGCGAAGGCAGCTTGCGGGAGCACAACTGACGCTGAAG…	Bacteroidota	Bacteroidia	Bacteroidales	Prevotellaceae	Prevotella_7	0.0014457	0.00137087	67.4267	0.000225328	0.000538813	23.4375	0.00231837	0.0010904	98.8827	1.71e-06	0.0776647	2.19794e-05	0.999982	-0.152823	0.152826
ASV137	TGAGGAATATTGGTCAATGGGCGAGAGCCTGAACCAGCCAAGTAGCGTGCGGGACGAAGGCCCTATGGGTTGTAAACCGCTTTTACGGGGGGATAAAGTGAGTGACGTGTCATTCATTGCAGGTACCCCGCGAATAAGGACCGGCTAATTCCGTGCCAGCAGCCGCGGTAATACGGAAGGTCCGGGCGTTATCCGGATTTATTGGGTTTAAAGGGAGCACAGGCCGGCTGTCAAGCGTGTTGTGAAATGTAGGCGCTCAACGCCTGACTTGCAGCGCGAACTGACGGTCTTGAGTGTGCGCAACGTTGGCGGAATTTGTCGTGTAGCGGTGAAATGCTTAGATATGACGAAGAACTCCGATTGCGAAGGCAGCTGACGGGAGCGTTACTGACGCTTAAG…	Bacteroidota	Bacteroidia	Bacteroidales	Prevotellaceae	Prevotella_7	0.00154886	0.0032112	41.3681	3.97e-05	0.000226553	3.125	0.00262802	0.00385431	68.7151	0.0985946	0.105053	0.938523	0.348716	-0.108123	0.305312
ASV138	TGAGGAATATTGGTCAATGGACGAGAGTCTGAACCAGCCAAGTAGCGTGAAGGAAGACTGCCCTATGGGTTGTAAACTTCTTTTGTTTGGGAATAAAGTGGGCCACGTGTGGCCTTTTGTATGTACCATACGAATAAGCATCGGCTAATTCCGTGCCAGCAGCCGCGGTAATACGGAAGATGCGAGCGTTATCCGGATTTATTGGGTTTAAAGGGAGCGTAGGCGGCCCGTTAAGTCAGCGGTTAAATGTCAGTGCCCAACATTGGCATGCCGTTGATACTGGTGGGCTTGAATACACACAAGGATGGTGGAATTCGTCGTGTAGCGGTGAAATGCTTAGATATGACGAAGAACTCCGATTGCGAAGGCAGCCATCTGGGGTGCGATTGACGCTGAGGC…	Bacteroidota	Bacteroidia	Bacteroidales	Prevotellaceae	Prevotellaceae UCG-003	0.00128377	0.00268795	54.0717	0.0022927	0.00334137	85.9375	0.000562305	0.00177748	31.2849	0.376485	0.13046	2.88582	0.00418151	0.119772	0.633197
ASV139	TAGGGAATTTTCGGCAATGGGGGGAACCCTGACCGAGCAACGCCGCGTGAACGATGAAGGTCTTCGGATTGTAAAGTTCTGTTGTACGGGAAGAACGGTATGGATAGGATCCATAAGTGACGGTACCGTACCAGAAAGCCACGGCTAACTACGTGCCAGCAGCCGCGGTAATACGTAGGTGGCGAGCGTTATCCGGAATTATTGGGCGTAAAGGGTGCGTAGGCGGTCTGTTAAGTTCATGGTTAAAGCGTGGGGCTCAACCCCATAAAGCCACGGATACTGACAGACTAGAGTACTGGAAAGGGCAGTGGAATTCCATGTGTAGCGGTAAAATGCGTAGATATATGGAGGAACACCGGTGGCGAAGGCGGCTGCCTGGACAGAGACTGACGCTGAGGC…	Firmicutes	Bacilli	Erysipelotrichales	Erysipelotrichaceae	Erysipelotrichaceae UCG-007	0.00139426	0.00341028	53.4202	7.69e-05	0.000388438	7.8125	0.00233627	0.00420835	86.0335	0.0109406	0.0868022	0.126041	0.899782	-0.159864	0.181745
ASV140	TAGGGAATATTGCACAATGGGGGAAACCCTGATGCAGCAACGCCACGTGTGGGAAGAAGCATTTCGGTGTGTAAACCACTGTCGTGAGGGAATAAGGCTAATTTTCGGATTAGTTGAATGTACCTCGAGAGGAAGCACCGGCAAACTTCGTGCCAGCAGCCGCGGTAATACGAGGGGTGCAAGCGTTGTTCGGAATCACTGGGCGTAAAGGGAGCGCAGGCGGAAGCTCAAGCGGATTGTACAATACCGGGGCCCAACCCCGGACCTGCAGTCCGAACTGGGTTTCTTGGATAGTTCAGGGGCAAGCGGAATTCCTGGTGTAGCGGTGGAATGCGTAGAGATCAGGAAGAACACCGATGGCGAAGGCAGCTTGCTGGGGACTTATCGACGCTCATGCTC…	Fibrobacterota	Fibrobacteria	Fibrobacterales	Fibrobacteraceae	Fibrobacter	0.00115207	0.00821546	21.1726	0.00021713	0.000709317	17.9688	0.00182063	0.0106923	23.4637	0.322581	0.13006	2.48024	0.013667	0.0666554	0.578507
ASV141	TCGGGAATATTGCGCAATGGAGGAAACTCTGACGCAGTGACGTCGCGTGCAGGAAGAAGGTTTTCGGATTGTAAACTGCTTTAGACAGGGACGAAACAAATGACGGTACCTGTAGAATAAGCTCCGGCTAACTACGTGCCAGCAGCCGCGGTAATACGTAGGGAGCAAGCGTTATCCGGATTTATTGGGTGTAAAGGGTGCGTAGACGGATAAACAAGTTAGTTGTGAAATACCTCGGCTTAACTGAGGAACTGCAACTAAAACTATATATCTTGAGTACTGGAGGGGAAAGCGGAATTCCTAGTGTAGCGGTGAAATGCGTAGATATTAGGAAGAACACCGGTGGCGAAGGCGGCTTTCTGGACAGCAACTGACGTTGAGGCACGAAAGTGTGGGGAG…	Firmicutes	Clostridia	Clostridia UCG-014	Unclassified Family	Unclassified Genus	0.00133118	0.00376609	26.0586	0.000166114	0.00101104	7.03125	0.0021643	0.00468295	39.6648	0.0411636	0.102102	0.403161	0.687111	-0.159747	0.242075
ASV142	TCGGGAATATTGCGCAATGGAGGAAACTCTGACGCAGTGACGCCGCGTGCAGGAAGAAGGTTTTCGGATTGTAAACTGCTTTAGACAGGGAAGAAAAAAGACAGTACCTGTAGAATAAGCTCCGGCTAACTACGTGCCAGCAGCCGCGGTAATACGTAGGGAGCGAGCGTTATCCGGATTTATTGGGTGTAAAGGGTGCGTAGACGGGAGATTAAGTTAGTTGTGAAATCCCTTGGCTTAACTGAGGAATTGCAACTAAAACTGGTTTTCTTGAGTGCTGGAGAGGAAAGTGGAATTCCTAGTGTAGCGGTGAAATGCGTAGATATTAGGAGGAACACCAGTGGCGAAGGCGACTTTCTGGACAGTAACTGACGTTGAGGCACGAAAGTGTGGGGAGCA…	Firmicutes	Clostridia	Clostridia UCG-014	Unclassified Family	Unclassified Genus	0.00134273	0.00325518	44.2997	0.000123589	0.000725078	6.25	0.00221452	0.00399682	71.5084	0.0951093	0.0950522	1.0006	0.31781	-0.0919293	0.282148
ASV143	TAGGGAATATTGGGCAATGGGCGCAAGCCTGACCCAGCAACGCCGCGTGAGGGAAGAAGGTTTTCGGATTGTAAACCTCTGTCCTATGTGACGAAGGAAGTGACGGTAGCATAGGAGGAAGCCCCGGCTAACTACGTGCCAGCAGCCGCGGTAATACGTAGGGGGCGAGCGTTGTCCGGAATTACTGGGCGTAAAGGGTGCGTAGGCGGTCTGGTAAGTTGGATGTGAAATACCCGGGCTTAACTTGGGTGCTGCATCCAATACTGTCGGACTTGAGTGCAGGAGAGGAAAGCGGAATTCCTAGTGTAGCGGTGAAATGCGTAGATATTAGGAGGAACACCGGTGGCGAAGGCGGCTTTCTGGACTGTAACTGACGCTGAGGCACGAAAGCGTGGGGAG…	Firmicutes	Clostridia	Christensenellales	Christensenellaceae	Christensenellaceae R-7 group	0.00137172	0.0033048	52.7687	0.000105038	0.000359134	9.375	0.0022775	0.00408309	83.7989	0.288524	0.111915	2.57806	0.0104031	0.0683033	0.508744
ASV144	TGGGGAATATTGCACAATGGGGGAAACCCTGATGCAGCGACGCCGCGTGAGTGAAGAAGTATTTCGGTATGTAAAGCTCTATCAGCAGGGAAGAAGATGACGGTACCTGCAGAAGCAGCCCCGGCTAACTACGTGCCAGCAGCCGCGGTAATACGTAGGGGGCAAGCGTTATCCGGATTTACTGGGTGTAAAGGGAGCGTAGACGGATTTGCAAGTCAGATGTGAAAGGCGGGGGCTTAACCCCTGGATTGCATTTGAAACTGCAGATCTTGAGTACCGGAAGGGCAGATGGAATTCCTGGTGTAGCGGTGAAATGCGTAGAGATCAGGAGGAACACCGGTGGCGAAAGCGGTCTGCTGGACGGTAACTGACGTTGAGGCTCGAAGGCGTGGGGAGCAA…	Firmicutes	Clostridia	Lachnospirales	Lachnospiraceae	[Ruminococcus] gauvreauii group	0.00130371	0.00157696	66.4495	0.000184678	0.000509021	22.6562	0.00210392	0.00159499	97.7654	0.168469	0.118526	1.42137	0.156227	-0.0647595	0.401698
ASV145	TGAGGAATATTGGTCAATGGGCGAGAGCCTGAACCAGCCAAGTAGCGTGCAGGATGACGGCCCTATGGGTTGTAAACTGCTTTTATAAGGGAATAAAGTGAGAGTCGTGACTCTTTTTGCATGTACCTTATGAATAAGGACCGGCTAATTCCGTGCCAGCAGCCGCGGTAATACGGAAGGTCCGGGCGTTATCCGGATTTATTGGGTTTAAAGGGAGCGTAGGCCGGAGATTAAGCGTGTTGTGAAATGTAGGCGCTCAACGTCTGCACTGCAGCGCGAACTGGTTTCCTTGAGTACGCACAAAGTGGGCGGAATTCGTGGTGTAGCGGTGAAATGCTTAGATATCACGAAGAACTCCGATTGCGAAGGCAGCTCACTGGAGCGCAACTGACGCTGAAG…	Bacteroidota	Bacteroidia	Bacteroidales	Prevotellaceae	Prevotella_9	0.00135659	0.00576697	18.241	0	0	0	0.00232666	0.00740156	31.2849	0.392694	0.117072	3.35429	0.000895824	0.162326	0.623063
ASV146	TGAGGAATATTGGTCAATGGGCGAGAGCCTGAACCAGCCAAGTCGCGTGCGGGAAGACGGCCCTACGGGTTGTAAACCGCTTTAGCCGGGGAGTAACAAGCGCCACGTGTGGCGCCATGAGAGTACCCGGAGAATAAGCATCGGCTAACTCCGTGCCAGCAGCCGCGGTAATACGGAGGATGCGAGCGTTATCCGGATTCATTGGGTTTAAAGGGTGCGCAGGCGGCGCGCCAAGTCAGCGGTCAAATCTCCGGGCTCAACCCGGTGTCGCCGTTGAAACTGGCGTGCTTGAGTAGGTGCGACGGAGGCGGAATGCGTGGTGTAGCGGTGAAATGCATAGATATCACGCAGAACCCCGATTGCGAAGGCAGCTTCCGAGCACTCGACTGACGCTGAGGC…	Bacteroidota	Bacteroidia	Bacteroidales	Muribaculaceae	Unclassified Genus	0.00120773	0.00425685	37.1336	0.00284337	0.00622867	82.8125	3.81e-05	0.000234362	4.46927	9.22e-08	0.0949873	9.7039e-07	0.999999	-0.186911	0.186911
ASV147	TGAGGAATATTGGTCAATGGACGAAAGTCTGAACCAGCCAAGTAGCGTGCAGGATGACGGCCCTATGGGTTGTAAACTGCTTTTATATAGGGATAAAGTCGGGGACGTGTCCCCGTTTGTAGGTACTATATGAATAAGGACCGGCTAATTCCGTGCCAGCAGCCGCGGTAATACGGAAGGTCCAGGCGTTATCCGGATTTATTGGGTTTAAAGGGAGCGCAGGCTGATGATTAAGCGTGACGTGAAATGTAGCCGCTCAACGGCTGAACTGCGTCGCGAACTGGTTATCTTGAGTGAGTTCGATGTTGGCGGAATTCGTGGTGTAGCGGTGAAATGCTTAGATATCACGAAGAACTCCGATTGCGAAGGCAGCCAACAAGGCCTTTACTGACGCTAAAG…	Bacteroidota	Bacteroidia	Bacteroidales	Prevotellaceae	Prevotella	0.00119342	0.00160867	49.1857	0.0022862	0.00156865	85.1562	0.000411997	0.00110191	23.4637	0.152632	0.12302	1.24071	0.215664	-0.0894402	0.394703
ASV148	TGAGGAATATTGGTCAATGGGCGAGAGCCTGAACCAGCCAAGTAGCGTGCAGGACGACTGCCCTATGGGTTGTAAACTGCTTTTATGCGGGGATAAACTTCAGCACGTGTGCTGTTTTGCAGGTACCGCATGAATAAGGACCGGCTAATTCCGTGCCAGCAGCCGCGGTAATACGGAAGGTCCGGGCGTTATCCGGATTTATTGGGTTTAAAGGGAGCGCAGGCGGGTTGTTAAGCGTGACGTGAAATGTAGGGGCTCAACCTTTGAATTGCGTCGCGAACTGGCGACCTTGAGTGGGTACGACGCGGACGGAATTCGTGGTGTAGCGGTGAAATGCTTAGATATCACGAAGAACTCCGATTGCGAAGGCAGTCCGCGAGTCCCCAACTGACGCTAAAG…	Bacteroidota	Bacteroidia	Bacteroidales	Prevotellaceae	Prevotella	0.00124453	0.00602617	47.557	0.00282527	0.00906485	98.4375	0.00011418	0.000677447	11.1732	0.131583	0.100897	1.30413	0.193168	-0.0669568	0.330124
ASV149	TGAGGAATATTGGTCAATGGATGAGAATCTGAACCAGCCAAGTAGCGTGCAGGATGACGGCCCTATGGGTTGTAAACTGCTTTTGTACGGGGATAAAGGAGCTTACGTGTAAGTTTTTGCAGGTACCGTACGAATAAGGACCGGCTAATTCCGTGCCAGCAGCCGCGGTAATACGGAAGGTCCGGGCGTTATCCGGATTTATTGGGTTTAAAGGGAGCGCAGGCTGTCGGTTAAGCGTGTTGTGAAATGTAGGTGCCCAACACCTGCACTGCAGCGCGAACTGGCTGACTTGAGTACGCACGACGTTGGCGGAATTTGCCGTGTAGCGGTGAAATGCTTAGATATGGCGAAGAACTCCGATTGCGAAGGCAGCTGACGGGAGCGCAACTGACGCTCATG…	Bacteroidota	Bacteroidia	Bacteroidales	Prevotellaceae	Prevotella_7	0.00133906	0.00220392	53.4202	0.000274419	0.000918361	14.0625	0.00210036	0.00251743	81.5642	0.0832534	0.117818	0.706629	0.480335	-0.148582	0.315089
ASV150	TGAGGAATATTGGTCAATGGGCGCGAGCCTGAACCAGCCAAGTAGCGTGCAGGATGACGGCCCTATGGGTTGTAAACTGCTTTTATACAGGGATAAAGTCGGGGACGTGTTCCCCGTTTGCAGGTACTGTATGAATAAGGACCGGCTAATTCCGTGCCAGCAGCCGCGGTAATACGGAAGGTCCGGGCGTTATCCGGATTTATTGGGTTTAAAGGGAGCGCAGGCCGATTATTAAGCGTGACGTGAAATGTAGATGCTCAACATCTGAACTGCGTCGCGAACTGGTAGTCTTGAGTGAGTTCGATGTGGGCGGAATTCGTGGTGTAGCGGTGAAATGCTTAGATATCACGAAGAACTCCGATTGCGAAGGCAGCCCACAAGGCCTTTACTGACGCTAAA…	Bacteroidota	Bacteroidia	Bacteroidales	Prevotellaceae	Prevotella	0.00118123	0.00353287	20.5212	0.00254094	0.00497688	39.0625	0.000208922	0.00119445	7.26257	0.0034679	0.0772259	0.0449059	0.964212	-0.148493	0.155429
ASV151	TAGGGAATATTGCACAATGGGGGAAACCCTGATGCAGCAACGCCACGTGTGGGAAGAAGCATTTCGGTGTGTAAACCACTGTCGTGAGGGAATAAGGCTATTTTTCGGAGTAGTTGAATGTACCTCGAGAGGAAGCACCGGCAAACTTCGTGCCAGCAGCCGCGGTAATACGAGGGGTGCAAGCGTTGTTCGGAATCACTGGGCGTAAAGGGAGCGCAGGCGGAAGCTCAAGCGGATTGTACAATACCGGGGCCCAACCCCGGACCTGCAGTCCGAACTGGGTTTCTTGGATAGTTCAGGGGCAAGCGGAATTCCTGGTGTAGCGGTGGAATGCGTAGAGATCAGGAAGAACACCGATGGCGAAGGCAGCTTGCTGGGGACTAATCGACGCTCATGCTC…	Fibrobacterota	Fibrobacteria	Fibrobacterales	Fibrobacteraceae	Fibrobacter	0.00109747	0.00478383	39.0879	0.000292065	0.00058523	40.625	0.0016734	0.00618137	37.9888	0.120351	0.10506	1.14555	0.252876	-0.0863796	0.327082
ASV152	TGAGGAATATTGGTCAATGGGCGAGAGCCTGAACCAGCCAAGTAGCGTGCGGGAGGAAGGCCCTATGGGTTGTAAACCGCTTTTGCAGGGGGGTAAAAAGAGGTACGTGTACTTCATTGCAAGTACCCTGCGAATAAGGACCGGCTAATTCCGTGCCAGCAGCCGCGGTAATACGGAAGGTCCAGGTGTTATCCGGATTTATTGGGTTTAAAGGGAGCGTAGGCGGGAGTTAAAGTCAGTTGTGAAAAGCCTGGGCCCAACTCAGGTCGTGCAGTTGATACTAAATTTCTTGAGTGCGCACGAGGAAGGTGGAATTTGTGGTGTAGCGGTGAAATGCATAGATATCACGAAGAACTCCGATTGCGAAGGCAGCCTTCCGGAGCGTTACTGACGCTGAGG…	Bacteroidota	Bacteroidia	Bacteroidales	Unclassified Family	Unclassified Genus	0.00136777	0.00168331	72.6384	0.000188538	0.000359643	35.1562	0.00221102	0.0017498	99.4413	3.77e-07	0.0719992	5.23062e-06	0.999996	-0.141676	0.141677
ASV153	TGAGGAATATTGGTCAATGGGCGAGAGCCTGAACCAGCCAAGTAGCGTGCAGGATGACGGCCCTATGGGTTGTAAACTGCTTTTATACAGGGATAAAGTCAGTTACGTGTAACTGTTTGTAGGTACTGTATGAATAAGGACCGGCTAATTCCGTGCCAGCAGCCGCGGTAATACGGAAGGTCCGGGCGTTATCCGGATTTATTGGGTTTAAAGGGAGCGCAGGCCGGCTGGTAAGCGTGACGTGAAATGTAGTTGCTCAACATCTGCACTGCGTCGCGAACTGTCAGCCTTGAGTGAGTACGATGTTGGCGGAATTCGTGGTGTAGCGGTGAAATGCTTAGATATCACGAAGAACTCCGATTGCGAAGGCAGCCAACAAGGCCTTTACTGACGCTAAAG…	Bacteroidota	Bacteroidia	Bacteroidales	Prevotellaceae	Prevotella	0.00113394	0.00298395	43.3225	0.00265977	0.00415905	95.3125	4.28e-05	0.000215619	6.14525	1.14e-08	0.111188	1.02158e-07	1	-0.218789	0.218789
ASV154	TGAGGAATATTGGTCAATGGACGAGAGTCTGAACCAGCCAAGTAGCGTGCAGGATGACGGCCCTATGGGTTGTAAACTGCTTTTATATAGGGATAAAGTGCACTACGTGTAGTGTTTTGTAGGTACTATATGAATAAGGACCGGCTAATTCCGTGCCAGCAGCCGCGGTAATACGGAAGGTCCGGGCGTTATCCGGATTTATTGGGTTTAAAGGGAGCGCAGGCTGATGATTAAGCGTGACGTGAAATGTAGCCGCTCAACGGCTGAACTGCGTCGCGAACTGGTTATCTTGAGTGAGTTCGATGTTGGCGGAATTCGTGGTGTAGCGGTGAAATGCTTAGATATCACGAAGAACTCCGATTGCGAAGGCAGCCAACAAGGCCTTTACTGACGCTAAAG…	Bacteroidota	Bacteroidia	Bacteroidales	Prevotellaceae	Prevotella	0.00114293	0.00971463	22.8013	0.00271531	0.0149023	52.3438	1.8542e-05	0.000150388	1.67598	0.110211	0.118161	0.932719	0.351701	-0.1223	0.342722
ASV155	TTGGGAATATTGGACAATGGAGGAAACTCTGATCCAGTGACGCCGCGTGAAGGAAGAAGGTCTTCGGATTGTAAACTTATTTTGTCAGGGAAGAAGAAAGTGACTGTACCTGAAGAAAAAGCACCGGCTAACTACGTGCCAGCAGCCGCGGTAATACGTAGGGTGCAAGCGTTATCCGGATTTACTGGGTGTAAAGGGCGAGTAGACGGTGATGCAAGTCAGATGTGAAATGCTAGGGCTTAACCTTAGAACTGCATCTGAAACTGTGTTACTAGAGTGCAAGAGAGGTAAGCGGAATTTCTAGTGTAGCGGTGAAATGCGTAGATATTAGGAAGAACATCAGTGGCGAAGGCGGCTTACTGGACTGTAACTGACGTTGAGGCGCGAAAGCGTGGGGAG…	Firmicutes	Clostridia	Clostridia UCG-014	Unclassified Family	Unclassified Genus	0.00134506	0.0019423	63.1922	0.00018667	0.000696003	16.4062	0.00217341	0.00211616	96.648	0.205499	0.122317	1.68005	0.0939681	-0.0351902	0.446188
ASV156	TGAGGAATATTGGTCAATGGGCGATAGCCTGAACCAGCCAAGTCGCGTGCGGGATGAAGGCCCTCCGGGTCGTAAACCGCTTTAGCCGGGGAGTAACGTGCGGGACGCGTCCCGCAGTGAGAGTACCCGGAGAATAAGCATCGGCTAACTCCGTGCCAGCAGCCGCGGTAATACGGAGGATGCGAGCGTTATCCGGATTTATTGGGTTTAAAGGGTGCGCAGGCGGCGTGTCAAGTCAGCGGTCAAAATGCGGCGCTCAACGCCGTACCGCCGTTGAAACTGGCATGCTCGAGTTCGTGCGAGGATGGCGGAATGCGCGGTGTAGCGGTGAAATGCATAGATATCGCGCAGAACTCCGATTGCGAAGGCAGCTGTCCAGCACACGACTGACGCTCATGC…	Bacteroidota	Bacteroidia	Bacteroidales	Muribaculaceae	Unclassified Genus	0.00115588	0.00220422	37.1336	0.00276108	0.00268809	87.5	8.03e-06	7.58e-05	1.11732	6.56e-08	0.0930158	7.05087e-07	0.999999	-0.183031	0.183032
ASV157	TGAGGAATATTGGTCAATGGGCGAGAGCCTGAACCAGCCAAGTAGCGTGCAGGATGACGGCCCTATGGGTTGTAAACTGCTTTTATACGGGGATAAAGTGGGCCATGCATGGCCTTTTGCATGTACCGTATGAATAAGGACCGGCTAATTCCGTGCCAGCAGCCGCGGTAATACGGAAGGTCCGGGCGTTATCCGGATTTATTGGGTTTAAAGGGAGCGCAGGCGGACAGTTAAGCGTGACGTGAAATGCAGCGGCTCAACCGTATGAAGTGCGTCGCGAACTGGCAGTCTTGAGTGAGTACGATGTAGGCGGAATTTGTGGTGTAGCGGTGAAATGCTTAGATATCACGAAGAACTCCGATTGCGAAGGCAGCCTACAAGTCCTTTACTGACGCTAAA…	Bacteroidota	Bacteroidia	Bacteroidales	Prevotellaceae	Prevotella	0.00111627	0.0021191	40.3909	0.00219796	0.00189245	79.6875	0.000342763	0.00192504	12.2905	9.08e-09	0.0962038	9.43436e-08	1	-0.189305	0.189305
ASV158	TGAGGAATATTGGTCAATGGACGAGAGTCTGAACCAGCCAAGTAGCGTGCAGGATGACTGCCCTATGGGTTGTAAACTGCTTTTATGCGGGAATAAAGTCAGGTACGTGTACCTGTTTGTATGTACCGCATGAATAAGGACCGGCTAATTCCGTGCCAGCAGCCGCGGTAATACGGAAGGTCCGGGCGTTATCCGGATTTATTGGGTTTAAAGGGAGCGCAGGCGGGTTATTAAGCGTGTTGTGAAATGCGGCGGCTCAACCGTCGAATTGCAGCGCGAACTGGTTACCTTGAGTGAGTACGACGTCAGCGGAATTCGTGGTGTAGCGGTGAAATGCTTAGATATCACGAAGAACCCCGATTGCGAAGGCAGCTGACGAGTCCTTAACTGACGCTAATG…	Bacteroidota	Bacteroidia	Bacteroidales	Prevotellaceae	Prevotella	0.00115136	0.00162668	49.8371	0.00267874	0.00151156	100	5.9162e-05	0.000208158	13.9665	0.139573	0.115539	1.20801	0.227976	-0.0877796	0.366925
ASV159	TGAGGAATATTGGTCAATGGGCGAGAGCCTGAACCAGCCAAGTAGCGTGCAGGAAGACGGCCCTATGGGTTGTAAACTGCTTTTGTATGGGGATAAAGTGCTCCACGTGTGGAGTTTTGTAGGTACCATACGAATAAGGACCGGCTAATTCCGTGCCAGCAGCCGCGGTAATACGGAAGGTCCGGGCGTTATCCGGATTTATTGGGTTTAAAGGGAGCGTAGGCCGTGGATTAAGTGTGTTGTGAAATGTAGGCGCTCAACGTCTGACTTGCAGCGCATACTGGTCCACTTGAGTGCGCACAACGCGGGCGGAATTTGTCGTGTAGCGGTGAAATGCTTAGATATGACGAAGAACCCCGATTGCGAAGGCAGCTCGCGGGAGCGCAACTGACGCTGAAG…	Bacteroidota	Bacteroidia	Bacteroidales	Prevotellaceae	Prevotella_7	0.00117827	0.00307381	38.4365	0.000571963	0.00211227	17.1875	0.00161183	0.00354448	53.6313	1.31e-07	0.100579	1.3059e-06	0.999999	-0.197915	0.197915
ASV160	TGGGGAATATTGCACAATGGAGGAAACTCTGATGCAGCGACGCCGCGTGAGTGATGAAGTATTTCGGTATGTAAAGCTCTATCAGCAGGGAAGACAGTGACGGTACCTGACTAAGAAGCTCCGGCTAAATACGTGCCAGCAGCCGCGGTAATACGTATGGAGCAAGCGTTATCCGGATTTACTGGGTGTAAAGGGAGTGTAGGTGGCAACGCAAGTCAGAAGTGAAAGCCCGGGGCTCAACCCCGGGACTGCTTTTGAAACTGTGGAGCTAGAGTGCAGGAGGGGCAAGCGGAATTCCTAGTGTAGCGGTGAAATGCGTAGATATTAGGAGGAACACCAGTGGCGAAGGCGACTTGCTGGACTGTAACTGACACTGAGGCTCGAAAGCGTGGGGAGCAA…	Firmicutes	Clostridia	Lachnospirales	Lachnospiraceae	Lachnospira	0.00106141	0.00221007	48.5342	0.00235597	0.0029121	98.4375	0.000135695	0.000507625	12.8492	0.100334	0.0939377	1.06809	0.28632	-0.0845112	0.28518
ASV161	TGAGGAATATTGGTCAATGGTCGATAGACTGAACCAGCCAAGTAGCGTGCAGGAATACAGCCTTATAGGTTTTAAACTGCTTTTATGCGAGAGTAAAGTCGGGTACGTGTACCCGTTTGCAAGTATCGCAAGAAAAAGGACCGGCTAATTCCGTGCCAGCAGCCGCGGTAATACGGAAGGTCCGGGCGTTATCCGGATTTATTGGGTTTAAAGGGAGCGCAGGTGGGTTTGTAAGTCAGCCGTGAAAGTTCGATGCTCAACATTGAAATTGCGGTTGAAACTGCAGGTCTTGAGTAAACGCAGCGGCACTGGAATTCGTGGTGTAGCGGTGAAATGCTTAGATATCACGAAGAACTCCGATCGCGAAGGCAGGTGCCGGGAGTTTTACTGACACTGAGG…	Bacteroidota	Bacteroidia	Bacteroidales	Prevotellaceae	Unclassified Genus	0.00113299	0.00214972	59.6091	0.000352915	0.00130075	28.9062	0.0016908	0.00244331	81.5642	0.181924	0.119313	1.52475	0.128353	-0.0528548	0.416702
ASV162	TGAGGAATATTGGTCAATGGGCGAGAGCCTGAACCAGCCAAGTAGCGTGCAGGATGACTGCCCTATGGGTTGTAAACTGCTTTTATGCGGGAATAAAGTGAGGCACGTGTGCCTTTTTGCATGTACCGCATGAATAAGGACCGGCTAATTCCGTGCCAGCAGCCGCGGTAATACGGAAGGTCCGGGCGTTATCCGGATTTATTGGGTTTAAAGGGAGCGCAGGCTGGAGATTAAGCGTGCTGTGAAATGTACCGGCTCAACCGGTGACGTGCAGCGCGAACTGGTTTCCTTGAGTGAGTACGACGTCAGCGGAATTCGTGGTGTAGCGGTGAAATGCTTAGATATCACGAAGAACTCCGATTGCGAAGGCAGCTGACGAGTCCTTAACTGACGCTAATG…	Bacteroidota	Bacteroidia	Bacteroidales	Prevotellaceae	Prevotella	0.00102633	0.00980584	5.21173	0.00238237	0.0150613	10.9375	5.66e-05	0.000667986	1.11732	0.0161174	0.089252	0.180583	0.856814	-0.159508	0.191743
ASV163	TGGGGGATATTGCACAATGGAGGAAACTCTGATGCAGCGACGCCGCGTGAGTGAAGAAGTATTTCGGTATGTAAAGCTCTATCAGCAGGGAAGAAAGGCCCGCAAGGGAGATGACGGTACCTGACTAAGAAGTCCCGGCTAACTACGTGCCAGCAGCCGCGGTAATACGTAGGGGACAAGCGTTATCCGGATTTACTGGGTGTAAAGGGAGCGCAGACGGCAGTGCAAGTCTGAAGTGGAAGCCCGGGGCTCAACCCCGGGACTGCTTTGGAAACTGTTCTGCTAGAGTACTGGAAGGGCAAGCGGAATTCCTGGTGTAGCGGTGAAATGCGTAGATATCAGGAGGAACACCGGTGGCGAAGGCGGCTTGCTGGACAGCAACTGACGTTGAGGCTCGAG…	Firmicutes	Clostridia	Lachnospirales	Lachnospiraceae	Lachnospiraceae NK3A20 group	0.001078	0.00203064	37.4593	0.000122354	0.000442752	7.8125	0.00176136	0.00241079	58.6592	0.20407	0.108706	1.87726	0.061433	-0.00983598	0.417977
ASV164	TGAGGAATATTGGTCAATGGACGAGAGTCTGAACCAGCCAAGTAGCGTGAAGGACGACTGCCCTATGGGTTGTAAACTTCTTTTGTTTGGGAATAAAGTGGGCCACGTGTGGCCTTTTGTATGTACCATACGAATAAGCATCGGCTAATTCCGTGCCAGCAGCCGCGGTAATACGGAAGATGCGAGCGTTATCCGGATTTATTGGGTTTAAAGGGAGCGTAGGCGGCCCGTTAAGTCAGCGGTTAAATGTCAGTGCCCAACATTGGCATGCCGTTGATACTGGTGGGCTTGAATACACACAAGGATGGTGGAATTCGTCGTGTAGCGGTGAAATGCTTAGATATGACGAAGAACTCCGATTGCGAAGGCAGCCATCTGGGGTGCGATTGACGCTGAGGC…	Bacteroidota	Bacteroidia	Bacteroidales	Prevotellaceae	Prevotellaceae UCG-003	0.000969141	0.00318092	25.4072	0.00223061	0.00462102	52.3438	6.71e-05	0.000363669	6.14525	1.43e-07	0.0827693	1.72763e-06	0.999999	-0.162869	0.162869
ASV165	TGAGGAATATTGGTCAATGGTCGAGAGACTGAACCAGCCAAGTAGCGTGAAGGAAGACTGCCCTACGGGTTGTAAACTTCTTTTGTTTGGGAATAAAGTGAGTCACGTGTGACTTTTTGTATGTACCATACGAATAAGCATCGGCTAATTCCGTGCCAGCAGCCGCGGTAATACGGAAGATGCGAGCGTTATCCGGATTTATTGGGTTTAAAGGGAGCGTAGGCGGCCCGTTAAGTCAGCGGTCAAATGTCAGTGCCCAACATTGGCAAGCCGTTGATACTGGTGGGCTTGAATACACACAAGGAAGGTGGAATTCGTCGTGTAGCGGTGAAATGCTTAGATATGACGAAGAACTCCGATTGCGAAGGCAGCCTTCTGGGGTGCGATTGACGCTGAGGC…	Bacteroidota	Bacteroidia	Bacteroidales	Prevotellaceae	Prevotellaceae UCG-003	0.00103169	0.00165721	45.9283	0.00241413	0.00180736	97.6562	4.31e-05	0.000174624	8.93855	0.0443455	0.0887632	0.499593	0.617721	-0.130318	0.219009
ASV166	TGAGGAATATTGGTCAATGGGCGAGAGCCTGAACCAGCCAAGTAGCGTGCAGGAAGACGGCCCTATGGGTTGTAAACTGCTTTTATCAGGGGATAAAGTGAGGTATGTATACCTTTTTGCATGTACCTGATGAATAAGGACCGGCTAATTCCGTGCCAGCAGCCGCGGTAATACGGAAGGTCCGGGCGTTATCCGGATTTATTGGGTTTAAAGGGAGCGCAGGCGGACAGTTAAGCGTGACGTGAAATGCAGCGGCTCAACCGTATGAAGTGCGTCGCGAACTGGCAGTCTTGAGTGAGTACGATGTAGGCGGAATTCGTGGTGTAGCGGTGAAATGCTTAGATATCACGAAGAACTCCGATTGCGAAGGCAGCCTACAAGTCCTTTACTGACGCTAAA…	Bacteroidota	Bacteroidia	Bacteroidales	Prevotellaceae	Prevotella	0.0010114	0.00148185	44.6254	0.00224274	0.00148741	92.9688	0.000130891	0.000569724	10.0559	0.131533	0.104978	1.25295	0.211179	-0.0750377	0.338104
ASV167	TGGGGAATCTTGCGCAATGGGCGAAAGCCTGACGCAGCGACGCCGCGTGCGGGACGAAGGCCTTCGGGTCGTAAACCGCTTTCAGCAGGGACGAGGGGGAGACCTGACGGTACCTGCAGAAGAAGCCCCGGCTAACTACGTGCCAGCAGCCGCGGTAATACGTAGGGGGCGAGCGTTATCCGGATTCATTGGGCGTAAAGCGCGCGTAGGCGGCCCGTTAGGTCGGGAGTCAAATCCGGGGGCTCAACCCCCGTCCGCTCCCGATACCGGCGGGCTTGAGTTTGGTAGGGGAAGGCGGAATTCCCAGTGTAGCGGTGGAATGCGCAGATATTGGGAAGAACACCGGTGGCGAAGGCGGCCTTCTGGGCCACAACTGACGCTGAGGCGCGAAAGCTAGGG…	Actinobacteriota	Coriobacteriia	Coriobacteriales	Atopobiaceae	Olsenella	0.00110477	0.00225284	44.9511	9.66e-05	0.000466476	9.375	0.00182573	0.00270228	70.3911	0.146832	0.104368	1.40687	0.160482	-0.0585378	0.352201
ASV168	TGAGGAATATTGGTCAATGGGCGAGAGCCTGAACCAGCCAAGTAGCGTGCAGGATGACGGCCCTATGGGTTGTAAACTGCTTTTATGCGGGGATAAAGTGAGGGACGTGTCCCTTTTTGTAGGTACCGCATGAATAAGGACCGGCTAATTCCGTGCCAGCAGCCGCGGTAATACGGAAGGTCCGGGCGTTATCCGGATTTATTGGGTTTAAAGGGAGCGCAGGCCGGAGATTAAGCGTGACGTGAAATGTAGCCGCTCAACGGCTGAATTGCGTCGCGAACTGGTTTTCTTGAGTGAGTACGACGTCAGCGGAATTCGTGGTGTAGCGGTGAAATGCTTAGATATCACGAAGAACCCCGATTGCGAAGGCAGCTGACGAGTCCTTTACTGACGCTAAAG…	Bacteroidota	Bacteroidia	Bacteroidales	Prevotellaceae	Prevotella	0.000922479	0.00484601	37.4593	0.0020707	0.0072707	85.1562	0.000101405	0.000926452	3.35196	0.026099	0.0872465	0.299141	0.765036	-0.14558	0.197778
ASV169	TGAGGAATATTGGTCAATGGACGAGAGTCTGAACCAGCCAAGTAGCGTGCAGGATGACGGCCCTATGGGTTGTAAACTGCTTTTATGCGGGGATAAAGTGCGCCACGTGTGGTGTATTGCAGGTACCGCAAGAATAAGGACCGGCTAATTCCGTGCCAGCAGCCGCGGTAATACGGAAGGTCCGGGCGTTATCCGGATTTATTGGGTTTAAAGGGAGCGTAGGCTGGATGGCAAGCGTGTTGTGAAATGTCGTGGCCCAACCAGGGCACTGCAGCGCGAACTGCCGTTCTTGAGTGCGCGCAACGTTGGCGGAATTTGTCGTGTAGCGGTGAAATGCTTAGATATGACGAAGAACTCCGATTGCGAAGGCAGCTGACGGGAGCGCAACTGACGCTGAAG…	Bacteroidota	Bacteroidia	Bacteroidales	Prevotellaceae	Prevotella_7	0.00116588	0.00215084	47.557	0.00021049	0.00166554	7.03125	0.00184906	0.00219797	76.5363	0.119394	0.100595	1.18688	0.236196	-0.0785514	0.317339
ASV170	TGAGGAATATTGGTCAATGGACGATGGTCTGAACCAGCCAAGTCGCGTGCGGGACGAAGGCCCTCCGGGTCGTAAACCGCTTTAGCCGGGGAGTAACGTGCAGGACGTGTCCTGCAGTGAGAGTACCCGGAGAATAAGCATCGGCTAACTCCGTGCCAGCAGCCGCGGTAATACGGAGGATGCGAGCGTTATCCGGATTTATTGGGTTTAAAGGGTGCGCAGGCGGCAGGTCAAGTCAGCGGTCAAACTGCGGCGCTCAACGCCGTACCGCCGTTGAAACTGGCCGGCTCGAGTGCGTGGGAGGATGGCGGAATGCGCGGTGTAGCGGTGAAATGCATAGATATCGCGCAGAACCCCGATTGCGAAGGCAGCTGTCCATCACGCCACTGACGCTCATGC…	Bacteroidota	Bacteroidia	Bacteroidales	Muribaculaceae	Unclassified Genus	0.00107552	0.00243125	37.785	0.00254845	0.00322901	85.9375	2.23e-05	0.000145701	3.35196	3.06e-07	0.0884244	3.45598e-06	0.999997	-0.173996	0.173997
ASV171	TGAGGAATATTGGTCAATGGGCGAGAGCCTGAACCAGCCAAGTAGCGTGCAGGAGGACGGCCCTATGGGTTGTAAACTGCTTTTGTACGGGGATAAAGGAGCCCACGTGTGGACTTTTGCAGGTACCGTACGAATAAGGACCGGCTAATTCCGTGCCAGCAGCCGCGGTAATACGGAAGGTCCGGGCGTTATCCGGATTTATTGGGTTTAAAGGGAGCGCAGGCCGTCGGTTAAGCGTGTTGTGAAATGCAGATGCCCAACATCTGACTTGCAGCGCGAACTGGCTGACTTGAGTACGCACGACGTTGGCGGAATTTGCCGTGTAGCGGTGAAATGCTTAGATATGGCGAAGAACTCCGATTGCGAAGGCAGCTGACGGGAGCGCAACTGACGCTCATG…	Bacteroidota	Bacteroidia	Bacteroidales	Prevotellaceae	Prevotella_7	0.00121659	0.00923331	31.9218	5.29e-05	0.000204564	9.375	0.00204874	0.0120219	48.0447	0.0496158	0.103633	0.478763	0.632449	-0.154308	0.25354
ASV172	TGAGGAATATTGGTCAATGGACGGAAGTCTGAACCAGCCAAGTAGCGTGCAGGATGACGGCCCTATGGGTTGTAAACTGCTTTTTTAGGGGAATAAAGTTAGCCACGTGTGGTTATTTGCATGTACCCTACGAATAAGGACCGGCTAATTCCGTGCCAGCAGCCGCGGTAATACGGAAGGTCCGGGCGTTATCCGGATTTATTGGGTTTAAAGGGAGCGCAGGCCGTTTGGTAAGCGTGTTGTGAAATGTCCGGGCTCAACCTGGGCACTGCAGCGCGAACTGTCAGACTTGAGTGCACAGGAAGCGGGCGGAATTCGTGGTGTAGCGGTGAAATGCTTAGATATCACGAAGAACTCCAATTGCGAAGGCAGCTCGCTGTAGTGTTACTGACGCTAAAG…	Bacteroidota	Bacteroidia	Bacteroidales	Prevotellaceae	Prevotella	0.0010319	0.00150475	46.5798	0.00239926	0.00146101	99.2188	5.41e-05	0.000252991	8.93855	0.122611	0.108711	1.12785	0.260265	-0.0913058	0.336527
ASV173	TGGGGAATATTGCACAATGGGGGAAACCCTGATGCAGCGACGCCGCGTGAGTGAAGAAGTATTTCGGTATGTAAAGCTCTATCAGCAGGGAAGAAAATGACGGTACCTGAGTAAGAAGCCCCGGCTAACTACGTGCCAGCAGCCGCGGTAATACGTAGGGGGCAAGCGTTATCCGGATTTACTGGGTGTAAAGGGAGCGCAGACGGCGCAGCAAGTCTGAAGTGAAAGCCCGGGGCTTAACCCCGGGACTGCTTTGGAAACTGCTGTGCTTGAGTATCGGAGGGGCAGGCGGAATTCCCAGTGTAGCGGTGAAATGCGTAGATATTGGGAAGAACACCAGTGGCGAAGGCGGCCTGCTGGACGATAACTGACGTTGAGGCTCGAAGGCGTGGGGAGCAA…	Firmicutes	Clostridia	Lachnospirales	Lachnospiraceae	Moryella	0.00100327	0.00128947	53.0945	0.00212529	0.00122996	96.0938	0.000200922	0.000475353	22.3464	0.0122901	0.0669918	0.183456	0.854562	-0.119533	0.144113
ASV174	TAGGGAATATTGCACAATGGGGGAAACCCTGATGCAGCAACGCCACGTGTGGGAAGAAGCATTTCGGTGTGTAAACCACTGTCGTGAGGGAATAAGGCTGAGTTCCGGCTCAGTTGAATGTACCTCGAGAGGAAGCACCGGCAAACTTCGTGCCAGCAGCCGCGGTAATACGAGGGGTGCAAGCGTTGTTCGGAATCACTGGGCGTAAAGGGAGCGCAGGCGGAAGCTCAAGCGGATTGTACAATACCGGGGCCCAACCCCGGACCTGCAGTCCGAACTGGGTTTCTTGGATAGTTCAGGGGCAAGCGGAATTCCTGGTGTAGCGGTGGAATGCGTAGAGATCAGGAAGAACACCGATGGCGAAGGCAGCTTGCTGGGGACTTATCGACGCTCATGCTC…	Fibrobacterota	Fibrobacteria	Fibrobacterales	Fibrobacteraceae	Fibrobacter	0.000998533	0.00463126	28.6645	0.000273592	0.000706395	24.2188	0.00151693	0.00598203	31.8436	0.193288	0.11495	1.68149	0.0936881	-0.0329054	0.419481
ASV175	TGGGGAATATTGCACAATGGGCGAAAGCCTGATGCAGCGACGCCGCGTGAGCGATGAAGTATTTCGGTATGTAAAGCTCTATCAGCAGGGAAGATAATGACGGTACCTGACTAAGAAGCTCCGGCTAAATACGTGCCAGCAGCCGCGGTAATACGTATGGAGCAAGCGTTATCCGGATTTACTGGGTGTAAAGGGAGCGTAGGCGGTCTATTAAGTCTGATGTGAAAACCTTGGGCTCAACTCAAGGCCTGCATTGGAAACTGGTGGACTGGAGTGTCGGAGGGGCAAGTGGAATTCCTAGTGTAGCGGTGAAATGCGTAGATATTAGGAGGAACACCAGTGGCGAAGGCGGCTTGCTGGACGATAACTGACGCTGAGGCTCGAAAGCGTGGGGAGCAA…	Firmicutes	Clostridia	Lachnospirales	Lachnospiraceae	Unclassified Genus	0.00098548	0.00145142	43.6482	0.00208577	0.0014101	86.7188	0.000198679	0.000840475	12.8492	0.104199	0.0994618	1.04763	0.295636	-0.0915165	0.299915
ASV176	TGAGGAATATTGGTCAATGGGCGGAAGCCTGAACCAGCCATGCCGCGTGAAGGAAGAATGCCCTATGGGTTGTAAACTTCTTTTGCCGCAGAGTAATAAGGGCCGTGCGCGGTCCGATGAGAGTATGCGGCGAATAAGCATCGGCTAACTCCGTGCCAGCAGCCGCGGTAATACGGAGGATGCGAGCGTTATCCGGATTTATTGGGTTTAAAGGGTGCGCAGGCGGACAGCTAAGTCAGCGGTGAAATATCCCGGCTCAACCGGGAGGCTGCCGTTGATACTGGCTGACTGGAGTCCAAACGGCGCCGGCGGAATATGTAATGTAGCGGTGAAATGCATAGATATTACATAGAACACCGATCGCGAAGGCAGCTGGCGAGGATGGCACTGACGCTGAGG…	Bacteroidota	Bacteroidia	Bacteroidales	F082	Unclassified Genus	0.000932977	0.00249961	36.8078	0.00221127	0.00348723	83.5938	1.89e-05	0.00012635	3.35196	3.59e-08	0.0950476	3.7778e-07	1	-0.18703	0.18703
ASV177	TGGGGAATATTGGGCAATGGGCGCAAGCCTGACCCAGCAACGCCGCGTGAAGGAAGAAGGCTTTCGGGTTGTAAACTTCTTTTAAGAGGGAAGAGCAGAAGACTGTACCTCTAGAATAAGCCACGGCTAACTACGTGCCAGCAGCCGCGGTAATACGTAGGTGGCAAGCGTTGTCCGGATTTACTGGGTGTAAAGGGCGTGCAGCCGGGAATGCAAGTCAGATGTGAAATCCATGGGCTTAACCCATGAACTGCATTTGAAACTGTATTTCTTGAGTACTGGAGAGGCAATCGGAATTCCTAGTGTAGCGGTGAAATGCGTAGATATTAGGAGGAACACCAGTGGCGAAGGCGGATTGCTGGACAGCAACTGACGGTGAGGCGCGAAAGTGTGGGGAGC…	Firmicutes	Clostridia	Oscillospirales	Oscillospiraceae	UCG-002	0.00104048	0.00126793	68.4039	0.000413063	0.000957375	35.1562	0.00148914	0.00127241	92.1788	0.148715	0.119702	1.24238	0.215046	-0.0868271	0.384258
ASV178	TGGGGAATATTGGGCAATGGGGGAAACCCTGACCCAGCAACGCCGCGTGAGGGAAGAAGGTTTTCGGATCGTAAACCTCTGTCCTTGGTGAAGAGGAAGAGACGGTAGCCAAGGAGGAAGCCCCGGCTAACTACGTGCCAGCAGCCGCGGTAATACGTAGGGGGCGAGCGTTGTCCGGAATGATTGGGCGTAAAGGGCGCGTAGGCGGCCCGGTAAGTCTGGAGTGAAAGTCCTGTTTTTAAGATGGGAATTGCTTTGGATACTGTCGGGCTTGAGTGCAGGAGAGGTAAGTGGAATTCCCAGTGTAGCGGTGAAATGCGTAGAGATTGGGAGGAACACCAGTGGCGAAGGCGACTTACTGGACTGTAACTGACGCTGAGGCGCGAAAGTGTGGGGAGC…	Firmicutes	Clostridia	Christensenellales	Christensenellaceae	Christensenellaceae R-7 group	0.000994003	0.00133959	49.1857	0.00218905	0.00125636	97.6562	0.000139447	0.000444432	14.5251	0.031172	0.0811043	0.384345	0.70099	-0.128421	0.190765
ASV179	TAGGGAATTTTCGGCAATGGGCGGAAGCCTGACCGAGCAACGCCGCGTGAGTGATGAAGTTTTTCGGAATGTAAAGCTCTGTTGCGCGGGACGAATGGAGAGGGAGGACCCTCTTGTGACGGTACCGCGCGAGGAAGCCACGGCTAACTACGTGCCAGCAGCCGCGGTAATACGTAGGTGGCGAGCGTTATCCGGAATTATTGGGCGTAAAGGGTGCGCAGGCGGCCTTTTAAGTTCAAGGTGAAAGCGTGGGGCTCAACCCCATAAAGCCTTGGATACTGGGAGGCTGGAGTACTGGAGAGGACAGCGGAATTCCATGTGTAGCGGTAAAATGCGTAGATATATGGAGGAACACCGGAGGCGAAGGCGGCTGTCTGGACAGTAACTGACGCTGAGGCA…	Firmicutes	Bacilli	Erysipelotrichales	Erysipelotrichaceae	Erysipelotrichaceae UCG-006	0.00104835	0.00140237	63.1922	0.000125099	0.000419928	15.625	0.00170855	0.00148374	97.2067	0.117966	0.100599	1.17264	0.241854	-0.0799873	0.315919
ASV180	TGGGGAATATTGGGCAATGGGCGAAAGCCTGACCCAGCAACGCCGCGTGAAGGAAGAAGGTCTTCGGATTGTAAACTTCTTTTATGAGGGACGAAGGACGTGACGGTACCTCATGAATAAGCCACGGCTAACTACGTGCCAGCAGCCGCGGTAATACGTAGGTGGCAAGCGTTATCCGGATTTACTGGGTGTAAAGGGCGCGTAGGCGGGGATGCAAGTCAGATGTGAAATCTATGGGCTTAACTCATAAACTGCATTTGAAACTGTATCTCTTGAGTGCTGGAGAGGTAGACGGAATTCCTTGTGTAGCGGTGAAATGCGTAGATATAAGGAAGAACACCAGTGGCGAAGGCGGTCTACTGGACAGTAACTGACGCTGAGGCGCGAGAGCGTGGGGAG…	Firmicutes	Clostridia	Oscillospirales	Oscillospiraceae	NK4A214 group	0.000974348	0.00141081	42.9967	0.00223042	0.00137939	92.9688	7.62e-05	0.000343723	7.26257	9.92e-09	0.07986	1.24257e-07	1	-0.157144	0.157144
ASV181	TGGGGGATATTGCACAATGGGGGAAACCCTGATGCAGCGACGCCGCGTGAGTGAAGAAGTATTTCGGTATGTAAAGCTCTATCAGCAGGGAAGATAATGACGGTACCTGACTAAGAAGCACCGGCTAAATACGTGCCAGCAGCCGCGGTAATACGTATGGTGCAAGCGTTATCCGGATTTACTGGGTGTAAAGGGAGCGTAGACGGCAAAGCAAGTCTGATGTGAAAGCTATGGGCTCAACCCATAAACTGCATTGGAAACTGTTTAGCTAGAGTGTCGGAGAGGTAAGTGGAATTCCTAGTGTAGCGGTGAAATGCGTAGATATTAGGAGGAACACCGGTGGCGAAGGCGGCTTACTGGACGATAACTGACGTTGAGGCTCGAAAGCGTGGGGAGCAA…	Firmicutes	Clostridia	Lachnospirales	Lachnospiraceae	Lachnospiraceae XPB1014 group	0.000931762	0.0013302	47.2313	0.00208021	0.00134933	96.0938	0.000110528	0.000339418	12.2905	2.18e-07	0.0928454	2.34375e-06	0.999998	-0.182696	0.182696
ASV182	TGAGGAATATTGGTCAATGGGCGGAAGCCTGAACCAGCCAAGTAGCGTGCAGGATGACGGCCCTATGGGTTGTAAACTGCTTTTATGCGGGGATAAAGTGTGCCACGTGTGGCATATTGCAGGTACCGCATGAATAAGGACCGGCTAATTCCGTGCCAGCAGCCGCGGTAATACGGAAGGTCCGGGCGTTATCCGGATTTATTGGGTTTAAAGGGAGCGTAGGCTGCCTGTTAAGCGTGCAGTGAAATGTAGGTGCTCAACATCTGACGTGCTGCGCGAACTGGCTGGCTTGAGTGCGTTGAAGGCGGGCGGAATTCGTGGTGTAGCGGTGAAATGCTTAGATATCACGAAGAACTCCGATTGCGAAGGCAGCTCGCCGTGTCGTTACTGACGCTGAAG…	Bacteroidota	Bacteroidia	Bacteroidales	Prevotellaceae	Prevotella	0.000923832	0.00242383	35.8306	0.00218753	0.00336388	82.0312	2.02e-05	0.00016065	2.7933	1.42e-07	0.0881586	1.60559e-06	0.999999	-0.173474	0.173474
ASV183	TGAGGAATATTGGTCAATGGACGGAAGTCTGAACCAGCCATGCCGCGTGCGGGAAGACGGCCCTATGGGTTGTAAACCGCTTTTCCCCGGGAGTAATAAGGCCCGTGCGCGGGCCGATGAGAGTACCGGGGGAATAAGCATCGGCTAACTCCGTGCCAGCAGCCGCGGTAATACGGAGGATGCAAGCGTTATCCGGATTTATTGGGTTTAAAGGGTGCGTAGGCGGACCGTTAAGTCAGCGGTGAAATGTCCCGGCTCAACCGGGGAGCTGCCGTTGATACTGGCGGACTAGGGTCCAAACGGCGCCGGCGGAATATGTAATGTAGCGGTGAAATGCATAGATATTACATAGAACACCGATCGCGAAGGCAGCTGGCGAGGATGGCACTGACGCTGAGG…	Bacteroidota	Bacteroidia	Bacteroidales	F082	Unclassified Genus	0.000883121	0.00227127	41.0423	0.00206232	0.00314921	89.8438	3.99e-05	0.000224322	6.14525	4.53e-07	0.0957068	4.73425e-06	0.999996	-0.188326	0.188327
ASV184	TAGGGAATATTGCACAATGGGGGAAACCCTGATGCAGCAACGCCACGTGTGGGAAGAAGCATTTCGGTGTGTAAACCACTGTCGTGAGGGAATAAGGCTGAGTTTCGGCTCAGTTGAATGTACCTCGAGAGGAAGCACCGGCAAACTTCGTGCCAGCAGCCGCGGTAATACGAGGGGTGCAAGCGTTGTTCGGAATCACTGGGCGTAAAGGGAGCGCAGGCGGAAGCTCAAGCGGATTGTACAATACCGGGGCCCAACCCCGGACCTGCAGTCCGAACTGGGTTTCTTGGATAGTTCAGGGGCAAGCGGAATTCCTGGTGTAGCGGTGGAATGCGTAGAGATCAGGAAGAACACCGATGGCGAAGGCAGCTTGCTGGGGACTAATCGACGCTCATGCTC…	Fibrobacterota	Fibrobacteria	Fibrobacterales	Fibrobacteraceae	Fibrobacter	0.000974934	0.0034652	43.3225	0.000828297	0.00239873	45.3125	0.00107979	0.00405625	41.8994	0.1214	0.101111	1.20067	0.230808	-0.0775597	0.32036
ASV185	TGAGGAATATTGGTCAATGGGCGAGAGCCTGAACCAGCCAAGTAGCGTGCAGGAAGACGGCCCTATGGGTTGTAAACTGCTTTTATAAGGGAATAAAGTGAGCCTCGTGAGGCTTTTTGCATGTACCTTATGAATAAGGACCGGCTAATTCCGTGCCAGCAGCCGCGGTAATACGGAAGGTCCGGGCGTTATCCGGATTTATTGGGTTTAAAGGGAGCGTAGGCCGGAGATTAAGCGTGTTGTGAAATGTAGACGCTCAACGTCTGCACTGCAGCGCGAACTGGTTTCCTTGAGTACGCACAAAGTGGGCGGAATTCGTGGTGTAGCGGTGAAATGCTTAGATATCACGAAGAACTCCGATTGCGAAGGCAGCTCACTGGAGCGCAACTGACGCTGAAG…	Bacteroidota	Bacteroidia	Bacteroidales	Prevotellaceae	Prevotella_9	0.00107676	0.00479996	18.241	0	0	0	0.00184674	0.00617195	31.2849	0.361206	0.118673	3.04372	0.00253955	0.127688	0.594723
ASV186	TGAGGAATATTGGTCAATGGGCGCGAGCCTGAACCAGCCAAGTAGCGTGCAGGATGACGGCCCTATGGGTTGTAAACTGCTTTTATGCGGGGATAAAGTCGGCTACGTGTAGCCGTTTGTAGGTACCGCATGAATAAGGACCGGCTAATTCCGTGCCAGCAGCCGCGGTAATACGGAAGGTCCGGGCGTTATCCGGATTTATTGGGTTTAAAGGGAGCGCAGGCCGGAGGTCAAGCGTGACGTGAAATGTAGCCGCTCAACGGCTGAACTGCGTCGCGAACTGGCTTTCTTGAGTGAGTTCGATGTGGGCGGAATTCGTGGTGTAGCGGTGAAATGCTTAGATATCACGAAGAACTCCGATTGCGAAGGCAGCCCACAAGGCCTTTACTGACGCTAAAG…	Bacteroidota	Bacteroidia	Bacteroidales	Prevotellaceae	Prevotella	0.000956419	0.00186199	35.1792	0.00208841	0.00239017	64.8438	0.000146951	0.000538022	13.9665	1.41e-06	0.0941813	1.49832e-05	0.999988	-0.185323	0.185326
ASV187	TGGGGAATATTGCACAATGGAGGAAACTCTGATGCAGCGACGCCGCGTGAGTGATGAAGTATTTCGGTATGTAAAGCTCTATCAGCAGGGAAGATAATGACGGTACCTGAGTAAGAAGCTCCGGCTAAATACGTGCCAGCAGCCGCGGTAATACGTATGGAGCAAGCGTTATCCGGATTTACTGGGTGTAAAGGGAGTGTAGGCGGCTTTGCAAGTCAGATGTGAAAGCCCGGGGCTCAACCCCGGGACTGCATTTGAAACTGTGAAGCTGGAGTGTCGGAGAGGTAAGTGGAATTCCTAGTGTAGCGGTGAAATGCGTAGATATTAGGAAGAACACCAGTGGCGAAGGCGGCTTACTGGACGATTACTGACGCTGAGGCTCGAAAGCGTGGGGAGCAA…	Firmicutes	Clostridia	Lachnospirales	Lachnospiraceae	Shuttleworthia	0.000978374	0.00442755	19.2182	6.69e-05	0.000292298	8.59375	0.00163013	0.0057045	26.8156	0.196022	0.112632	1.74038	0.0827983	-0.0256093	0.417654
ASV188	TGGGGGATATTGCACAATGGAGGAAACTCTGATGCAGCGACGCCGCGTGAGTGATGAAGTATTTCGGTATGTAAAGCTCTATCAGCAGGGAAGAAAGGCCCCGAAAGGGGAGATGACGGTACCTGAGTAAGAAGCCCCGGCTAACTACGTGCCAGCAGCCGCGGTAATACGTAGGGGGCGAGCGTTATCCGGATTTACTGGGTGTAAAGGGAGCGCAGACGGAGAAGCAAGTCTGATGTGAAAGCCCGTGGCTCAACCGCGGGACTGCATTGGAAACTGTTTATCTGGAGTACTGGAAGGGCAAGCGGAATTCCTGGTGTAGCGGTGAAATGCGTAGATATCAGGAGGAACACCGGTGGCGAAGGCGGCTTGCTGGACAGTAACTGACGTTGAGGCTCG…	Firmicutes	Clostridia	Lachnospirales	Lachnospiraceae	Lachnospiraceae NK3A20 group	0.00106674	0.00169173	52.7687	0.000158794	0.000491033	11.7188	0.001716	0.00193003	82.1229	0.221494	0.113774	1.94679	0.0524744	-0.002384	0.445371
ASV189	TGAGGAATATTGGTCAATGGGCGAGAGCCTGAACCAGCCAAGTAGCGTGCAGGACGACTGCCCTATGGGTTGTAAACTGCTTTTATGCGGGAATAAAGTGAGGCACGTGTGCCTTTTTGTATGTACCGCATGAATAAGGACCGGCTAATTCCGTGCCAGCAGCCGCGGTAATACGGAAGGTCCGGGCGTTATCCGGATTTATTGGGTTTAAAGGGAGCGCAGGCTGGAGATTAAGCGTGCTGTGAAATGTACCGGCTCAACCGGTGACGTGCAGCGCGAACTGGTTTCCTTGAGTGAGTACGACGTCAGCGGAATTCGTGGTGTAGCGGTGAAATGCTTAGATATCACGAAGAACTCCGATTGCGAAGGCAGCTGACGAGTCCTTTACTGACGCTAAAG…	Bacteroidota	Bacteroidia	Bacteroidales	Prevotellaceae	Prevotella	0.000924686	0.0018288	42.9967	0.002059	0.00231369	90.625	0.00011356	0.000574614	8.93855	0.014658	0.0904732	0.162015	0.871401	-0.16337	0.192686
ASV190	TGGGGAATATTGCACAATGGGGGAAACCCTGATGCAGCGACGCCGCGTGAGTGATGAAGTATTTCGGTATGTAAAGCTCTATCAGCAGGGAAGAAGATGACGGTACCTGAGTAAGAAGCCCCGGCTAACTACGTGCCAGCAGCCGCGGTAATACGTAGGGGGCAAGCGTTATCCGGATTTACTGGGTGTAAAGGGAGCGCAGACGGCCACACAAGTCTGAAGTGAAACTCCACGGCTTAACCGTGGAACTGCTTTGGAAACTGTGCGGCTAGAGTGCTGGAGAGGTAAGCGGAATTCCCAGTGTAGCGGTGAAATGCGTAGATATTGGGAAGAACACCGGTGGCGAAGGCGGCTTACTGGACAGTAACTGACGTTCATGCTCGAAGGCGTGGGGAGCAA…	Firmicutes	Clostridia	Lachnospirales	Lachnospiraceae	Moryella	0.000887112	0.00138792	46.2541	0.00201694	0.00152562	96.0938	7.92e-05	0.000271782	10.6145	0.251659	0.116583	2.15864	0.0316557	0.0222543	0.481064
ASV191	TGAGGAATATTGGTCAATGGGCGCGAGCCTGAACCAGCCAAGTAGCGTGCAGGACGACGGCCCTATGGGTTGTAAACTGCTTTTATGCGGGGATAAAGTGCGGCACGTGTGCCGTTTTGTAGGTACCGCATGAATAAGGACCGGCTAATTCCGTGCCAGCAGCCGCGGTAATACGGAAGGTCCGGGCGTTATCCGGATTTATTGGGTTTAAAGGGAGCGCAGGCGGCCTTTTAAGCGTGACGTGAAATGTAGGCGCTCAACGTCTGAATTGCGTCGCGAACTGTTAGGCTTGAGTAGACGGAATGTCGGCGGAATTCGTGGTGTAGCGGTGAAATGCTTAGATATCACGAAGAACTCCGATTGCGAAGGCAGCTGACAGCAGTTTTACTGACGCTCATG…	Bacteroidota	Bacteroidia	Bacteroidales	Prevotellaceae	Prevotella	0.000902825	0.0016197	37.4593	0.00213064	0.00192005	82.0312	2.48e-05	0.000119617	5.58659	0.138336	0.111855	1.23675	0.21713	-0.0817663	0.358439
ASV192	TGAGGAATATTGGTCAATGGGCGAGAGCCTGAACCAGCCAAGTAGCGTGCAGGAAGACGGCCCTATGGGTTGTAAACTGCTTTTGTATGGGGATAAAGTGCTCCACGAGTGGAGTTTTGTAGGTACCATACGAATAAGGACCGGCTAATTCCGTGCCAGCAGCCGCGGTAATACGGAAGGTCCGGGCGTTATCCGGATTTATTGGGTTTAAAGGGAGCGTAGGCCGTGGATTAAGTGTGTTGTGAAATGTAGGCGCTCAACGTCTGACTTGCAGCGCATACTGGTCCACTTGAGTGCGCACAACGCGGGCGGAATTTGTCGTGTAGCGGTGAAATGCTTAGATATGACGAAGAACCCCGATTGCGAAGGCAGCTCGCGGGAGCGCAACTGACGCTGAAG…	Bacteroidota	Bacteroidia	Bacteroidales	Prevotellaceae	Prevotella_7	0.000914262	0.00277692	32.899	2.6107e-05	0.00019548	2.34375	0.00154937	0.00349724	54.7486	0.439977	0.131848	3.337	0.000951338	0.180534	0.69942
ASV193	TGAGGAATATTGGTCAATGGCCGAGAGGCTGAACCAGCCAAGTAGCGTGCAGGAAGACGGCCCTATGGGTTGTAAACTGCTTTTATACGGGGATAAAGTCAGCTACGTGTAGTTGTTTGCAGGTACCGTATGAATAAGGACCGGCTAATTCCGTGCCAGCAGCCGCGGTAATACGGAAGGTCCGGGCGTTATCCGGATTTATTGGGTTTAAAGGGAGCGCAGGCTGTCTGTTAAGCGTGTTGTGAAATGTAGGCGCCCAACGTCTGAATTGCAGCGCGAACTGGCTGACTAGAGTACGCACAACGTTGGCGGAATTTGCCGTGTAGCGGTGAAATGCTTAGATATGGCGAAGAACTCCGATTGCGAAGGCAGCTGACGGGAGCGCAACTGACGCTCATG…	Bacteroidota	Bacteroidia	Bacteroidales	Prevotellaceae	Prevotella_7	0.00103999	0.00606974	11.0749	4.46e-06	5.02e-05	0.78125	0.00178049	0.00786574	18.4358	0.233382	0.0980408	2.38045	0.0179033	0.0404622	0.426301
ASV194	TGAGGAATATTGGTCAATGGGCGGGAGCCTGAACCAGCCAAGTAGCGTGCAGGATGACGGCCCTATGGGTTGTAAACTGCTTTTATCAGGGGATAAAGTGAGGGACGTGTCCCTTTTTGTAGGTACCTGATGAATAAGGACCGGCTAATTCCGTGCCAGCAGCCGCGGTAATACGGAAGGTCCGGGCGTTATCCGGATTTATTGGGTTTAAAGGGAGCGCAGGCTGATTGTTAAGCGTGACGTGAAATGTAGCCGCTCAACGGCTGAACTGCGTCGCGAACTGGCAGTCTTGAGTGAGTACGACGTCAGCGGAATTCGTGGTGTAGCGGTGAAATGCTTAGATATCACGAAGAACCCCGATTGCGAAGGCAGCTGACGAGTCCTTTACTGACGCTAAAG…	Bacteroidota	Bacteroidia	Bacteroidales	Prevotellaceae	Prevotella	0.000892328	0.00134682	44.2997	0.00206956	0.00137911	97.6562	5.05e-05	0.00022653	6.14525	2.03e-07	0.0989294	2.04753e-06	0.999998	-0.194668	0.194668
ASV195	TGGGGAATATTGCACAATGGGGGAAACCCTGATGCAGCGATGCCGCGTGGAGGAAGAAGGTTTTCGGATTGTAAACTCCTGTCTTAAAGGACGATAATGACGGTACTTTAGGAGGAAGCTCCGGCTAACTACGTGCCAGCAGCCGCGGTAATACGTAGGGAGCGAGCGTTGTCCGGAATTACTGGGTGTAAAGGGAGCGTAGGCGGGATTGCAAGTCAGATGTGAAAACTATGGGCTTAACCCATAGACTGCATTTGAAACTGTAGTTCTTGAGTGAAGTAGAGGTAAGCGGAATTCCTGGTGTAGCGGTGAAATGCGTAGATATCAGGAGGAACACCGGTGGCGAAGGCGGCTTACTGGGCTTTTACTGACGCTGAGGCTCGAAAGCGTGGGGAGCAA…	Firmicutes	Clostridia	Oscillospirales	Ruminococcaceae	Ruminococcus	0.000907838	0.00170066	47.2313	0.000200966	0.000727457	12.5	0.00141331	0.00199229	72.067	0.00143729	0.0799144	0.0179854	0.985662	-0.155814	0.158689
ASV196	TCGGGAATATTGCGCAATGGAGGAAACTCTGACGCAGTGACGCCGCGTGCAGGAAGAAGGTTTTCGGATTGTAAACTGCTTTAGACAGGGAAGAAAGAAATGACGGTACCTGTAGAATAAGCTCCGGCTAACTACGTGCCAGCAGCCGCGGTAATACGTAGGGAGCAAGCGTTATCCGGATTTATTGGGTGTAAAGGGTGCGTAGATGGGAAGGCAAGTTAGCTGTGAAATCCCGAGGCTTAACTTCGGAACTGCAACTAAAACTACCATTCTTGAGTACTGGAGGGGAAAGTGGAATTCCTAGTGTAGCGGTGAAATGCGTAGATATTAGGAAGAACACCGGTGGCGAAGGCGACTTTCTGGACAGCAACTGACATTGAGGCACGAAAGTGTGGGGAG…	Firmicutes	Clostridia	Clostridia UCG-014	Unclassified Family	Unclassified Genus	0.000975391	0.00174174	40.7166	8.05e-05	0.000368728	5.46875	0.00161533	0.00203065	65.9218	0.0283593	0.0788767	0.359539	0.71944	-0.12685	0.183569
ASV197	TGGGGGATATTGCACAATGGAGGAAACTCTGATGCAGCGACGCCGCGTGAGTGAAGAAGTATTTCGGTATGTAAAGCTCTATCAGCAGGGAAGAAAGACTCGTAAGAGAGATGACGGTACCTGACTAAGAAGCCCCGGCTAACTACGTGCCAGCAGCCGCGGTAATACGTAGGGGGCAAGCGTTATCCGGATTTACTGGGTGTAAAGGGAGCGCAGACGGTCAAGCAAGTCTGAAGTGAAACCCCACGGCTCAACCGTGGGCTTGCTTTGGAAACTGTTTGACTAGAGTACTGGAGAGGTAAGCGGAATTCCTAGTGTAGCGGTGAAATGCGTAGATATTAGGAGGAACATCGGTGGCGAAGGCGGCTTACTGGACAGCAACTGACGTTGAGGCTCGAA…	Firmicutes	Clostridia	Lachnospirales	Lachnospiraceae	Butyrivibrio	0.000827451	0.00183431	46.5798	0.00183429	0.00245408	98.4375	0.000107474	0.000469984	9.49721	0.14931	0.110563	1.35045	0.177869	-0.0682502	0.366871
ASV198	TGGGGAATATTGCACAATGGAGGAAACTCTGATGCAGCGATGCCGCGTGAGGGAAGAAGGTTTTAGGATTGTAAACCTCTGTTGACAGGGACGATAATGACGGTACCTGTTGAGGAAGCTCCGGCTAACTACGTGCCAGCAGCCGCGGTAATACGTAGGGAGCGAGCGTTGTCCGGAATTACTGGGTGTAAAGGGAGCGTAGGCGGGATTGCAAGTCAGGTGTGAAATGCAGGGGCTCAACCCCTGAACTGCACTTGAAACTGTAGTTCTTGAGTGAAGTAGAGGTAAGCGGAATTCCTAGTGTAGCGGTGAAATGCGTAGATATTAGGAGGAACATCAGTGGCGAAGGCGGCTTACTGGGCTTTAACTGACGCTGAGGCTCGAAAGCGTGGGGAGCAA…	Firmicutes	Clostridia	Oscillospirales	Ruminococcaceae	Ruminococcus	0.000799804	0.00197345	49.1857	0.00138744	0.00228973	79.6875	0.000379593	0.00158329	27.3743	0.153884	0.130707	1.17732	0.239984	-0.103315	0.411082
ASV199	TGAGGAATATTGGTCAATGGTCGGAAGACTGAACCAGCCATGCCGCGTGAGGGAGGAAGGCCCTATGGGTTGTAAACCTCTTTTGCACGGGAGTAATAAGGCGGACGGGTCCGCCGATGAGAGTACCGTGCGAATAAGCATCGGCTAACTCCGTGCCAGCAGCCGCGGTAATACGGAGGATGCAAGCGTTATCCGGATTTATTGGGTTTAAAGGGTGCGTAGGCGGACCGTTAAGTCAGCGGTGAAATGTCCCGGCTCAACCGGGGAGCTGCCGTTGATACTGGCGGACTGGAGTGCGAACGGCGCCGGCGGAATGTGTCATGTAGCGGTGAAATGCATAGATATGACACAGAACACCGATCGCGAAGGCAGCTGGCGAGGACGTTACTGACGCTGAGG…	Bacteroidota	Bacteroidia	Bacteroidales	F082	Unclassified Genus	0.000750092	0.004744	19.544	0.00172927	0.00721258	42.1875	4.99e-05	0.000472616	3.35196	0.00747979	0.0801577	0.0933134	0.925716	-0.15025	0.16521
ASV200	TGAGGAATATTGGTCAATGGGCGAGAGCCTGAACCAGCCAAGTAGCGTGCAGGATGACGGCCCTATGGGTTGTAAACTGCTTTTATGCGGGGATAAAGTGAGGGACGTGTCCCTTTTTGTAGGTACCGCATGAATAAGGACCGGCTAATTCCGTGCCAGCAGCCGCGGTAATACGGAAGGTCCGGGCGTTATCCGGATTTATTGGGTTTAAAGGGAGCGCAGGCCGGAGATTAAGCGTGACGTGAAATGTAGCCGCTCAACGGCTGAGTTGCGTCGCGAACTGGTTTTCTTGAGTGAGTACGACGTCAGCGGAATTCGTGGTGTAGCGGTGAAATGCTTAGATATCACGAAGAACCCCGATTGCGAAGGCAGCTGACGAGTCCTTTACTGACGCTAAAG…	Bacteroidota	Bacteroidia	Bacteroidales	Prevotellaceae	Prevotella	0.000700617	0.00741715	5.21173	0.00155559	0.0113813	10.9375	8.92e-05	0.000910761	1.11732	9.1e-07	0.07488	1.21527e-05	0.99999	-0.147344	0.147346
ASV201	TGAGGAATATTGGTCAATGGGCGCAGGCCTGAACCAGCCAAGTAGCGTGGAGGATGACGGCCCTACGGGTTGTAAACTCCTTTTATGCGGGGATAAAGTGCAGCACGTGTGCTGTTTTGCAGGTACCGCATGAATAAGGACCGGCTAATTCCGTGCCAGCAGCCGCGGTAATACGGAAGGTCCTGGCGTTATCCGGATTTATTGGGTTTAAAGGGAGCGCAGACGGGCTGTTAAGCGTGACGTGAAATGCCGGGGCTCAACCTTGGCCTGCGTCGCGAACTGGCGGTCTTGAGTTTTCTGGAGGCGCGCGGAATTCGTGGTGTAGCGGTGAAATGCTTAGATATCACGAAGAACCCCGATTGCGAAGGCAGCGCGCCGTGGGATGACTGACGTTGAGGC…	Bacteroidota	Bacteroidia	Bacteroidales	Prevotellaceae	Prevotella	0.000904536	0.00640129	44.2997	0.00212749	0.00978256	91.4062	3e-05	0.000106945	10.6145	7.65e-07	0.077956	9.8117e-06	0.999992	-0.153397	0.153398
ASV202	TGAGGAATATTGGTCAATGGTCGGAAGACTGAACCAGCCATGCCGCGTGCGGGAAGAAGGCCCTATGGGTTGTAAACCGCTTTTGACCGGGAGTAATAAGGGGCGTGCGCGCCCCGATGAGAGTACCGGTGGAATAAGCATCGGCTAACTCCGTGCCAGCAGCCGCGGTAATACGGAGGATGCAAGCGTTATCCGGATTTATTGGGTTTAAAGGGTGCGTAGGCGGACCGTTAAGTCAGCGGTGAAATGTCCCGGCTCAACCGGGGAGCTGCCGTTGATACTGGCGGACTTGAGTCCAAACGGCGCCGGCGGAATATGTAATGTAGCGGTGAAATGCATAGATATTACATAGAACACCGATCGCGAAGGCAGCTGGCGAGGATGGCACTGACGCTGAGG…	Bacteroidota	Bacteroidia	Bacteroidales	F082	Unclassified Genus	0.000845514	0.00265872	33.8762	0.00201593	0.0038192	80.4688	8.57e-06	0.000114339	0.558659	0.0217262	0.0757964	0.286639	0.774583	-0.127422	0.170874
ASV203	TGAGGAATATTGGTCAATGGGCGGAAGCCTGAACCAGCCATGCCGCGTGCAGGAATAAGGCCCTACGGGTCGTAAACTGCTTTTGTACGGGAGCAATAAGGGCCACGCGTGGTCCGATGAGAGTACCGTACGAATAAGCATCGGCTAACTCCGTGCCAGCAGCCGCGGTAATACGGAGGATGCGAGCGTTATCCGGATTCATTGGGTTTAAAGGGTGCGTAGGCGGCGTGCCAAGTCAGGGGTGAAAGGTTCCGGCTCAACTGGGACAGTGCCTTTGATACTGGTGTGCTGGAGTGCGCTTGCCGTGGGAGGAATGAGTGGTGTAGCGGTGAAATGCTTAGATATCACTCAGAACACCGATTGCGAAGGCATCTCACGAAGGCGTAACTGACGCTGAGG…	Bacteroidota	Bacteroidia	Bacteroidales	Rikenellaceae	Rikenellaceae RC9 gut group	0.000829314	0.00182414	32.2476	0.00145537	0.0015682	58.5938	0.000381628	0.00186216	13.4078	3.74e-08	0.101811	3.67095e-07	1	-0.200338	0.200338
ASV204	TGAGGAATATTGGTCAATGGCCGCGAGGCTGAACCAGCCAAGTAGCGTGCAGGAAGACGGCCCTATGGGTTGTAAACTGCTTTTGCAGGGGAATAAAGTATGCCACGTGTGGTGTTTTGCATGTACCCTGCGAATAAGGATCGGCTAATTCCGTGCCAGCAGCCGCGGTAATACGGAAGATCCGAGCGTTATCCGGATTTATTGGGTTTAAAGGGAGCGTAGGCGGAATGCTAAGTCAGTTGTGAAATACTGCGGCTCAACCGTAGAATTGCAGTTGAAACTGGCATTCTTGAGTGTACATAAGGATGGTGGAATTTGTGGTGTAGCGGTGAAATGCATAGATATCACGAAGAACTCCGATTGCGAAGGCAGCCATCTGGGTTACGACTGACGCTGAGG…	Bacteroidota	Bacteroidia	Bacteroidales	Prevotellaceae	Prevotellaceae UCG-004	0.000928086	0.00119735	66.7752	0.000219727	0.000557168	27.3438	0.00143462	0.00127337	94.9721	0.14605	0.108677	1.34389	0.17998	-0.0677991	0.359898
ASV205	TAGGGAATTTTCGGCAATGGGGGGAACCCTGACCGAGCAACGCCGCGTGAGTGAAGAAGGTTTTCGGATTGTAAAGCTCTGTTGCAAGGGAAGAACGGCACATAGAGGATATGTGAGTGACGGTACCTTGCGAGGAAGCCACGGCTAACTACGTGCCAGCAGCCGCGGTAATACGTAGGTGGCGAGCGTTATCCGGAATTATTGGGCGTAAAGGGTGCGTAGGCGGCCTTTTAAGTTTAAGGTGAAAGCGTGGGGCTTAACCCCATAAAGCCTTAGATACTGGGAGGCTAGAGTACTGGAGAGGAAAGTAGAATTCCATGTGTAGCGGTAAAATGCGTAGATATATGGAGGAATACCGGTGGCGAAGGCGGCTTTCTAGACAGTAACTGACGCTGAGGC…	Firmicutes	Bacilli	Erysipelotrichales	Erysipelotrichaceae	Erysipelotrichaceae UCG-009	0.000879374	0.00157407	66.1238	0.000160374	0.000454607	22.6562	0.00139352	0.00186216	97.2067	0.0106549	0.0759334	0.140319	0.8885	-0.138763	0.160073
ASV206	TGAGGAATATTGGTCAATGGGCGGAAGCCTGAACCAGCCAAGTAGCGTGCAGGATGACGGCCCTATGGGTTGTAAACTGCTTTTTTGCGGGGATAAAGTGCCCTACGCGTAGGGTATTGCAGGTACCGCACGAATAAGGACCGGCTAATTCCGTGCCAGCAGCCGCGGTAATACGGAAGGTCCGGGCGTTATCCGGATTTATTGGGTTTAAAGGGAGCGCAGACGGCTTCTTAAGCGTGCAGTCAAATACGGAGGCTCAACCTTCGTCAGCTGCGCGAACTGGGGAGCTTGAGTGGACGGTAGGTACGCGGAATTCGTGGTGTAGCGGTGAAATGCTTAGATATCACGAAGAACCCCGATTGCGAAGGCAGCGTACCGTAGTCTTACTGACGTTCATGC…	Bacteroidota	Bacteroidia	Bacteroidales	Prevotellaceae	Prevotella	0.000869911	0.00187651	28.6645	0.0020857	0.00243113	67.9688	5.19e-07	6.93e-06	0.558659	0.0129742	0.0925979	0.140113	0.888663	-0.169235	0.195183
ASV207	TGGGGAATATTGCACAATGGGCGCAAGCCTGATGCAGCAACGCCGCGTGAGCGAAGAAGGTCTTCGGATCGTAAAGCTCTGTCCTCAGGAACGAAGAAGTGACGGTACCTGAGGAGGAAGCCCCGGCTAACTACGTGCCAGCAGCCGCGGTAATACGTAGGGGGCGAGCGTTATCCGGAATTATTGGGCGTAAAGAGTACGTAGGCGGTTCTGTAAGCGTGAGGTGAAAGCCCGGGGCTTAACTCCGGTAAGCCTTTCGAACTGCAGGACTTGAGTGCTGGAGGGGAAAGTGGAATTCCTAGTGTAGCGGTGAAATGCGTAGATATTAGGAGGAACACCAGTGGCGAAGGCGACTTTCTGGACAGTAACTGACGCTGAGGTACGAAAGCGTGGGGAGCA…	Firmicutes	Clostridia	Peptostreptococcales-Tissierellales	Anaerovoracaceae	Anaerovorax	0.000825691	0.00104116	48.2085	0.001828	0.000862847	97.6562	0.000108955	0.000307741	12.8492	0.172018	0.108218	1.58955	0.112969	-0.0409277	0.384964
ASV208	TGGGGAATATTGCACAATGGGGGAAACCCTGATGCAGCAACGCCGCGTGAGTGAGGAAGTATTTCGGTATGTAAAGCTCTATCAGCAGGGAAGACAATGACGGTACCTGACTAAGAAGCCCCGGCTAACTACGTGCCAGCAGCCGCGGTAATACGTAGGGGGCAAGCGTTATCCGGATTTACTGGGTGTAAAGGGAGCGCAGACGGCATAGCAAGTCAGAAGTGAAACCCCGCGGCTCAACCGCGGGACTGCTTTTGAAACTGCTGGGCTAGAGTACTGGAGGGGCAGGCGGAATTCCTGGTGTAGCGGTGAAATGCGCAGATATCAGGAAGAACACCGGTGGCGAAGGCGGCCTGCTGGACAGAGACTGACGTTGAGGCTCGAAAGCGTGGGGAGCAA…	Firmicutes	Clostridia	Lachnospirales	Lachnospiraceae	Unclassified Genus	0.000939948	0.00186998	57.9805	0.000198937	0.00087492	12.5	0.00146983	0.00218553	90.5028	0.0767581	0.1021	0.751797	0.452751	-0.124148	0.277664
ASV209	TGAGGAATATTGGTCAATGGTCGAGAGACTGAACCAGCCAAGTAGCGTGCAGGAAGACGGCCCTATGGGTTGTAAACTGCTTTTATACAGGGATAAAGTCGCCTACGTGTAGGTGTTTGCAGGTACTGTATGAATAAGGACCGGCTAATTCCGTGCCAGCAGCCGCGGTAATACGGAAGGTCCGGGCGTTATCCGGATTTATTGGGTTTAAAGGGAGCGCAGGCGGGCTTTTAAGCGTGACGTGAAATGTAGATGCTCAACATCTGCACTGCGTCGCGAACTGGGAGCCTTGAGTGCAGTCGACGTTGGCGGAATTCGTGGTGTAGCGGTGAAATGCTTAGATATCACGAAGAACTCCGATTGCGAAGGCAGCCGACGAGAGTGTAACTGACGCTAAAG…	Bacteroidota	Bacteroidia	Bacteroidales	Prevotellaceae	Prevotella	0.000843769	0.00238806	34.5277	8.37e-05	0.00042089	8.59375	0.00138727	0.00299093	53.0726	0.348057	0.145313	2.39522	0.0172111	0.0621181	0.633997
ASV210	TGAGGAATATTGGTCAATGGACGCGAGTCTGAACCAGCCAAGTCGCGTGCGGGATGAAGGCCCTCCGGGTCGTAAACCGCTTTAGCCGGGGAGTAACGTGGGGGTCGTGACCCTCAGTGAGAGTACCCGGAGAATAAGCATCGGCTAACTCCGTGCCAGCAGCCGCGGTAATACGGAGGATGCGAGCGTTATCCGGATTTATTGGGTTTAAAGGGTGCGCAGGCGGCGATTCAAGTCAGCGGTCAAAATGCGGTGCTCAACGCCGTACCGCCGTTGAAACTGTGTTGCTCGAGTGCGTGCGAGGATGGCGGAATGCGCGGTGTAGCGGTGAAATGCATAGATATCGCGCAGAACCCCGATTGCGAAGGCAGCTGTCCAGCACGCCACTGACGCTCATGC…	Bacteroidota	Bacteroidia	Bacteroidales	Muribaculaceae	Unclassified Genus	0.000802036	0.00326854	24.1042	0.00192363	0.00484415	57.8125	0	0	0	0.0808007	0.0869283	0.92951	0.353358	-0.0902522	0.251854
ASV211	TGGGGAATATTGGGCAATGGGCGCAAGCCTGACCCAGCAACGCCGCGTGAGGGAAGAAGGTCTTCGGATTGTAAACCTCTGTCCTATGTGACGAAGGAAGTGACGGTAGCATAGGAGGAAGCCCCGGCTAACTACGTGCCAGCAGCCGCGGTAATACGTAGGGGGCGAGCGTTGTCCGGAATTACTGGGCGTAAAGGGTGCGTAGGTGGCACTTTAAGTTGGATGTGAAATCCCCGTGCTTAACATGGGAGCTGCATCCAATACTGGAGAGCTAGAGTGCAGGAGAGGTAAGCGGAATTCCTAGTGTAGCGGTGAAATGCGTAGATATTAGGAGGAACACCAGTGGCGAAGGCGGCTTACTGGACTGTAACTGACACTGAGGCACGAAAGCGTGGGGAG…	Firmicutes	Clostridia	Christensenellales	Christensenellaceae	Christensenellaceae R-7 group	0.000800815	0.0014404	53.7459	0.00171763	0.00183723	94.5312	0.000145216	0.000337322	24.581	4.12e-08	0.10488	3.92436e-07	1	-0.206378	0.206378
ASV212	TGGGGAATATTGCACAATGGGGGAAACCCTGATGCAGCGATGCCGCGTGGAGGAAGAAGGTTTTCGGATTGTAAACTCCTGTCTTAAAGGACGATAATGACGGTACTTTAGGAGGAAGCTCCGGCTAACTACGTGCCAGCAGCCGCGGTAATACGTAGGGAGCGAGCGTTGTCCGGAATTACTGGGTGTAAAGGGAGCGTAGGCGGGATGGCAAGTCAGATGTGAAAACTATGGGCTCAACCCATAGACTGCATTTGAAACTGTTGTTCTTGAGTGAAGTAGAGGTAAGCGGAATTCCTGGTGTAGCGGTGAAATGCGTAGATATCAGGAGGAACATCGGTGGCGAAGGCGGCTTACTGGGCTTTTACTGACGCTGAGGCTCGAAAGCGTGGGGAGCAA…	Firmicutes	Clostridia	Oscillospirales	Ruminococcaceae	Ruminococcus	0.000823639	0.00167543	43.3225	0.000906883	0.000995835	61.7188	0.000764112	0.00202403	30.1676	0.140383	0.10573	1.32775	0.18525	-0.0676667	0.348433
ASV213	TGAGGAATATTGGTCAATGGGCGAGAGCCTGAACCAGCCAAGTCGCGTGAAGGATGAAGGTTCTATGGATTGTAAACTTCTTTTGTCCGAGGGTAAAGGAGGCTACGTGTAGCTTTTTGCAAGTATCGGACGAATAAGCATCGGCTAACTCCGTGCCAGCAGCCGCGGTAATACGGAGGATGCGAGCGTTATCCGGATTTATTGGGTTTAAAGGGTGCGCAGGCGGGTTTTTAAGTCTGTGGTGAAAGCGTGCGGCTCAACCGTACCAAGCCATGGAAACTGGAGATCTTGAGTGCAAACGAGGTAGGCGGAATGTGATGTGTAGCGGTGAAATGCTTAGATATGTCACAGAACCCCGATTGCGAAGGCAGCTTACCAGCATGCAACTGACGCTCAGGC…	Bacteroidota	Bacteroidia	Bacteroidales	Bacteroidales RF16 group	Unclassified Genus	0.000800291	0.00128437	46.2541	0.00186507	0.00139826	100	3.8886e-05	0.0002017	7.82123	1.04e-06	0.103946	9.97298e-06	0.999992	-0.204538	0.20454
ASV214	TGGGGAATCTTGCGCAATGGGCGGAAGCCTGACGCAGCGACGCCGCGTGCGGGACGAAGGCCTTCGGGTCGTAAACCGCTTTCAGCAGGGACGAGGGGGAGACCTGACGGTACCTGCAGAAGAAGCCCCGGCTAACTACGTGCCAGCAGCCGCGGTAATACGTAGGGGGCGAGCGTTATCCGGATTCATTGGGCGTAAAGCGCGCGTAGGCGGCCCGTTAGGTCGGGAGTCAAATCCGGGGGCTCAACCCCCGTCCGCTCCCGATACCGGCGGGCTTGAGTCTGGTAGGGGAAGGCGGAATTCCCAGTGTAGCGGTGGAATGCGCAGATATTGGGAAGAACACCGGTGGCGAAGGCGGCCTTCTGGGCCACGACTGACGCTGAGGCGCGAAAGCTAGGG…	Actinobacteriota	Coriobacteriia	Coriobacteriales	Atopobiaceae	Olsenella	0.000854942	0.00186612	35.5049	7.32e-05	0.000554208	7.03125	0.00141396	0.00223685	55.8659	0.0314058	0.0886687	0.354192	0.723439	-0.143072	0.205883
ASV215	TGAGGAATATTGGTCAATGGGCGGGAGCCTGAACCAGCCAAGTCGCGTGCGGGAAGACGGCCCTACGGGTTGTAAACCGCTTTAGCCGGGGAGTAACAAGCGCCACGTGTGGCGCCATGAGAGTACCCGGAGAATAAGCATCGGCTAACTCCGTGCCAGCAGCCGCGGTAATACGGAGGATGCGAGCGTTATCCGGATTCATTGGGTTTAAAGGGTGCGCAGGCGGCGCGCCAAGTCAGCGGTCAAATCTCCGGGCTCAACCCGGTGTCGCCGTTGAAACTGGCGTGCTTGAGTAGGTGCGACGGAGGCGGAATGCGTGGTGTAGCGGTGAAATGCATAGATATCACGCAGAACCCCGATTGCGAAGGCAGCTTCCGAGCACTCGACTGACGCTGAGGC…	Bacteroidota	Bacteroidia	Bacteroidales	Muribaculaceae	Unclassified Genus	0.000757711	0.00494362	14.3322	0.00179824	0.00753221	32.8125	1.36e-05	0.000134642	1.11732	2.03e-08	0.0874732	2.32357e-07	1	-0.172125	0.172125
ASV216	TGAGGAATATTGGTCAATGGACGGTAGTCTGAACCAGCCAAGTCGCGTGCGGGATGAAGGCCCTCCGGGTCGTAAACCGCTTTAGCCGGGGAGTAACGTGTGGGACGCGTCCCGCAGTGAGAGTACCCGGAGAATAAGCATCGGCTAACTCCGTGCCAGCAGCCGCGGTAATACGGAGGATGCGAGCGTTATCCGGATTTATTGGGTTTAAAGGGTGCGCAGGCGGCAGGTCAAGTCAGCGGTCAAAATTCGGCGCTCAACGCCGTACCGCCGTTGAAACTGTCCGGCTCGAGTTCGTGCGATGGTGGCGGAATGCGCGGTGTAGCGGTGAAATGCATAGATATCGCGCAGAACTCCGATTGCGAAGGCAGCTGCCAAGCACTGGACTGACGCTCATGC…	Bacteroidota	Bacteroidia	Bacteroidales	Muribaculaceae	Unclassified Genus	0.000882658	0.00204696	33.5505	0.00210876	0.00273177	79.6875	5.89e-06	7.86e-05	0.558659	0.0593394	0.0967585	0.613273	0.540151	-0.131057	0.249736
ASV217	TGGGGAATATTGGGCAATGGGGGGAACCCTGACCCAGCAACGCCGCGTGAGGGAAGAAGGTTTTCGGATCGTAAACCTCTGTCCTTGGTGAAGAGGAAGAGACGGTAGCCAAGGAGGAAGCCCCGGCTAACTACGTGCCAGCAGCCGCGGTAATACGTAGGGGGCGAGCGTTGTCCGGAATGATTGGGCGTAAAGGGCGCGTAGGCGGCCCGGTAAGTCTGGAGTGAAAGTCCTGCTTTTAAGGTGGGAATTGCTTTGGATACTGTCGGGCTTGAGTGCAGGAGAGGTAAGTGGAATTCCCAGTGTAGCGGTGAAATGCGTAGAGATTGGGAGGAACACCAGTGGCGAAGGCGACTTACTGGACTGTAACTGACGCTGAGGCGCGAAAGTGTGGGGAGC…	Firmicutes	Clostridia	Christensenellales	Christensenellaceae	Christensenellaceae R-7 group	0.000773182	0.00160707	23.7785	0.00184483	0.00205255	56.25	6.86e-06	9.15e-05	0.558659	0.0791926	0.0985331	0.803715	0.422185	-0.114696	0.273081
ASV218	TGGGGAATATTGCACAATGGAGGAAACTCTGATGCAGCGACGCCGCGTGAGTGAAGAAGTAATTCGTTATGTAAAGCTCTATCAGCAGGGAAGATAGTGACGGTACCTGACTAAGAAGCTCCGGCTAAATACGTGCCAGCAGCCGCGGTAATACGTATGGAGCAAGCGTTATCCGGATTTACTGGGTGTAAAGGGAGTGTAGGTGGCCATACAAGTCAGAAGTGAAAGCCCGGGGCTCAACCCCGGGACTGCTTTTGAAACTGTAAGGCTTGAGTGCAGGAGGGGTGAGTGGAATTCCTAGTGTAGCGGTGAAATGCGTAGATATTAGGAGGAACACCAGTGGCGAAGGCGGCTCACTGGACTGTAACTGACACTGAGGCTCGAAAGCGTGGGGAGCAA…	Firmicutes	Clostridia	Lachnospirales	Lachnospiraceae	[Eubacterium] eligens group	0.00092191	0.00258959	31.2704	0.000124504	0.000528918	6.25	0.00149212	0.00324368	49.162	0.136947	0.118607	1.15463	0.249141	-0.0964406	0.370335
ASV219	TGAGGAATATTGGTCAATGGGCGGAAGCCTGAACCAGCCATGCCGCGTGCAGGAATAAGGCCCTATGGGTCGTAAACTGCTTTTCCTTGGGGGCAATAAGGGTCACGTGTGGCCCGATGAGAGTACCAGGGGAATAAGCATCGGCTAACTCCGTGCCAGCAGCCGCGGTAATACGGAGGATGCGAGCGTTATCCGGATTTATTGGGTTTAAAGGGTGCGTAGGCGGGTTGTTAAGTCAGTGGTGAAAAGCCATCGCTCAACGATGGTCGTGCCATTGATACTGGCAGTCTGGAGTTCCGTTGCCGTGGGAGGAATGAGTAGTGTAGCGGTGAAATGCATAGATATTACTCAGAACACCGATTGTGAAGACATCTCACGAAGCGGCGACTGACGCTGAGG…	Bacteroidota	Bacteroidia	Bacteroidales	Rikenellaceae	Rikenellaceae RC9 gut group	0.000896797	0.00797208	7.49186	3.71e-06	4.18e-05	0.78125	0.00153543	0.0103933	12.2905	0.184807	0.111444	1.6583	0.0982825	-0.0344865	0.404101
ASV220	TGGGGGATATTGCGCAATGGGGGAAACCCTGACGCAGCAACGCCGCGTGAAGGAAGAAGGTCTTCGGATTGTAAACTTCTTTTGTCAGGGACGAAGAAAGTGACGGTACCTGACGAATAAGCTCCGGCTAACTACGTGCCAGCAGCCGCGGTAATACGTAGGGAGCGAGCGTTGTCCGGATTTACTGGGTGTAAAGGGTGCGTAGGCGGCCGAGCAAGTCAGTTGTGAAAACTATGGGCTTAACCCATAACGTGCAATTGAAACTGTCCGGCTTGAGTGAAGTAGAGGTAGGCGGAATTCCCGGTGTAGCGGTGAAATGCGTAGAGATCGGGAGGAACACCAGTGGCGAAGGCGGCCTACTGGGCTTTAACTGACGCTGAGGCACGAAAGCATGGGTAG…	Firmicutes	Clostridia	Oscillospirales	Ruminococcaceae	CAG-352	0.000881961	0.00298444	29.6417	0.000255405	0.0011362	17.1875	0.00133	0.00372444	38.5475	0.201339	0.105706	1.90471	0.0577547	-0.00666288	0.409341
ASV221	TGAGGAATATTGGTCAATGGGCGCAAGCCTGAACCAGCCAAGTAGCGTGCAGGACGACTGCCCTATGGGTTGTAAACTGCTTTTATAGGGGAATAAAGTGAGGTATGTATACCTTTTTGTATGTACCCTATGAATAAGGACCGGCTAATTCCGTGCCAGCAGCCGCGGTAATACGGAAGGTCCAGGCGTTATCCGGATTTATTGGGTTTAAAGGGAGCGCAGGCGGGCTTTTAAGCGTGTTGTGAAATGTAACGGCTCAACCGTTGAATTGCAGCGCGAACTGGAGGCCTTGAGTGAGTACGACGTGTACGGAATTCGTGGTGTAGCGGTGAAATGCTTAGATATCACGAAGAACTCCGATTGCGAAGGCAGTGCACGAGTCCTTAACTGACGCTAAAG…	Bacteroidota	Bacteroidia	Bacteroidales	Prevotellaceae	Prevotella	0.000832087	0.00292917	27.0358	7e-05	0.000264141	8.59375	0.00137702	0.00373542	40.2235	0.300502	0.12966	2.31762	0.0211292	0.045365	0.55564
ASV222	TGGGGGATATTGCACAATGGAGGAAACTCTGATGCAGCAACGCCGCGTGAGGGAAGAAGGTTTTCGGATTGTAAACCTCTGTTTTTAGTGAAGAAACAAATGACGGTAGCTAAAGAGGAAGCCACGGCTAACTACGTGCCAGCAGCCGCGGTAATACGTAGGTGGCAAGCGTTGTCCGGATTTACTGGGTGTAAAGGGTGCGCAGGCGGGACTGCAAGTTGGATGTGAAATACCGGGGCTCAACCCCGGAACTGCATCCAAAACTGTAGTTCTTGAGTGGAGTAGAGGTAAGCGGAATTCCGAGTGTAGCGGTGAAATGCGTAGATATTCGGAGGAACACCAGTGGCGAAGGCGGCTTACTGGGCTCTAACTGACGCTGAGGCACGAAAGTGTGGGTAG…	Firmicutes	Clostridia	Oscillospirales	[Eubacterium] coprostanoligenes group	Unclassified Genus	0.000735627	0.00128114	46.9055	0.00162519	0.00151584	94.5312	9.95e-05	0.000448796	12.8492	0.142141	0.107551	1.32162	0.187284	-0.0694922	0.353775
ASV223	TCGGGAATTTTGCGCAATGGAGGAAACTCTGACGCAGTGACGCCGCGTGCAGGAAGAAGGTTTTCGGATTGTAAACTGCTTTAGACAGGGAAGAAAAAAGACAGTACCTGTAGAATAAGCTCCGGCTAACTACGTGCCAGCAGCCGCGGTAATACGTAGGGAGCGAGCGTTATCCGGATTTATTGGGTGTAAAGGGTGCGTAGACGGGAAATTAAGTTAGTTGTGAAATCCCTTGGCTTAACTGAGGAACTGCAACTAAAACTGGTTTTCTTGAGTACTGGAGAGGAAAGTGGAATTCCTAGTGTAGCGGTGAAATGCGTAGATATTAGGAGGAACACCAGTGGCGAAGGCGACTTTCTGGACAGCAACTGACGTTGAGGCACGAAAGTGTGGGGAGCA…	Firmicutes	Clostridia	Clostridia UCG-014	Unclassified Family	Unclassified Genus	0.000949112	0.00251842	41.3681	0.000136026	0.000546732	7.8125	0.00153054	0.00313899	65.3631	0.120466	0.103209	1.1672	0.244038	-0.0826239	0.323556
ASV224	TGAGGAATATTGGTCAATGGAGGCAACTCTGAACCAGCCAAGTAGCGTGCAGGAAGACGGCCCTATGGGTTGTAAACTGCTTTTATAAGGGGATAAACTGCGCCACGTGTGGCGCACTGCATGTACCTTATGAATAAGGACCGGCTAATTCCGTGCCAGCAGCCGCGGTAATACGGAAGGTCCGGGCGTTATCCGGATTTATTGGGTTTAAAGGGAGCGCAGGCGGGCGATTAAGCGTGACGTGAAATGCAGCGGCTCAACCGTATGAAGTGCGTCGCGAACTGGTTGCCTTGAGTGAGTTCGACGTGCGCGGAATTCGTGGTGTAGCGGTGAAATGCTTAGATATCACGAAGAACTCCGATTGCGAAGGCAGCGCACGAGGCCTTTACTGACGCTAAA…	Bacteroidota	Bacteroidia	Bacteroidales	Prevotellaceae	Prevotella	0.000843893	0.00614255	17.5896	6.49e-05	0.000272944	10.1562	0.00140092	0.00799463	22.905	0.0549382	0.0877513	0.626067	0.531738	-0.117734	0.22761
ASV225	TGGGGAATATTGCACAATGGGGGAAACCCTGATGCAGCAACGCCGCGTGAGTGAAGAAGTATTTCGGTATGTAAAGCTCTATCAGCAGGGAAGAAAATGACGGTACCTGACTAAGAAGCACCGGCTAAATACGTGCCAGCAGCCGCGGTAATACGTATGGTGCAAGCGTTATCCGGATTTACTGGGTGTAAAGGGAGCGCAGGCGGTCTGGCAAGTCTGATGTGAAAGCCCGGGGCTCAACTCCGGGATTGCATTGGAAACTGTCAGACTAGAGTGTCGGAGAGGTAAGTGGAATTCCTAGTGTAGCGGTGAAATGCGTAGATATTAGGAGGAACACCAGTGGCGAAGGCGGCTTACTGGACGATAACTGACGCTGAGGCTCGAAAGCGTGGGGAGCAA…	Firmicutes	Clostridia	Lachnospirales	Lachnospiraceae	Unclassified Genus	0.000891092	0.00290822	28.9902	2.74e-05	0.000308859	0.78125	0.0015087	0.00367731	49.162	0.114655	0.108657	1.0552	0.292165	-0.099154	0.328464
ASV226	TGAGGAATATTGGTCAATGGGCGAGAGCCTGAACCAGCCAAGTAGCGTGCAGGATGACGGCCCTATGGGTTGTAAACTGCTTTTATAAGGGAATAAAGTTAGTCTCGTGAGACTTTTTGCATGTACCTTATGAATAAGGACCGGCTAATTCCGTGCCAGCAGCCGCGGTAATACGGAAGGTCCGGGCGTTATCCGGATTTATTGGGTTTAAAGGGAGCGTAGGCCGGAGATTAAGCGTGTTGTGAAATGTAGACGCTCAACGTCTGCACTGCAGCGCGAACTGGTTTCCTTGAGTACGCACAAAGTGGGCGGAATTCGTGGTGTAGCGGTGAAATGCTTAGATATCACGAAGAACTCCGATTGCGAAGGCAGCTCACTGGAGCGCAACTGACGCTGAAG…	Bacteroidota	Bacteroidia	Bacteroidales	Prevotellaceae	Prevotella_9	0.000837898	0.00478186	14.0065	0	0	0	0.00143706	0.00619325	24.0223	0.364758	0.120885	3.01739	0.00276374	0.126887	0.602629
ASV227	TGAGGAATATTGGACAATGGCCGGAAGGCTGATCCAGCCATGCCGCGTGCGGGAAGACGGCCCTATGGGTTGTAAACCGCTTTTGCGAGGGAGCAATAAGGGCAACGCGTTGTCCGATGAGAGTACCTCGCGAATAAGCATCGGCTAACTCCGTGCCAGCAGCCGCGGTAATACGGAGGATGCAAGCGTTATCCGGATTTATTGGGTTTAAAGGGTGCGCAGGCGGCTTGTTAAGCGGGAGGTGAAATGCCGGCGCTCAACGTCGGAAGTGCCTCCCGAACTGGTGAGCTTGAATGACTCTGCCGTGGGAGGAATGTGTAGTGTAGCGGTGAAATGCTTAGAGATTACACAGAACACCGATTGCGAAGGCATCTCACGAAGGGTTGATTGACGCTGAGG…	Bacteroidota	Bacteroidia	Bacteroidales	Rikenellaceae	Rikenellaceae RC9 gut group	0.000759326	0.00187683	34.5277	0.00179641	0.00256718	77.3438	1.77e-05	9.8e-05	3.91061	9.67e-08	0.109679	8.81833e-07	0.999999	-0.215821	0.215821
ASV228	TGAGGAATATTGGTCAATGGGCGAGAGCCTGAACCAGCCAAGTAGCGTGCAGGATGACGGCCCTATGGGTTGTAAACTGCTTTTATACAGGGATAAAGTGACGTACGTGTACGTTTTTGTAGGTACTGTATGAATAAGGACCGGCTAATTCCGTGCCAGCAGCCGCGGTAATACGGAAGGTCCGGGCGTTATCCGGATTTATTGGGTTTAAAGGGAGCGCAGGCTGATTATTAAGCGTGACGTGAAATGTAGCCGCTCAACGGCTGAACTGCGTCGCGAACTGGTAGTCTTGAGTGAGTTCGATGTTGGCGGAATTCGTGGTGTAGCGGTGAAATGCTTAGATATCACGAAGAACTCCGATTGCGAAGGCAGCCAACAAGGCCTTTACTGACGCTAAAG…	Bacteroidota	Bacteroidia	Bacteroidales	Prevotellaceae	Prevotella	0.000716457	0.00161047	39.4137	0.00166777	0.00213938	90.625	3.62e-05	0.000255822	2.7933	0.0509428	0.0973756	0.523158	0.601243	-0.140668	0.242553
ASV229	TGGGGGATATTGCACAATGGAGGAAACTCTGATGCAGCGACGCCGCGTGAGTGAAGAAGTATTTCGGTATGTAAAGCTCTATCAGCAGGGAAGAAAGACTCGTAAGAGAGATGACGGTACCTGACTAAGAAGCCCCGGCTAACTACGTGCCAGCAGCCGCGGTAATACGTAGGGGGCAAGCGTTATCCGGATTTACTGGGTGTAAAGGGAGCGCAGACGGTGATGTAAGTCTGAAGTGAAACCCCACGGCTCAACCGTGGGCTTGCTTTGGAAACTATATGACTAGAGTACTGGAGAGGTAAGCGGAATTCCTAGTGTAGCGGTGAAATGCGTAGATATTAGGAGGAACATCGGTGGCGAAGGCGGCTTACTGGACAGCAACTGACGTTGAGGCTCGAA…	Firmicutes	Clostridia	Lachnospirales	Lachnospiraceae	Butyrivibrio	0.000737697	0.00111586	42.671	0.00171933	0.00113908	95.3125	3.57e-05	0.000160993	5.02793	0.158799	0.107088	1.48288	0.139136	-0.0519238	0.369522
ASV230	TGAGGAATATTGGTCAATGGGCGAGAGCCTGAACCAGCCAAGTAGCGTGCAGGACGACTGCCCTATGGGTTGTAAACTGCTTTTATCAGGGGATAAAGTGACGTACGTGTACGTTATTGCAGGTACCTGATGAATAAGGACCGGCTAATTCCGTGCCAGCAGCCGCGGTAATACGGAAGGTCCGGGCGTTATCCGGATTTATTGGGTTTAAAGGGAGCGCAGGCCGTCCGTTAAGCGTGCCGTGAAATGTACCGGCTCAACCGGTGACTTGCGGCGCGAACTGGTGGACTTGAGTGCGTACGAGGATGGCGGAATTCGTGGTGTAGCGGTGAAATGCTTAGATATCACGAAGAACTCCGATTGCGAAGGCAGCTGTCCAGTCCGTAACTGACGCTAATG…	Bacteroidota	Bacteroidia	Bacteroidales	Prevotellaceae	Prevotella	0.000734596	0.00256309	23.7785	0.00175824	0.00373597	56.25	2.61e-06	3.48e-05	0.558659	4.05e-07	0.0801685	5.05529e-06	0.999996	-0.157751	0.157752
ASV231	TGAGGAATATTGGTCAATGGGCGAGAGCCTGAACCAGCCAAGTCGCGTGAAGGATGAAGGTTCTATGGATTGTAAACTTCTTTTGTCCGAGGGTAAAAAAGGTCACGTGTGACTTCTTGCAAGTATCGGACGAATAAGCATCGGCTAACTCCGTGCCAGCAGCCGCGGTAATACGGAGGATGCGAGCGTTATCCGGATTTATTGGGTTTAAAGGGTGCGTAGGTGGTTTGTTAAGTTTGTGGTGAAAGCGTGCGGCTCAACCGTACCAAGCCATGAAAACTGGCGAACTTGAGTGCAAACGAGGTAGGCGGAATGTGATGTGTAGCGGTGAAATGCTTAGATATGTCACAGAACCCCGATTGCGAAGGCAGCTTACCAGCATGCAACTGACACTGAGGC…	Bacteroidota	Bacteroidia	Bacteroidales	Bacteroidales RF16 group	Unclassified Genus	0.000823384	0.00300117	35.1792	0.00191153	0.00441435	75.7812	4.53e-05	0.000247421	6.14525	1.26e-07	0.0916904	1.37618e-06	0.999999	-0.180423	0.180424
ASV232	TGAGGAATATTGGTCAATGGGCGCGAGCCTGAACCAGCCAAGTAGCGTGCGGGAGGAAGGCCCTATGGGTTGTAAACCGCTTTTGCCGGGGGATAAAGTGAGCGACGTGTCGCTCATTGCAGGTACCCGGCGAATAAGGACCGGCTAATTCCGTGCCAGCAGCCGCGGTAATACGGAAGGTCCGGGCGTTATCCGGATTTATTGGGTTTAAAGGGAGCGTAGGCCGGATGTCAAGCGTGTTGTGAAATGCCGGGGCTCAACCTTGGCACTGCAGCGCGAACTGGCGTCCTTGAGTGCGCACGCCGCGGGTGGAATTCGTTGTGTAGCGGTGAAATGCTTAGATATGACGAAGAACTCCGATTGCGAAGGCAGCTCGCGAGAGCGCAACTGACGCTGATG…	Bacteroidota	Bacteroidia	Bacteroidales	Prevotellaceae	Prevotellaceae UCG-001	0.000811989	0.00116783	57.329	6.27e-05	0.00019143	12.5	0.00134782	0.00127446	89.3855	0.173721	0.117232	1.48186	0.139408	-0.056962	0.404404
ASV233	TGAGGAATATTGGTCAATGGGCGCGAGCCTGAACCAGCCAAGTAGCGTGCAGGATGACGGCCCTATGGGTTGTAAACTGCTTTTATCAGGGGATAAAGTGGGGGACGTGTCCCCCTTTGCAGGTACCTGATGAATAAGGACCGGCTAATTCCGTGCCAGCAGCCGCGGTAATACGGAAGGTCCGGGCGTTATCCGGATTTATTGGGTTTAAAGGGAGCGCAGGCCGGAGGTCAAGCGTGACGTGAAATGTAGCCGCTCAACGGCTGCACTGCGTCGCGAACTGGTTTCCTTGAGTGAGTACGACGTCAGCGGAATTCGTGGTGTAGCGGTGAAATGCTTAGATATCACGAAGAACCCCGATTGCGAAGGCAGCTGACGAGTCCTTTACTGACGCTAAAG…	Bacteroidota	Bacteroidia	Bacteroidales	Prevotellaceae	Prevotella	0.000794682	0.00188838	35.8306	0.00187082	0.00255449	81.25	2.52e-05	0.000171528	3.35196	6.17e-08	0.106189	5.81428e-07	1	-0.208952	0.208953
ASV234	TGAGGAATATTGGTCAATGGGCGCGAGCCTGAACCAGCCAAGTAGCGTGAAGGAAGACTGCCCTATGGGTTGTAAACTTCTTTTGTTTGGGAATAAAGTGGGCCACGTGTGGCCTTTTGTATGTACCATACGAATAAGCATCGGCTAATTCCGTGCCAGCAGCCGCGGTAATACGGAAGATGCGAGCGTTATCCGGATTTATTGGGTTTAAAGGGAGCGTAGGCGGCCCGTTAAGTCAGCGGTTAAATGTCAGTGCCCAACATTGGCATGCCGTTGATACTGGTGGGCTTGAATACACACAAGGATGGTGGAATTCGTCGTGTAGCGGTGAAATGCTTAGATATGACGAAGAACTCCGATTGCGAAGGCAGCCATCTGGGGTGCGATTGACGCTGAGGC…	Bacteroidota	Bacteroidia	Bacteroidales	Prevotellaceae	Prevotellaceae UCG-003	0.000721965	0.00158024	29.6417	0.00172649	0.00206285	70.3125	3.65e-06	4.87e-05	0.558659	2.04e-07	0.0931765	2.18622e-06	0.999998	-0.183348	0.183348
ASV235	TAGGGAATATTGCACAATGGAGGAAACTCTGATGCAGCCATGCCGCGTGTGTGAAGAAGGCCTTCGGGTTGTAAAGCACTTTCGGAGGGGAGGAAAAGATGACGTTACCCTCAGAAGAAGCACCGGCTAACTCCGTGCCAGCAGCCGCGGTAATACGGAGGGTGCAAGCGTTAATCGGAATAACTGGGCGTAAAGGGCATGCAGGCGGTTATACAAGTAGGATGTGAAAGCCTGGGGCTCAACCTCAGAACTGCATTCTAAACTGTGTGACTAGAGTATTGCAGGGGGAGACGGAATTTCAGGTGTAGCGGTGGAATGCGTAGATATCTGAAAGAACACCAAAGGCGAAGGCAGTCTCCTGGGCAAATACTGACGCTCATATGCGAAAGCGTGGGTAGC…	Proteobacteria	Gammaproteobacteria	Enterobacterales	Succinivibrionaceae	Succinivibrio	0.000684602	0.00778909	4.23453	0	0	0	0.00117415	0.0101725	7.26257	0.127752	0.0962821	1.32685	0.185547	-0.0617066	0.317211
ASV236	TGGGGAATATTGGGCAATGGGGGCAACCCTGACCCAGCAACGCCGCGTGGAGGAAGAAGGCTTTCGGGTTGTAAACTCCTTTGACGAGGGACGATAATGACGGTACCTCGAAAACAAGCCACGGCTAACTACGTGCCAGCAGCCGCGGTAATACGTAGGTGGCAAGCGTTGTCCGGATTTACTGGGTGTAAAGGGCGCGTAGGCGGGCAGGCAAGTCAGATGTGAAATCTCCGGGCTCAACCCGGAAATTGCATTTGAAACTGCAGGTCTTGAGTATCGGAGAGGCAAGCGGAATTCCTAGTGTAGCGGTGAAATGCGTAGATATTAGGAGGAACACCAGTGGCGAAGGCGGCTTGCTGGACGACAACTGACGCTGAGGCGCGAAAGCGTGGGGAGCAA…	Firmicutes	Clostridia	Oscillospirales	Oscillospiraceae	Papillibacter	0.000731739	0.00116933	44.9511	0.00167733	0.00129928	94.5312	5.5564e-05	0.00020336	9.49721	0.132319	0.0994672	1.33028	0.184418	-0.0634075	0.328045
ASV237	TGAGGAATATTGGTCAATGGACGGAAGTCTGAACCAGCCAAGTAGCGTGCAGGATGACGGCCCTATGGGTTGTAAACTGCTTTTATATAGGGATAAAGTCGGGGACGTGTCCCCGTTTGTAGGTACTATATGAATAAGGACCGGCTAATTCCGTGCCAGCAGCCGCGGTAATACGGAAGGTCCAGGCGTTATCCGGATTTATTGGGTTTAAAGGGAGCGCAGGCTGATGATTAAGCGTGACGTGAAATGTAGCCGCTCAACGGCTGAACTGCGTCGCGAACTGGTTATCTTGAGTGAGTTCGATGTTGGCGGAATTCGTGGTGTAGCGGTGAAATGCTTAGATATCACGAAGAACTCCGATTGCGAAGGCAGCCAACAAGGCCTTTACTGACGCTAAAG…	Bacteroidota	Bacteroidia	Bacteroidales	Prevotellaceae	Prevotella	0.000759685	0.00127276	39.0879	0.00159515	0.00148068	74.2188	0.000162256	0.000595392	13.9665	0.0715628	0.102076	0.701073	0.48379	-0.129297	0.272423
ASV238	TCGGGAATATTGCGCAATGGAGGAAACTCTGACGCAGTGACGCCGCGTGCAGGAAGAAGGTTTTCGGATTGTAAACTGCTTTAGACAGGGAAGATACAAGACAGTACCTGTAGAATAAGCTCCGGCTAACTACGTGCCAGCAGCCGCGGTAATACGTAGGGAGCAAGCGTTATCCGGATTTATTGGGTGTAAAGGGTGCGTAGACGGGAAAGCAAGTTAGTTGTGAAATCCCTCGGCTTAACTGAGGAACTGCAACTAAAACTACTTTTCTTGAGTGCTGGAGAGGAAAGTGGAATTCCTAGTGTAGCGGTGAAATGCGTAGATATTAGGAGGAACACCAGTGGCGAAGGCGACTTTCTGGACAGTAACTGACGTTGAGGCACGAAAGTGTGGGGAGCA…	Firmicutes	Clostridia	Clostridia UCG-014	Unclassified Family	Unclassified Genus	0.000667444	0.00290595	20.5212	0.00138943	0.00405433	43.75	0.000151161	0.00144554	3.91061	0.0926995	0.103683	0.894064	0.37199	-0.111323	0.296722
ASV239	TGGGGAATCTTGCGCAATGGGCGGAAGCCTGACGCAGCGACGCCGCGTGCGGGAGGAAGGCCCTCGGGTCGTAAACCGCTTTCAGCAGGGACGAGGCCGCAAGGTGACGGTACCTGCAGAAGAAGCCCCGGCTAACTACGTGCCAGCAGCCGCGGTAATACGTAGGGGGCGAGCGTTATCCGGATTCATTGGGCGTAAAGCGCTCGTAGGCGGCCTGCCAGGTCGGGAGTCAAATGCGGGGGCCCAACCCCCGGCCGCTCCCGATACCGGCGGGCTTGAGTTTGGTAGGGGAAGGCGGAATTCCCGGTGTAGCGGTGGAATGCGCAGATATCGGGAGGAACACCGGTGGCGAAGGCGGCCTTCTGGGCCACGACTGACGCTGAGGAGCGAAAGCTGGGG…	Actinobacteriota	Coriobacteriia	Coriobacteriales	Atopobiaceae	Olsenella	0.000891399	0.00315467	27.3616	0.00011931	0.000831422	9.375	0.00144351	0.00398032	40.2235	0.204106	0.115223	1.77141	0.0774879	-0.0226225	0.430835
ASV240	TGAGGAATATTGGTCAATGGGCGAGAGCCTGAACCAGCCAAGTAGCGTGCAGGATGACGGCCCTATGGGTTGTAAACTGCTTTTATACGGGGATAAAGTGAGGGACGTGTCCCTTTTTGTAGGTACCGTATGAATAAGGACCGGCTAATTCCGTGCCAGCAGCCGCGGTAATACGGAAGGTCCGGGCGTTATCCGGATTTATTGGGTTTAAAGGGAGCGCAGGCTGATTATTAAGCGTGACGTGAAATGTAGCCGCTCAACGGCTGAACTGCGTCGCGAACTGGTAGTCTTGAGTGAGTTCGATGTTGGCGGAATTCGTGGTGTAGCGGTGAAATGCTTAGATATCACGAAGAACTCCGATTGCGAAGGCAGCCAACAAGGCCTTTACTGACGCTAAAG…	Bacteroidota	Bacteroidia	Bacteroidales	Prevotellaceae	Prevotella	0.000740371	0.00110664	48.2085	0.00169914	0.0011372	99.2188	5.48e-05	0.000219636	11.7318	0.127077	0.106333	1.19508	0.232982	-0.0821602	0.336313
ASV241	TGAGGAATATTGGTCAATGGCCGAGAGGCTGAACCAGCCAAGTAGCGTGCAGGACGACGGCCCTATGGGTTGTAAACTGCTTTTATACGGGGATAAAGTCAGCTACGTGTAGTTGTTTGCAGGTACCGTATGAATAAGGACCGGCTAATTCCGTGCCAGCAGCCGCGGTAATACGGAAGGTCCGGGCGTTATCCGGATTTATTGGGTTTAAAGGGAGCGCAGGCCGTCTGTTAAGCGTGTTGTGAAATGTAGGCGCCCAACGTCTGAATTGCAGCGCGAACTGGCTGACTAGAGTACGCACAACGTTGGCGGAATTTGCCGTGTAGCGGTGAAATGCTTAGATATGGCGAAGAACTCCGATTGCGAAGGCAGTTGACGGGAGCGCAACTGACGCTCATG…	Bacteroidota	Bacteroidia	Bacteroidales	Prevotellaceae	Prevotella_7	0.000865636	0.00493003	9.77199	0	0	0	0.00148464	0.00638487	16.7598	0.325048	0.106771	3.04435	0.0025344	0.11495	0.535146
ASV242	TGGGGAATATTGGGCAATGGGGGAAACCCTGACCCAGCAACGCCGCGTGAGGGAAGAAGGTTTTCGGATCGTAAACCTCTGTCCCAGGTGAAGAGGAAGAGACGGTAGCCTGGGAGGAAGCCCCGGCTAACTACGTGCCAGCAGCCGCGGTAATACGTAGGGGGCGAGCGTTGTCCGGAATGATTGGGCGTAAAGGGCGCGTAGGCGGCCCGGTAAGTCTGGAGTGAAAGTCCTGCTTTTAAGGTGGGAATTGCTTTGGATACTGTCGGGCTTGAGTGCAGGAGAGGTAAGTGGAATTCCCAGTGTAGCGGTGAAATGCGTAGAGATTGGGAGGAACACCAGTGGCGAAGGCGACTTACTGGACTGTAACTGACGCTGAGGCGCGAAAGTGTGGGGAGC…	Firmicutes	Clostridia	Christensenellales	Christensenellaceae	Christensenellaceae R-7 group	0.000709902	0.00133789	43.3225	0.00160108	0.00168576	89.0625	7.26e-05	0.000252531	10.6145	0.183312	0.105427	1.73876	0.0830835	-0.0241419	0.390766
ASV243	TGAGGAATATTGGTCAATGGACGTGAGTCTGAACCAGCCAAGTAGCGTGCAGGACGACGGCCCTATGGGTTGTAAACTGCTTTTGTACGGGGATAAAGTGAGCCACGTGTGGTTTATTGCAGGTACCGTACGAATAAGGACCGGCTAATTCCGTGCCAGCAGCCGCGGTAATACGGAAGGTCCTGGCGTTATCCGGATTCATTGGGTTTAAAGGGAGCGTAGGCCGCCCCTTAAGCGTGTTGTGAAATGCCGCGGCTCAACCGTGGCACTGCAGCGCGAACTGGGGGGCTTGAGTGCGCGCAGCGAAGGCGGAATTCGTGGTGTAGCGGTGAAATGCTTAGATATCACGAAGAACTCCGATCGCGAAGGCAGCCTTCGGGAGCGCAACTGACGCTGAAG…	Bacteroidota	Bacteroidia	Bacteroidales	Prevotellaceae	Unclassified Genus	0.000800447	0.00240441	31.9218	3.47e-05	0.000282637	3.125	0.00134803	0.00302306	52.514	0.0552761	0.0882946	0.626042	0.531754	-0.118465	0.229018
ASV244	TGGGGAATATTGGGCAATGGGGGCAACCCTGACCCAGCAACGCCGCGTGAAGGAAGAAGGCTTTCGGGTTGTAAACTTCTTTGACGAGGGACGATAGTGACGGTACCTCGAAAACAAGCCACGGCTAACTACGTGCCAGCAGCCGCGGTAATACGTAGGTGGCAAGCGTTGTCCGGATTTACTGGGTGTAAAGGGCGCGTAGGCGGGATTGCAAGTCAGATGTGAAATCTCCGGGCTCAACCCGGAAATTGCATTTGAAACTGTAGTTCTTGAGTATCGGAGAGGCAAGCGGAATTCCTAGTGTAGCGGTGAAATGCGTAGATATTAGGAGGAACACCAGTGGCGAAGGCGGCTTGCTGGACGACAACTGACGCTGAGGCGCGAAAGCGTGGGGAGCAA…	Firmicutes	Clostridia	Oscillospirales	Oscillospiraceae	Papillibacter	0.000736891	0.00126958	41.3681	0.00156811	0.00154451	78.125	0.0001425	0.000459622	15.0838	0.18141	0.122495	1.48096	0.139645	-0.0596286	0.422449
ASV245	TGAGGAATATTGGTCAATGGGCGAGAGCCTGAACCAGCCAAGTAGCGTGCAGGATGACGGCCCTATGGGTTGTAAACTGCTTTTATGCGGGGATAAAGTCACCTACGTGTAGGTGTTTGTAGGTACCGCATGAATAAGGACCGGCTAATTCCGTGCCAGCAGCCGCGGTAATACGGAAGGTCCGGGCGTTATCCGGATTTATTGGGTTTAAAGGGAGCGCAGGCCGGAGATTAAGCGTGACGTGAAATGTAGCCGCTCAACGGCTGAGTTGCGTCGCGAACTGGTTTTCTTGAGTGAGTACGACGTCAGCGGAATTCGTGGTGTAGCGGTGAAATGCTTAGATATCACGAAGAACCCCGATTGCGAAGGCAGCTGACGAGTCCTTTACTGACGCTAAAG…	Bacteroidota	Bacteroidia	Bacteroidales	Prevotellaceae	Prevotella	0.000605533	0.00561942	4.88599	0.00128476	0.00853762	10.1562	0.000119827	0.00121234	1.11732	0.00525007	0.0735335	0.071397	0.943128	-0.139445	0.149945
ASV246	TGAGGAATATTGGTCAATGGACGAGAGTCTGAACCAGCCAAGTAGCGTGCAGGATGACTGCCCTATGGGTTGTAAACTGCTTTTATGCGGGAATAAAGTTCACTACGTGTAGTGTTTTGTATGTACCGCATGAATAAGGACCGGCTAATTCCGTGCCAGCAGCCGCGGTAATACGGAAGGTCCGGGCGTTATCCGGATTTATTGGGTTTAAAGGGAGCGCAGGCCGGAGGTTAAGCGTGACGTGAAATGTAGCCGCTCAACGGCTGAATTGCGTCGCGAACTGGTTTCCTTGAGTGAGTACGACGTCAGCGGAATTCGTGGTGTAGCGGTGAAATGCTTAGATATCACGAAGAACCCCGATTGCGAAGGCAGCTGACGAGTCCTTAACTGACGCTAATG…	Bacteroidota	Bacteroidia	Bacteroidales	Prevotellaceae	Prevotella	0.000562912	0.00332005	8.46906	0.00123761	0.00498507	18.75	8.04e-05	0.000759007	1.11732	5.68e-08	0.0942125	6.02772e-07	1	-0.185386	0.185386
ASV247	TGGGGGATATTGCACAATGGAGGAAACTCTGATGCAGCGACGCCGCGTGAGTGAAGAAGTATTTCGGTATGTAAAGCTCTATCAGCAGGGAAGAAAGACTCGTAAGAGAGATGACGGTACCTGACTAAGAAGCCCCGGCTAACTACGTGCCAGCAGCCGCGGTAATACGTAGGGGGCAAGCGTTATCCGGATTTACTGGGTGTAAAGGGAGCGCAGACGGTTATGTAAGTCTGAAGTGAAACCCCACGGCTCAACCGTGGGCTTGCTTTGGAAACTATATAACTAGAGTACTGGAGAGGTAAGCGGAATTCCTAGTGTAGCGGTGAAATGCGTAGATATTAGGAGGAACATCGGTGGCGAAGGCGGCTTACTGGACAGCAACTGACGTTGAGGCTCGAA…	Firmicutes	Clostridia	Lachnospirales	Lachnospiraceae	Butyrivibrio	0.000718934	0.0010326	44.6254	0.00167554	0.000976944	96.875	3.49e-05	0.000154682	7.26257	0.103217	0.102568	1.00633	0.31505	-0.0986099	0.305044
ASV248	TGAGGAATATTGGTCAATGGACGGAAGTCTGAACCAGCCATGCCGCGTGGAGGAAGAAGGTCCTATGGGTTGTAAACTCCTTTTGTTCCAGAGTAATAACCCCCATGCGTGGGGGGATGAGAGTATGGGACGAATAAGCATCGGCTAACTCCGTGCCAGCAGCCGCGGTAATACGGAGGATGCAAGCGTTATCCGGATTTATTGGGTTTAAAGGGTGCGCAGGCGGATAGTTAAGTCAGCGGTGAAATCTCACGGCTCAACCGTGGAACTGCCGTTGATACTGGCTGTCTGGAGTACGGACGGCGCCGGCGGAATGTGTCATGTAGCGGTGAAATGCTTAGATATGCCACAGAACACCGATCGCGAAGGCAGCTGGCGAGGCCGGTACTGACGCTCAGG…	Bacteroidota	Bacteroidia	Bacteroidales	F082	Unclassified Genus	0.000704125	0.00252547	44.2997	0.000443159	0.000864936	57.0312	0.000890737	0.00321252	35.1955	0.252072	0.124114	2.03097	0.0431223	0.00784685	0.496296
ASV249	TGGGGAATATTGCACAATGGGCGCAAGCCTGATGCAGCAACGCCGCGTGAGGGAAGACGGTTTTCGGATTGTAAACCTCTGTTCTTAGTGACGAAGAAGTGACGGTAGCTAAGGAGCAAGCCACGGCTAACTACGTGCCAGCAGCCGCGGTAATACGTAGGTGGCAAGCGTTATCCGGAATTACTGGGTGTAAAGGGAGCGCAGGCGGGGTAGCAAGTCAGCGGTGAAAATTATGGGCTTAACCCATAAACTGCCGTTGAAACTGTTACTCTTGAGTGGAGTAGAGGCAGGCGGAATTCCGAGTGTAGCGGTGAAATGCGTAGATATTCGGAGGAACACCAGTGGCGAAGGCGGCCTGCTGGGCTCTAACTGACGCTGAGGCTCGAAAGTGTGGGGAGC…	Firmicutes	Clostridia	Oscillospirales	[Eubacterium] coprostanoligenes group	Unclassified Genus	0.000640128	0.00147061	44.2997	0.00138789	0.00189986	92.1875	0.000105417	0.000665121	10.0559	3.31e-08	0.099263	3.33613e-07	1	-0.195324	0.195325
ASV250	TGAGGAATATTGGTCAATGGGCGAGAGCCTGAACCAGCCAAGTAGCGTGCAGGAAGACTGCCCTATGGGTTGTAAACTGCTTTTATGCGGGGATAAAGTGGCGTACGTGTACGCTATTGCAGGTACCGCATGAATAAGGACCGGCTAATTCCGTGCCAGCAGCCGCGGTAATACGGAAGGTCCTGGCGTTATCCGGATTTATTGGGTTTAAAGGGAGCGCAGGCGGGCCTTTAAGCGTGTTGTGAAATGTACCGGCTCAACCGGTGAGTTGCAGCGCGAACTGGAGGTCTTGAGTGAGTTCGATGTGGGCGGAATTCGTGGTGTAGCGGTGAAATGCTTAGATATCACGAAGAACTCCGATTGCGAAGGCAGCCCACAAGGCCTTTACTGACGCTAAAG…	Bacteroidota	Bacteroidia	Bacteroidales	Prevotellaceae	Prevotella	0.000689759	0.00228749	31.9218	0.00160338	0.00331424	70.3125	3.64e-05	0.000309956	4.46927	1.95e-07	0.10252	1.90628e-06	0.999998	-0.201734	0.201734
ASV251	TGAGGAATATTGGTCAATGGGCGGAGGCCTGAACCAGCCAAGTCGCGTGGGGGACGACGGCCCTACGGGTTGTAAACCCCTTTAGCCGGGGAGTAACAAGCGCCACGCGTGGCGCCATGAGAGTACCCGGAGAATAAGCATCGGCTAACTCCGTGCCAGCAGCCGCGGTAATACGGAGGATGCGAGCGTTATCCGGATTCATTGGGTTTAAAGGGTGCGCAGGCGGCGCTCCAAGTCAGCGGTCAAAGTTCCGGGCTCAACCCGGTGCCGCCGTTGAAACTGGGGTGCTTGAGTAGGTGCGACGGAGGCGGAATGCGTGGTGTAGCGGTGAAATGCATAGATATCACGCAGAACCCCGATTGCGAAGGCAGCTTCCGAGCACCCGACTGACGCTGAGGC…	Bacteroidota	Bacteroidia	Bacteroidales	Muribaculaceae	Unclassified Genus	0.000740768	0.00120589	36.8078	0.00177519	0.00128541	87.5	1.07e-06	1.43e-05	0.558659	2.29e-07	0.0811331	2.82191e-06	0.999998	-0.159649	0.15965
ASV252	TGAGGAATATTGGTCAATGGGCGAGAGCCTGAACCAGCCAAGTCGCGTGAGGGAAGACTGCCCTATGGGTTGTAAACCTCTTTTGACGGGGGATAAAGTGCGGGACGTGTCCCGTATTGCAGGTACCCGTCGAATAAGGATCGGCTAACTCCGTGCCAGCAGCCGCGGTAATACGGAGGATCCGAGCGTTATCCGGATTTATTGGGTTTAAAGGGTGCGCAGGCGGCCTGTTAAGTCAGCGGTGAAATCTCGGGGCTCAACCCCGGAACTGCCGTTGATACTGGTAGGCTTGAGTGCGGATAAGGATGGCGGAATGTGTCATGTAGCGGTGAAATGCTTAGATATGCCACAGAACACCGATTGCGAAGGCAGCTGTCCGGGCCGTAACTGACGCTGAGG…	Bacteroidota	Bacteroidia	Bacteroidales	Unclassified Family	Unclassified Genus	0.000720952	0.000814424	71.0098	0.00133984	0.000822777	100	0.000278397	0.000428673	50.2793	0.20691	0.118953	1.73942	0.082966	-0.0271598	0.440979
ASV253	TGGGGAATATTGGGCAATGGGCGAAAGCCTGACCCAGCAACGCCGCGTGAAGGAAGACGGTCTTCGGATTGTAAACTTCTTTGATTGGGGAAGAAACAAATGACCTACCCAAAGAACAAGTCACGGCTAACTACGTGCCAGCAGCCGCGGTAATACGTAGGTGACAAGCGTTATCCGGATTTACTGGGCGTAAAGGGCGTGTAGGCGGTCTTACAAGTCAGATGTGAAATTCCCGGGCTCAACTTGGGCGCTGCATCTGAAACTGCAAGACTTGAGTGCTGGAGGGGATAGCGGAATTCCTAGTGGAGCGGTAAAATGCGCAGAGATTAGGAAGAACACCGGTGGCGAAGGCGGCTATCTGGACAGTAACTGACGCTGAGGCGCGAAAGCGTGGGGAGC…	Firmicutes	Clostridia	Oscillospirales	Hungateiclostridiaceae	Saccharofermentans	0.000695389	0.00102264	49.8371	0.00156568	0.00107228	99.2188	7.31e-05	0.000206176	14.5251	0.0124416	0.0756072	0.164556	0.869402	-0.136334	0.161217
ASV254	TGAGGAATATTGGTCAATGGGCGAGAGCCTGAACCAGCCAAGTAGCGTGCAGGACGACGGCCCTATGGGTTGTAAACTGCTTTTATGCGGGGATAAAGTTGGCTACGTGTAGCCATTTGCAGGTACCGCATGAATAAGGACCGGCTAATTCCGTGCCAGCAGCCGCGGTAATACGGAAGGTCCGGGCGTTATCCGGATTTATTGGGTTTAAAGGGAGCGCAGGCTGATGATTAAGCGTGACGTGAAATGTAGCCGCTCAACGGCTGAACTGCGTCGCGAACTGGTTATCTTGAGTGAGTTCGATGTGGGCGGAATTCGTGGTGTAGCGGTGAAATGCTTAGATATCACGAAGAACTCCGATTGCGAAGGCAGCCCACAAGGCCTTTACTGACGCTAAAG…	Bacteroidota	Bacteroidia	Bacteroidales	Prevotellaceae	Prevotella	0.000661574	0.00114681	40.3909	0.00156288	0.00132139	92.1875	1.71e-05	0.000103609	3.35196	1.33e-06	0.0912324	1.46182e-05	0.999988	-0.179521	0.179524
ASV256	TGAGGAATATTGGTCAATGGACGGAAGTCTGAACCAGCCATGCCGCGTGGAGGAAGAAGGTCCTATGGGTTGTAAACTCCTTTTGTTCCGGAGTAATAAGCGGTTTGCGAACCGTGATGAGAGTACGGGACGAATAAGCATCGGCTAACTCCGTGCCAGCAGCCGCGGTAATACGGAGGATGCGAGCGTTATCCGGATTTATTGGGTTTAAAGGGTGCGCAGGCGGCGCGTTAAGTCAGCGGTGAAATGTCCCGGCTCAACCGGGGAGCTGCCGTTGATACTGGCGTGCTGGAGTACGGACGGCGCCGGCGGAATGTGTCATGTAGCGGTGAAATGCTTAGATATGCCACAGAACACCGATCGCGAAGGCAGCTGGCGAGGCCGGTACTGACGCTCATG…	Bacteroidota	Bacteroidia	Bacteroidales	F082	Unclassified Genus	0.000754211	0.00479501	20.1954	7.17e-05	0.00024758	11.7188	0.00124229	0.00623043	26.257	3.64e-07	0.0770117	4.72254e-06	0.999996	-0.151539	0.15154
ASV257	TGGGGAATATTGCACAATGGGGGAAACCCTGATGCAGCGACGCCGCGTGAGTGAAGAAGTATTTCGGTATGTAAAGCTCTATCAGCAGGGAAGAAGATGACGGTACCTGCAGAAGCAGCCCCGGCTAACTACGTGCCAGCAGCCGCGGTAATACGTAGGGGGCAAGCGTTATCCGGATTTACTGGGTGTAAAGGGAGCGTAGACGGATTTGCAAGTCAGATGTGAAAGGCGGGGGCTTAACCCCCGGATTGCATTTGAAACTGCAGATCTTGAGTACCGGAAGGGCAGATGGAATTCCTGGTGTAGCGGTGAAATGCGTAGAGATCAGGAGGAACACCGGTGGCGAAAGCGGTCTGCTGGACGGTAACTGACGTTGAGGCTCGAAGGCGTGGGGAGCAA…	Firmicutes	Clostridia	Lachnospirales	Lachnospiraceae	[Ruminococcus] gauvreauii group	0.000745944	0.00113171	47.8827	0.000297655	0.000715501	28.9062	0.00106651	0.00125861	61.4525	0.00950861	0.0783657	0.121336	0.903504	-0.144695	0.163712
ASV258	TGAGGAATATTGGTCAATGGGCGAGAGCCTGAACCAGCCAAGTAGCGTGCAGGATGACGGCCCTATGGGTTGTAAACTGCTTTTGTATGGGGATAAAGTGCTCCACGTGTGGAGTTTTGTAGGTACCATACGAATAAGGACCGGCTAATTCCGTGCCAGCAGCCGCGGTAATACGGAAGGTCCGGGCGTTATCCGGATTTATTGGGTTTAAAGGGAGCGTAGGCCGTGGATTAAGTGTGTTGTGAAATGTAGGCGCTCAACGTCTGACTTGCAGCGCATACTGGTCCACTAGAGTGCGCACAACGCGGGCGGAATTTGTCGTGTAGCGGTGAAATGCTTAGATATGACGAAGAACCCCGATTGCGAAGGCAGCTCGCGGGAGCGCAACTGACGCTGAAG…	Bacteroidota	Bacteroidia	Bacteroidales	Prevotellaceae	Prevotella_7	0.00068835	0.00209971	28.6645	1.83e-05	0.000146655	1.5625	0.00116751	0.00264488	48.0447	0.312446	0.132507	2.35797	0.0190043	0.0517068	0.573186
ASV259	TGAGGAATATTGGTCAATGGTCGAGAGACTGAACCAGCCAAGTAGCGTGCAGGACGACGGCCCTATGGGTTGTAAACTGCTTTTATACAGGGATAAAGTCGCCTACGTGTAGGTGTTTGCAGGTACTGTATGAATAAGGACCGGCTAATTCCGTGCCAGCAGCCGCGGTAATACGGAAGGTCCGGGCGTTATCCGGATTTATTGGGTTTAAAGGGAGCGCAGGCGGGCTTTTAAGCGTGACGTGAAATGTAGATGCTCAACATCTGCACTGCGTCGCGAACTGGGAGCCTTGAGTGCAGTCGACGTTGGCGGAATTCGTGGTGTAGCGGTGAAATGCTTAGATATCACGAAGAACTCCGATTGCGAAGGCAGCCGACGAGAGTGTAACTGACGCTAAAG…	Bacteroidota	Bacteroidia	Bacteroidales	Prevotellaceae	Prevotella	0.000732588	0.00340806	24.1042	0.000107954	0.000338937	11.7188	0.00117925	0.00439998	32.9609	0.355065	0.138285	2.56764	0.0107143	0.0829556	0.627175
ASV260	TGGGGAATATTGGGCAATGGGGGAAACCCTGACCCAGCAACGCCGCGTGAGGGAAGAAGGTTTTCGGATCGTAAACCTCTGTCCTTGGTGAAGAGGAAGAGACGGTAGCCAAGGAGGAAGCCCCGGCTAACTACGTGCCAGCAGCCGCGGTAATACGTAGGGGGCGAGCGTTGTCCGGAATGATTGGGCGTAAAGGGCGCGTAGGCGGCTCGGTAAGTCTGGAGTGAAAGTCCTGCTTTTAAGGTGGGAATTGCTTTGGATACTGTCGGGCTTGAGTGCAGGAGAGGTAAGTGGAATTCCCAGTGTAGCGGTGAAATGCGTAGAGATTGGGAGGAACACCAGTGGCGAAGGCGACTTACTGGACTGTAACTGACGCTGAGGCGCGAAAGTGTGGGGAGC…	Firmicutes	Clostridia	Christensenellales	Christensenellaceae	Christensenellaceae R-7 group	0.000675373	0.00134898	30.2932	0.00159239	0.00170152	69.5312	1.96e-05	0.000139209	2.23464	8.38e-08	0.0845384	9.91009e-07	0.999999	-0.16635	0.16635
ASV261	TGAGGAATATTGGACAATGGCCGGAAGGCTGATCCAGCCATGCCGCGTGCGGGAAGACGGCCCTATGGGTTGTAAACCGCTTTTGTTGGGGAGCAATAAGGTCCACGTGTGGATCGATGAGAGTACCCAGCGAATAAGCATCGGCTAACTCCGTGCCAGCAGCCGCGGTAATACGGAGGATGCGAGCGTTATCCGGATTTATTGGGTTTAAAGGGTGCGTAGGCGGACTTTTAAGCGTGAGGTGAAATGCGCGGGCTCAACCTGTGAACTGCCTCGCGAACTGGGAGTCTGGAATGTCCGTGCCGTGGGAGGAATGTGTGGTGTAGCGGTGAAATGCATAGAGATCACACAGAACACCGATTGCGAAGGCATCTCACGAACGGATGATTGACGCTGAGG…	Bacteroidota	Bacteroidia	Bacteroidales	Rikenellaceae	Rikenellaceae RC9 gut group	0.000573083	0.00219314	31.2704	0.00132046	0.00324095	67.1875	3.86e-05	0.000230695	5.58659	9.63e-08	0.0836553	1.15086e-06	0.999999	-0.164612	0.164613
ASV262	TGGGGAATATTGCACAATGGGCGAAAGCCTGATGCAGCGACGCCGCGTGAGCGAAGAAGTATTTCGGTATGTAAAGCTCTATCAGCAGGGAAGATAATGACGGTACCTGACTAAGAAGCACCGGCTAAATACGTGCCAGCAGCCGCGGTAATACGTATGGTGCAAGCGTTATCCGGATTTACTGGGTGTAAAGGGAGCGTAGGCGGTTTTACAAGTCTGATGTGAAAGCCCGGGGCTCAACTCCGGTATTGCATTGGAAACTGTAGAACTAGAGTGTCGGAGGGGTAAGTGGAATTCCTAGTGTAGCGGTGAAATGCGTAGATATTAGGAGGAACACCAGTGGCGAAGGCGGCTTACTGGACGATTACTGACGCTGAGGCTCGAAAGCGTGGGGAGCAA…	Firmicutes	Clostridia	Lachnospirales	Lachnospiraceae	Pseudobutyrivibrio	0.000618616	0.000793272	49.1857	0.00131648	0.000708251	97.6562	0.000119586	0.000351119	14.5251	0.073984	0.0937026	0.789562	0.430395	-0.110399	0.258367
ASV263	TGAGGAATATTGGTCAATGGGCGCGAGCCTGAACCAGCCAAGTAGCGTGCAGGACGACTGCCCTATGGGTTGTAAACTGCTTTTATCAGGGAATAAAGTGAGGCACGTGTGCCTTTTTGTATGTACCTGATGAATAAGGACCGGCTAATTCCGTGCCAGCAGCCGCGGTAATACGGAAGGTCCGGGCGTTATCCGGATTTATTGGGTTTAAAGGGAGCGCAGGCTGGTTTTTAAGCGTGACGTGAAATGTGGCGGCTCAACCGCCGAACTGCGTCGCGAACTGGGAGCCTTGAGTGAGTACGACGTTGGCGGAATTCGTGGTGTAGCGGTGAAATGCTTAGATATCACGAAGAACCCCGATTGCGAAGGCAGCTGACGAGTCCTTAACTGACGCTAAAG…	Bacteroidota	Bacteroidia	Bacteroidales	Prevotellaceae	Prevotella	0.000660449	0.00124332	40.7166	0.00149411	0.0015163	85.9375	6.43e-05	0.000393476	8.37989	6.36e-08	0.0697721	9.1137e-07	0.999999	-0.137294	0.137294
ASV264	TGAGGAATATTGGTCAATGGGCGCGAGCCTGAACCAGCCAAGTAGCGTGGGGGATGACTGCCCTATGGGTTGTAAACCCCTTTTGCGCGGGGATAAACCGGCGGACGCGTCCGCCGCTGCAGGTACCGCGCGAATAAGGACCGGCTAATTCCGTGCCAGCAGCCGCGGTAATACGGAAGGTCCGGGCGTTATCCGGATTTATTGGGTTTAAAGGGAGCGTAGGCGGGAGATTAAGCGTGCTGTGAAATCCGGCGGCTCAACCGTCGCGAGCAGCGCGAACTGGTTTCCTTGAGTGCGCGGGAGGCAGGCGGAATTCGTGGTGTAGCGGTGAAATGCTTAGATATCACGAAGAACCCCGATTGCGAAGGCAGCCTGCCGTAGCGTTACTGACGCTGAAGC…	Bacteroidota	Bacteroidia	Bacteroidales	Prevotellaceae	Prevotellaceae NK3B31 group	0.00070478	0.00379989	22.4756	0.00169037	0.00574155	53.9062	0	0	0	0.0311446	0.0871594	0.357329	0.721092	-0.140363	0.202652
ASV265	TGAGGAATATTGGTCAATGGTCGAAAGACTGAACCAGCCAAGTAGCGTGCAGGAAGACGGCCCTATGGGTTGTAAACTGCTTTTATACAGGGATAAAGTCGCCTACGTGTAGGTGTTTGCAGGTACTGTATGAATAAGGACCGGCTAATTCCGTGCCAGCAGCCGCGGTAATACGGAAGGTCCGGGCGTTATCCGGATTTATTGGGTTTAAAGGGAGCGCAGGCGGGCTTTTAAGCGTGACGTGAAATGTAGATGCTCAACATCTGCACTGCGTCGCGAACTGGGAGCCTTGAGTGCAGTCGACGTTGGCGGAATTCGTGGTGTAGCGGTGAAATGCTTAGATATCACGAAGAACTCCGATTGCGAAGGCAGCCGACGAGAGTGTAACTGACGCTAAAG…	Bacteroidota	Bacteroidia	Bacteroidales	Prevotellaceae	Prevotella	0.000653475	0.00325617	21.8241	6.95e-05	0.000271886	7.8125	0.00107107	0.00420872	31.8436	0.300888	0.132065	2.27833	0.023396	0.0410171	0.560758
ASV266	TGAGGAATATTGGACAATGGCCGAGAGGCTGATCCAGCCATGCCGCGTGCGGGAAGACGGCCCTATGGGTTGTAAACCGCTTTTGTTGGAGAGCAATAAGAGTCACGTGTGACTTGATGAGAGTATCCAGCGAATAAGCATCGGCTAACTCCGTGCCAGCAGCCGCGGTAATACGGAGGATGCGAGCGTTATCCGGATTTATTGGGTTTAAAGGGTGCGTAGGCGGATGATTAAGCGTGAGGTGAAATGCCACGGCTCAACCGTGGAACTGCCTCGCGAACTGGTTGTCTGGAATGCCCCTGCCGTGGGAGGAATGTGTGGTGTAGCGGTGAAATGCATAGAGATCACACAGAACACCGATTGCGAAGGCATCTCACGAAGGGGTGATTGACGCTGAGG…	Bacteroidota	Bacteroidia	Bacteroidales	Rikenellaceae	Rikenellaceae RC9 gut group	0.000646637	0.00219519	30.9446	0.00127271	0.00231915	66.4062	0.000198945	0.00198443	5.58659	7.8e-07	0.106558	7.31642e-06	0.999994	-0.209678	0.20968
ASV267	TGAGGAATATTGGTCAATGGTCGGAAGACTGAACCAGCCAAGTAGCGTGAAGGATGACTGCCCTACGGGTTGTAAACTTCTTTTATGCGGGAATAAAGTGGCCCACGCGTGGGCTATTGCATGTACCGCGTGAATAAGCATCGGCTAATTCCGTGCCAGCAGCCGCGGTAATACGGAAGATGCGAGCGTTATCCGGATTTATTGGGTTTAAAGGGAGCGTAGGCGGAAGCTTAAGTCAGTGGTCAAATCGCGTGGCTCAACCATGCGCCGCCGTTGATACTGGGCTTCTTGAGTGCACATAAGGATGGTGGAATTCGTCGTGTAGCGGTGAAATGCTTAGATATGACGAAGAACTCCGATTGCGAAGGCAGCTGTCCGGGGTGTAACTGACGCTAATGC…	Bacteroidota	Bacteroidia	Bacteroidales	Prevotellaceae	Prevotellaceae UCG-004	0.000700569	0.00222591	22.1498	0.00166128	0.00320623	50.7812	1.36e-05	0.000121389	1.67598	0.0760622	0.100737	0.755057	0.450796	-0.122163	0.274287
ASV268	TGAGGAATATTGGTCAATGGGCGGAAGCCTGAACCAGCCATGCCGCGTGCAGGAATGAGGCCCTACGGGTCGTGAACTGCTTTTCGCGCGGAGCAATAAGGGGGGTTCGCCCCTCCGATGAGAGTACGCGCGGAATAAGCATCGGCTAACTCCGTGCCAGCAGCCGCGGTAATACGGAGGATGCGAGCGTTATCCGGATTCATTGGGTATAAAGGGTGCGTAGGCGGCCCCCCAAGTCAGCGGTGAAATGTCCGGGCCCAACCCGGAGGGTGCCGTTGATACTGCGGGGCTGGAGTACGGACGCCGGCGGAGGAATGAGTGGTGTAGCGGTGAAATGCATAGATATCACTCAGAACACCGATTGCGAAGGCATCCGCCGAGGCCGTTACTGACGCTGAG…	Bacteroidota	Bacteroidia	Bacteroidales	Rikenellaceae	Rikenellaceae RC9 gut group	0.000657109	0.00120045	51.7915	6.6144e-05	0.00023912	14.0625	0.0010797	0.00141505	78.7709	2.18e-07	0.0816272	2.67645e-06	0.999998	-0.160621	0.160622
ASV269	TGGGGGATATTGCACAATGGGGGAAACCCTGATGCAGCGACGCCGCGTGAGCGAAGAAGTATTTCGGTATGTAAAGCTCTATCAGCAGGGAAGAAAATGACGGTACCTGACTAAGAAGCTCCGGCTAAATACGTGCCAGCAGCCGCGGTAATACGTATGGAGCAAGCGTTATCCGGATTTACTGGGTGTAAAGGGAGCGTAGACGGTTTGCCAAGTCTGATGTGAAAGGTGTGGGCTCAACCCGCAAACTGCATTGGAAACTGGTAGACTAGAGTGTCGGAGAGGTAAGTGGAATTCCTAGTGTAGCGGTGAAATGCGTAGATATTAGGAGGAACACCAGCGGCGAAGGCGGCTTACTGGACGATAACTGACGTTGAGGCTCGAAAGCGTGGGGAGCAA…	Firmicutes	Clostridia	Lachnospirales	Lachnospiraceae	Lachnospiraceae XPB1014 group	0.000600304	0.000899113	43.9739	0.00136326	0.00092886	95.3125	5.47e-05	0.000235842	7.26257	0.184176	0.118585	1.55312	0.121428	-0.0491685	0.417521
ASV270	TGGGGAATATTGCACAATGGGGGAAACCCTGATGCAGCGACGCCGCGTGAGTGAAGAAGTATTTCGGTATGTAAAGCTCTATCAGCAGGGAAGAAAATGACGGTACCTGACTAAGAAGCCCCGGCTAACTACGTGCCAGCAGCCGCGGTAATACGTAGGGGGCAAGCGTTATCCGGATTTACTGGGTGTAAAGGGAGCGTAGACGGCATGGCAAGTCTGAAGTGAAATGCGGGGGCTCAACCCCTGAACTGCTTTGGAAACTGTTAAGCTAGAGTGTCGGAGAGGTAAGTGGAATTCCTAGTGTAGCGGTGAAATGCGTAGATATTAGGAGGAACACCGGTGGCGAAGGCGGCTTACTGGACGATGACTGACGTTGAGGCTCGAAAGCGTGGGGAGCAA…	Firmicutes	Clostridia	Lachnospirales	Lachnospiraceae	Lachnospiraceae AC2044 group	0.000626486	0.00128	31.5961	0.00141457	0.00166548	64.8438	6.29e-05	0.00025449	7.82123	2.35e-07	0.0954204	2.46554e-06	0.999998	-0.187763	0.187763
ASV271	TGAGGAATATTGGTCAATGGGCGCGAGCCTGAACCAGCCAAGTAGCGTGCAGGATGACGGCCCTATGGGTTGTAAACTGCTTTTATACAGGGATAAAGTAGGGAACGTGTTCCCTTTTGCAGGTACTGTATGAATAAGGACCGGCTAATTCCGTGCCAGCAGCCGCGGTAATACGGAAGGTCCGGGCGTTATCCGGATTTATTGGGTTTAAAGGGAGCGCAGGCCGGAGGTCAAGCGTGACGTGAAATGTAGGGGCTCAACCTTTGAATTGCGTCGCGAACTGGCTTTCTTGAGTGAGTACGACGTCAGCGGAATTCGTGGTGTAGCGGTGAAATGCTTAGATATCACGAAGAACCCCGATTGCGAAGGCAGCTGACGAGTCCTTAACTGACGCTAAAG…	Bacteroidota	Bacteroidia	Bacteroidales	Prevotellaceae	Prevotella	0.000603132	0.0015452	25.7329	0.00142195	0.00212501	60.1562	1.76e-05	0.000208925	1.11732	8.66e-07	0.0933469	9.28193e-06	0.999993	-0.183682	0.183684
ASV272	TGAGGAATATTGGTCAATGGACGAGAGTCTGAACCAGCCAAGTAGCGTGCAGGACGACTGCCCTATGGGTTGTAAACTGCTTTTATGCGGGAATAAAGTTCACTACGTGTAGTGTTTTGTATGTACCGCATGAATAAGGACCGGCTAATTCCGTGCCAGCAGCCGCGGTAATACGGAAGGTCCGGGCGTTATCCGGATTTATTGGGTTTAAAGGGAGCGCAGGCCGGAGGTTAAGCGTGACGTGAAATGTAGCCGCTCAACGGCTGAATTGCGTCGCGAACTGGTTTCCTTGAGTGAGTACGACGTCAGCGGAATTCGTGGTGTAGCGGTGAAATGCTTAGATATCACGAAGAACCCCGATTGCGAAGGCAGCTGACGAGTCCTTAACTGACGCTAATG…	Bacteroidota	Bacteroidia	Bacteroidales	Prevotellaceae	Prevotella	0.00055084	0.00260779	20.1954	0.00128758	0.00391479	46.0938	2.4e-05	0.000196993	1.67598	4.17e-08	0.0987615	4.22402e-07	1	-0.194338	0.194338
ASV273	TGAGGAATATTGGTCAATGGAGGCAACTCTGAACCAGCCAAGTAGCGTGCAGGACGACGGCCCTATGGGTTGTAAACTGCTTTTATGAGGGGATAACCTGCGCCACGTGTGGCGCACTGCATGTACCTCATGAATAAGGACCGGCTAATTCCGTGCCAGCAGCCGCGGTAATACGGAAGGTCCGGGCGTTATCCGGATTTATTGGGTTTAAAGGGAGCGCAGGCGGGCGATTAAGCGTGACGTGAAATGCAGCGGCTCAACCGTATGAAGTGCGTCGCGAACTGGTTGCCTTGAGTGAGTTCGACGTCAGCGGAATTCGTGGTGTAGCGGTGAAATGCTTAGATATCACGAGGAACCCCGATTGCGAAGGCAGCTGACGAGGCCTTTACTGACGCTAAA…	Bacteroidota	Bacteroidia	Bacteroidales	Prevotellaceae	Prevotella	0.00062915	0.00115657	40.7166	0.00148748	0.00138995	92.9688	1.54e-05	9.54e-05	3.35196	0.00793657	0.0795551	0.099762	0.920599	-0.148608	0.164481
ASV274	TGAGGAATATTGGTCAATGGGCGGAAGCCTGAACCAGCCAAGTCGCGTGAAGGATGAAGGCATTATGTGTTGTAAACTTCTTTAGCTGTGGAGAAATAAGGTGGTCGAGACCACCGATGCTAGTACACAGAGAATAAGGATCGGCTAACTCCGTGCCAGCAGCCGCGGTAATACGGAGGATCCGAGCGTTATCCGGATTCATTGGGTTTAAAGGGTGCGCAGGCGGTGCCTTAAGTCAGCGGTAAAATCGTGGGGCTCAACCCCATCCCGCCGTTGATACTGGGGCACTTGATTACGGTCGAGGCAGGCGGAATTCGTCGTGTAGCGGTGAAATGCATAGATATGACGAAGAACACCGATTGCGTAGGCAGCCTACCAGGCCGTTAATGACGCTCATGC…	Bacteroidota	Bacteroidia	Bacteroidales	p-251-o5	Unclassified Genus	0.000630921	0.00170898	28.9902	0.00147637	0.00239747	63.2812	2.64e-05	0.000149202	4.46927	0.0858433	0.0995522	0.862294	0.389201	-0.11005	0.281737
ASV275	TGAGGAATATTGGTCAATGGGCGGAAGCCTGAACCAGCCAAGTAGCGTGAGGGATGACGGCCCTACGGGTTGTAAACCTCTTTTATGCGGGGATAAAGTGCGCCACGCGTGGCGTTTTGCAGGTACCGCATGAATAAGGACCGGCTAATTCCGTGCCAGCAGCCGCGGTAATACGGAAGGTCCGGGCGTTATCCGGATTTATTGGGTTTAAAGGGAGCGCAGGCGGAGGGTCAAGTCAGCCGTAAAATCGTCCTGCTCAACAGGATCCCGCGGTTGAAACTGGTCCCCTTGGGTGCACAAGAGGCACGCGGAACTCGTGGTGTAGCGGTGAAATGCATAGATATCACGAAGAACGCCGATTGCGAAGGCAGCGTGCTGGGGTGTAACCGACGCTCATGC…	Bacteroidota	Bacteroidia	Bacteroidales	Prevotellaceae	Prevotellaceae UCG-001	0.00066837	0.00109585	37.4593	0.00157786	0.001201	85.1562	1.8e-05	0.000117093	3.35196	0.0789128	0.0896216	0.880511	0.379274	-0.0974398	0.255265
ASV276	TGGGGAATATTGGGCAATGGGCGAAAGCCTGACCCAGCAACGCCGCGTGAAGGATGAAGGTCTTCGGATTGTAAACTTCTTTGATTGGGGAAGAATAAATGACCTACCCAAAGAACAAGTCACGGCTAACTACGTGCCAGCAGCCGCGGTAATACGTAGGTGACAAGCGTTATCCGGATTTACTGGGTGTAAAGGGCGTGTAGGCGGCTTTGCAAGTCAGAAGTGAAATTCCCGGGCTTAACCTGGGCGCTGCTTCTGAAACTGTAGAGCTTGAGTACTGGAGGGGAAAGCGGAATTCCTAGTGTAGCGGTAAAATGCACAGATATTAGGAGGAACACCGGTGGCGAAGGCGGCTTTCTGGACAGTAACTGACGCTGAGGCGCGAAAGCGTGGGGAGCA…	Firmicutes	Clostridia	Oscillospirales	Hungateiclostridiaceae	Saccharofermentans	0.000657786	0.00105683	36.1564	0.00148583	0.00118018	76.5625	6.57e-05	0.000280483	7.26257	0.0131614	0.078599	0.16745	0.867126	-0.141502	0.167824
ASV277	TGAGGAATATTGGTCAATGGGCGCGAGCCTGAACCAGCCAAGTAGCGTGCGGGACGAAGGCCCTATGGGTTGTAAACCGCTTTTTCAGGGGGATAAAGTGCTTCACGTGTGAAGCATTGCAGGTACCCTGCGAATAAGGACCGGCTAATTCCGTGCCAGCAGCCGCGGTAATACGGAAGGTCCGGGCGTTATCCGGATTTATTGGGTTTAAAGGGAGCACAGGCCGGCTGTCAAGCGTGTTGTGAAATGTAGGGGCTCAACCTCTGAGTTGCAGCGCGAACTGACGGTCTTGAGTACGCACAACGTTGGCGGAATTTGTCGTGTAGCGGTGAAATGCTTAGATATGACGAAGAACTCCGATTGCGAAGGCAGCTGACGGGAGCGCGACTGACGCTTAAG…	Bacteroidota	Bacteroidia	Bacteroidales	Prevotellaceae	Prevotella_7	0.000633472	0.00151141	25.4072	1.78e-05	0.000200362	0.78125	0.00107374	0.00185047	43.0168	0.20633	0.122479	1.68462	0.0930818	-0.0346771	0.447336
ASV278	TGAGGAATATTGGTCAATGGGCGAGAGCCTGAACCAGCCAAGTAGCGTGCAGGATGACGGCCCTACGGGTTGTAAACTGCTTTTATGAGGGGATAACGTGCGCCACGTGTGGTGTATTGCAGGTACCTCATGAATAAGGACCGGCTAATTCCGTGCCAGCAGCCGCGGTAATACGGAAGGTCCGGGCGTTATCCGGATTTATTGGGTTTAAAGGGAGCGCAGGCGGCCTTTTAAGCGTGACGTGAAATGTAGGCGCTCAACGTCTGAATTGCGTCGCGAACTGATGGGCTTGAGTCTACGGAATGCCGGCGGAATTCGTGGTGTAGCGGTGAAATGCTTAGATATCACGAAGAACTCCGATTGCGAAGGCAGCTGGCAGCAGTCAGACTGACGCTCATG…	Bacteroidota	Bacteroidia	Bacteroidales	Prevotellaceae	Prevotella	0.000559445	0.00229364	18.5668	0.00132475	0.00340507	42.1875	1.22e-05	0.000115499	1.67598	0.00299293	0.0826111	0.0362291	0.971123	-0.159565	0.165551
ASV279	TGAGGAATATTGGTCAATGGGCGTGAGCCTGAACCAGCCAAGTAGCGTGCAGGATGACGGCCCTATGGGTTGTAAACTGCTTTTGTATGGGGATAAAGTGCTCCACGTGTGGGGCATTGCAGGTACCATACGAATAAGGACCGGCTAATTCCGTGCCAGCAGCCGCGGTAATACGGAAGGTCCGGGCGTTATCCGGATTTATTGGGTTTAAAGGGAGCGTAGGCCGGCCTTTAAGCGTGTTGTGAAATGTAGACGCTCAACGTCTGAATTGCAGCGCGAACTGGAGGTCTTGAGTGTGCGCAACGCAGGTGGAATTCGTCGTGTAGCGGTGAAATGCTTAGATATGACGAAGAACTCCGATTGCGAAGGCAGCTTGCGGGAGCACAACTGACGCTGAAG…	Bacteroidota	Bacteroidia	Bacteroidales	Prevotellaceae	Prevotella_7	0.000690336	0.000831715	55.7003	5.5e-05	0.000227793	8.59375	0.00114466	0.000808856	89.3855	5.63e-07	0.0847129	6.64292e-06	0.999995	-0.166693	0.166694
ASV280	TGAGGAATATTGGTCAATGGGCGCGAGCCTGAACCAGCCAAGTAGCGTGAAGGACGACTGCCCTATGGGTTGTAAACTTCTTTTGTTTGGGAATAAAGTGGGCCACGTGTGGCCTTTTGTATGTACCATACGAATAAGCATCGGCTAATTCCGTGCCAGCAGCCGCGGTAATACGGAAGATGCGAGCGTTATCCGGATTTATTGGGTTTAAAGGGAGCGTAGGCGGCCCGTTAAGTCAGCGGTTAAATGTCAGTGCCCAACATTGGCATGCCGTTGATACTGGTGGGCTTGAATACACACAAGGATGGTGGAATTCGTCGTGTAGCGGTGAAATGCTTAGATATGACGAAGAACTCCGATTGCGAAGGCAGCCATCTGGGGTGCGATTGACGCTGAGGC…	Bacteroidota	Bacteroidia	Bacteroidales	Prevotellaceae	Prevotellaceae UCG-003	0.00060535	0.00187061	27.6873	0.000998362	0.00248392	34.375	0.000324313	0.0011832	22.905	0.181433	0.127136	1.42708	0.154576	-0.0687382	0.431605
ASV281	TGAGGAATATTGGTCAATGGGCGGAAGCCTGAACCAGCCAAGTAGCGTGCAGGAAGACGGCCCTATGGGTTGTAAACTGCTTTTTTGCGGGGATAAAGTGCCCTACGCGTAGGGTATTGCAGGTACCGCACGAATAAGGACCGGCTAATTCCGTGCCAGCAGCCGCGGTAATACGGAAGGTCCGGGCGTTATCCGGATTTATTGGGTTTAAAGGGAGCGCAGACGGCTTCTTAAGCGTGCAGTCAAATACGGAGGCTCAACCTTCGTCAGCTGCGCGAACTGGGGAGCTTGAGTGGACGGTAGGTACGCGGAATTCGTGGTGTAGCGGTGAAATGCTTAGATATCACGAAGAACCCCGATTGCGAAGGCAGCGTACCGTAGTCTTACTGACGTTCATGC…	Bacteroidota	Bacteroidia	Bacteroidales	Prevotellaceae	Prevotella	0.000612057	0.00178487	21.1726	0.00144932	0.0025341	48.4375	1.33e-05	0.000109972	1.67598	1.45e-07	0.0932851	1.5582e-06	0.999999	-0.183561	0.183562
ASV282	TGAGGAATATTGGTCAATGGACGAGAGTCTGAACCAGCCAAGTAGCGTGAAGGAAGACTGCCCTATGGGTTGTAAACTTCTTTTGTATGGGAATAAAGTGCCCTACGTGTTAGGGTTTTGTATGTACCTTACGAATAAGCATCGGCTAATTCCGTGCCAGCAGCCGCGGTAATACGGAAGATGCGAGCGTTATCCGGATTTATTGGGTTTAAAGGGAGCGTAGGCGGGCTGTTAAGCCAGCGGTCAAATGTCATGGCCCAACCTTGGCATGCCGTTGGAACTGGCGGTCTTGAATACACACAAGGGCGGTGGAATTCGTTGTGTAGCGGTGAAATGCTTAGATATGACGAAGAACTCCGATTGCGAAGGCAGCCGCCTGGGGTGCGATTGACGCTGAGG…	Bacteroidota	Bacteroidia	Bacteroidales	Prevotellaceae	Prevotellaceae UCG-003	0.000594824	0.00147448	28.6645	0.00135437	0.00202248	61.7188	5.17e-05	0.000310186	5.02793	0.0467347	0.098837	0.472847	0.63666	-0.147751	0.241221
ASV283	TGAGGAATATTGGTCAATGGGCGAGAGCCTGAACCAGCCAAGTAGCGTGCAGGAAGACGGCCCTATGGGTTGTAAACTGCTTTTATAGGGGAATAAAGTGAGGTACGTGTACTTTTTTGTATGTACCCTATGAATAAGGACCGGCTAATTCCGTGCCAGCAGCCGCGGTAATACGGAAGGTCCGGGCGTTATCCGGATTTATTGGGTTTAAAGGGAGCGTAGGCGGTATTTTAAGCGTGCAGTGAAAACCAGGTGCTTAACATCTGACGTGCTGCGCGAACTGGAGTACTTGAGTGAGCGGAACGGAGGCGGAATTTGTGGTGTAGCGGTGAAATGCTTAGATATCACGAAGAACTCCGATTGCGAAGGCAGCTTTCGGTAGCTTTACTGACGCTGATG…	Bacteroidota	Bacteroidia	Bacteroidales	Prevotellaceae	Prevotellaceae UCG-001	0.000580115	0.0025462	34.5277	0.000782024	0.00262381	53.125	0.000435734	0.00247915	21.2291	0.357005	0.141104	2.53009	0.0119049	0.0793484	0.634661
ASV284	TGGGGAATATTGGGCAATGGGGGAAACCCTGACCCAGCAACGCCGCGTGAAGGAAGAAGGCTTTCGGGTTGTAAACTTCTTTTACCAGGGACGAAGGACGTGACGGTACCTGGAGAAAAAGCCACGGCTAACTACGTGCCAGCAGCCGCGGTAATACGTAGGTGGCAAGCGTTGTCCGGAATTACTGGGTGTAAAGGGCGTGTAGGCGGAGCGGCAAGTCAGAAGTGAAATCTCCGGGCTTAACCCGGAAACTGCTTTTGAAACTGTCGCCCTTGAGTATCGGAGAGGCAGGCGGAATTCCTAGTGTAGCGGTGAAATGCGTAGATATTAGGAGGAACACCAGTGGCGAAGGCGGCCTGCTGGACGACAACTGACGCTGAGGCGCGAAAGCGTGGGGAG…	Firmicutes	Clostridia	Oscillospirales	Oscillospiraceae	UCG-005	0.000631022	0.00110852	50.1629	9.83e-05	0.000345827	11.7188	0.00101196	0.00129381	77.6536	5.36e-07	0.0827257	6.47483e-06	0.999995	-0.162783	0.162784
ASV285	TGAGGAATATTGGTCAATGGAGGCAACTCTGAACCAGCCAAGTAGCGTGCAGGATGACGGCCCTATGGGTTGTAAACTGCTTTTATAAGGGAATAAATGATGCCACGTGTGGTGTTTTGCATGTACCTTATGAATAAGGACCGGCTAATTCCGTGCCAGCAGCCGCGGTAATACGGAAGGTCCGGGCGTTATCCGGATTTATTGGGTTTAAAGGGAGCGCAGGCGGGCTTTTAAGCGTGACGTGAAATGCGGCGGCTCAACCGTCCGAAGTGCGTCGCGAACTGGGAGCCTTGAGTGAGTCCGACGTCGGCGGAATTCGTGGTGTAGCGGTGAAATGCTTAGATATCACGAAGAACCCCGATTGCGAAGGCAGCTGACGAGGCCTTTACTGACGCTAAA…	Bacteroidota	Bacteroidia	Bacteroidales	Prevotellaceae	Prevotella	0.000700146	0.00543109	16.9381	0.0005784	0.00362508	14.8438	0.000787205	0.0064167	18.4358	4.43e-07	0.123545	3.58243e-06	0.999997	-0.243104	0.243105
ASV286	TGAGGAATATTGGTCAATGGGCGGAAGCCTGAACCAGCCATGCCGCGTGCAGGAATAAGGTCCTATGGGTCGTAAACTGCTTTTGTTGTGGAGCAATAAGGGCCACGTGTGGTCCGATGAGAGTACACAGCGAATAAGCATCGGCTAACTCCGTGCCAGCAGCCGCGGTAATACGGAGGATGCGAGCGTTATCCGGATTTATTGGGTTTAAAGGGTGCGTAGGCGGATTTTTAAGTCAGTGGTGAAATACCCTCGCTCAACGAGGGGGCTGCCATTGATACTGGGGATCTGGAGTTCCGTTGCCGTGGGAGGAATGAGTAGTGTAGCGGTGAAATGCATAGATATTACTCAGAACACCGATTGCGAAGGCATCTCACGAAGCGGCGACTGACGCTGAGG…	Bacteroidota	Bacteroidia	Bacteroidales	Rikenellaceae	Rikenellaceae RC9 gut group	0.000583237	0.00186902	37.785	0.00137206	0.00270156	84.375	1.92e-05	9.54e-05	4.46927	0.0491307	0.105275	0.466691	0.641053	-0.158023	0.256284
ASV287	TCGGGAATATTGCGCAATGGAGGAAACTCTGACGCAGTGACGCCGCGTGCAGGAAGAAGGTTTTCGGATTGTAAACTGCTTTAGACAGGGACGAAACAAATGACGGTACCTGTAGAATAAGCTCCGGCTAACTACGTGCCAGCAGCCGCGGTAATACGTAGGGAGCAAGCGTTATCCGGATTTATTGGGTGTAAAGGGTGCGTAGACGGATAAACAAGTTAGTTGTGAAATACCTCGGCTTAACTGAGAAACTGCAACTAAAACTATATATCTTGAGTACTGGAGGGGAAAGCGGAATTCCTAGTGTAGCGGTGAAATGCGTAGATATTAGGAAGAACACCGGTGGCGAAGGCGGCTTTCTGGACAGCAACTGACGTTGAGGCACGAAAGTGTGGGGAG…	Firmicutes	Clostridia	Clostridia UCG-014	Unclassified Family	Unclassified Genus	0.000655822	0.00175214	23.127	3.5e-05	0.000394259	0.78125	0.00109977	0.00216366	39.1061	0.129265	0.109703	1.17831	0.239587	-0.0866035	0.345133
ASV288	TGAGGAATATTGGTCAATGGGCGAGAGCCTGAACCAGCCAAGTAGCGTGCAGGAAGACTGCCCTATGGGTTGTAAACTGCTTTTATCAGGGGATAAAGTGACGTACGTGTACGTTATTGCAGGTACCTGATGAATAAGGACCGGCTAATTCCGTGCCAGCAGCCGCGGTAATACGGAAGGTCCGGGCGTTATCCGGATTTATTGGGTTTAAAGGGAGCGCAGGCCGTCCGTTAAGCGTGCCGTGAAATGTACCGGCTCAACCGGTGACTTGCGGCGCGAACTGGTGGACTTGAGTGCGTACGAGGATGGCGGAATTCGTGGTGTAGCGGTGAAATGCTTAGATATCACGAAGAACTCCGATTGCGAAGGCAGCTGTCCAGTCCGTAACTGACGCTAATG…	Bacteroidota	Bacteroidia	Bacteroidales	Prevotellaceae	Prevotella	0.000594145	0.00222018	18.5668	0.00142283	0.00326251	43.75	1.57e-06	2.09e-05	0.558659	5.2e-07	0.0773494	6.72507e-06	0.999995	-0.152203	0.152204
ASV289	TGAGGAATATTGGTCAATGGGCGAGAGCCTGAACCAGCCAAGTAGCGTGCAGGAAGACTGCCCTATGGGTTGTAAACTGCTTTTATGCGGGAATAAAGTCAGGTACGTGTACCTGTTTGTATGTACCGCATGAATAAGGACCGGCTAATTCCGTGCCAGCAGCCGCGGTAATACGGAAGGTCCGGGCGTTATCCGGATTTATTGGGTTTAAAGGGAGCGCAGGCTGAAGATTAAGCGTGACGTGAAATGTCCCGGCTCAACCGTGGAACTGCGTCGCGAACTGGTTTTCTTGAGTGAGTACGACGTCAGCGGAATTTGTGGTGTAGCGGTGAAATGCTTAGATATCACGAAGAACCCCGATTGCGAAGGCAGCTGACGAGTCCTTAACTGACGCTAAAG…	Bacteroidota	Bacteroidia	Bacteroidales	Prevotellaceae	Prevotella	0.000608459	0.00111347	36.4821	0.00140561	0.00134793	81.25	3.84e-05	0.00021863	4.46927	0.127727	0.101732	1.25553	0.210246	-0.0724556	0.32791
ASV290	TGAGGAATATTGGTCAATGGACGGAAGTCTGAACCAGCCATGCCGCGTGGAGGAAGAAGGTCCTATGGGTTGTAAACTCCTTTTGTTCCGGAGTAATAAGGTCTATGCGTAGACCGATGAGAGTACGGGACGAATAAGCATCGGCTAACTCCGTGCCAGCAGCCGCGGTAATACGGAGGATGCGAGCGTTATCCGGATTTATTGGGTTTAAAGGGTGCGCAGGCGGCGCGTTAAGTCAGCGGTGAAATCTCATGGCTCAACCATGGAACTGCCGTTGATACTGGCGTGCTCGAGTACGGACGGCGCCGGCGGAATGTGTCATGTAGCGGTGAAATGCTTAGATATGCCACAGAACACCGATCGCGAAGGCAGCTGGCGAGGCCGGTACTGACGCTCAGG…	Bacteroidota	Bacteroidia	Bacteroidales	F082	Unclassified Genus	0.000644526	0.00364719	11.7264	0.00154586	0.00552364	28.125	0	0	0	0.00156171	0.0762335	0.0204859	0.983669	-0.148446	0.15157
ASV291	TGGGGAATATTGGGCAATGGGGGAAACCCTGACCCAGCAACGCCGCGTGGAGGAAGAAGGTCTTCGGATCGTAAACTCCTGTCCTAAGAGACGAGCAGGAGACGGTATCTTAGGAGGAAGCCCCGGCTAACTACGTGCCAGCAGCCGCGGTAATACGTAGGGGGCAAGCGTTGTCCGGAATGATTGGGCGTAAAGGGCGCGTAGGCGGCCGAGCAAGTCTGGAGTGAAATTCCCGTTTTTAAGATGGGAACTGCTTTGGAAACTGTTTGGCTTGAGTGCAGGAGAGGTCAGTGGAATTCCCAGTGTAGCGGTGAAATGCGTAGAGATTGGGAGGAACACCAGTGGCGAAGGCGACTGACTGGACTGTAACTGACGCTGAGGCGCGAAAGTGTGGGGAGC…	Firmicutes	Clostridia	Christensenellales	Christensenellaceae	Christensenellaceae R-7 group	0.000548285	0.000999472	38.4365	0.00129481	0.00119604	87.5	1.45e-05	8.28e-05	3.35196	0.0794683	0.0902294	0.880737	0.379152	-0.0980802	0.257017
ASV292	TGAGGAATATTGGACAATGGCCGAAAGGCTGATCCAGCCATGCCGCGTGCGGGAGGACGGCCCTATGGGTTGTAAACCGCTTTTGCATGGGAGCAATAAGGGCCACGTGTGACCCGATGAGAGTACCATACGAATAAGCATCGGCTAACTCCGTGCCAGCAGCCGCGGTAATACGGAGGATGCAAGCGTTATCCGGATTTATTGGGTTTAAAGGGTGCGTAGGCGGCTTGGTAAGCGGGAGGTGAAATGCCGGCGCTCAACGTCGGAAGTGCCTCCCGAACTGTCGGGCTTGAATGGTTGTGCCGTGGGAGGAATGAGTGGTGTAGCGGTGAAATGCTTAGAGATCACTCAGAACACCGATTGCGAAGGCATCTCACGAACGACTGATTGACGCTGAGG…	Bacteroidota	Bacteroidia	Bacteroidales	Rikenellaceae	Rikenellaceae RC9 gut group	0.000586365	0.00133544	29.9674	0.00139758	0.00177212	70.3125	6.28e-06	7.71e-05	1.11732	2.91e-07	0.0859842	3.3842e-06	0.999997	-0.169195	0.169195
ASV293	TGAGGAATATTGGTCAATGGACGAGAGTCTGAACCAGCCAAGTAGCGTGCAGGATGACGGCCCTATGGGTTGTAAACTGCTTTTTCCGGGGAATAACAGGGGTCACGTGTGGCCCTTTGCATGTACCCGGTGAATAAGGACCGGCTAATTCCGTGCCAGCAGCCGCGGTAATACGGAAGGTCCGAGCGTTATCCGGATTTATTGGGTTTAAAGGGTGCGCAGGCGGAAGTGCAAGTCAGCCGTGAAATCGCGTGGCTCAACCACGCTGAGCGGTTGAAACTGTTCTTCTTGAGTTCGGTGAAGGAAGGCGGAATTCGTGGTGTAGCGGTGAAATGCATAGATATCACGAAGAACTCCGATTGCGTAGGCAGCTTTCCGTACCGTTACTGACGCTCATGC…	Bacteroidota	Bacteroidia	Bacteroidales	Prevotellaceae	Prevotellaceae UCG-001	0.000568407	0.00178438	21.8241	0.00133872	0.00256681	50	1.76e-05	0.000147504	1.67598	4.08e-07	0.0830068	4.91291e-06	0.999996	-0.163336	0.163337
ASV294	TGGGGGATATTGCACAATGGGCGAAAGCCTGATGCAGCAACGCCGCGTGAGGGAAGACGGTTTTCGGATTGTAAACCTCTGTCTTTGGTGACGAAGAAATGACGGTAGCCGAGGAGGAAGCCACGGCTAACTACGTGCCAGCAGCCGCGGTAATACGTAGGTGGCAAGCGTTGTCCGGAATTACTGGGTGTAAAGGGAGCGCAGGCGGGAAGGCAAGTCAGCGGTGAAATGCATGGGCTTAACCCATGAACTGCCGTTGAAACTGTTTTTCTTGAGTGGAGTAGAGGCAGGCGGAATTCCGAGTGTAGCGGTGAAATGCGTAGATATTCGGAGGAACACCAGTGGCGAAGGCGGCCTGCTGGGCTCTAACTGACGCTGAGGCTCGAAAGTGTGGGGAGC…	Firmicutes	Clostridia	Oscillospirales	[Eubacterium] coprostanoligenes group	Unclassified Genus	0.000533125	0.00203198	27.6873	0.00124633	0.00299958	60.1562	2.31e-05	0.000153966	4.46927	7.77e-09	0.102748	7.56044e-08	1	-0.202182	0.202182
ASV295	TGGGGAATATTGCACAATGGAGGGAACTCTGATGCAGCAACGCCGCGTGAAGGATGAAGGTTTTCGGATCGTAAACTTCTGTCCATGGGGACGAAGAAAGTGACGGTACCCGTGGAGGAAGCCCCGGCTAACTACGTGCCAGCAGCCGCGGTAATACGTAGGGGGCGAGCGTTATCCGGAATTATTGGGCGTAAAGAGTGCGTAGGTGGCCCACTAAGCGCAGGGTTTAAGGCAATGGCTTAACTGTTGTTCGCCTTGCGAACTGGAGGGCTTGAGTTCAGGAGAGGAAAGTGGAATTCCTAGTGTAGCGGTGGAATGCGTAGATATTAGGAGGAACACCGGTGGCGAAGGCGACTTTCTGGACTGATACTGACACTGAGGCACGAAAGCGTGGGGAGC…	Firmicutes	Clostridia	Peptostreptococcales-Tissierellales	Anaerovoracaceae	[Eubacterium] nodatum group	0.000570314	0.00216149	43.3225	7.85e-05	0.000341866	14.0625	0.000922011	0.00276274	64.2458	0.297099	0.134403	2.2105	0.0278099	0.0326272	0.561571
ASV296	TGGGGAATATTGGGCAATGGGCGAAAGCCTGACCCAGCAACGCCGCGTGAAGGAAGAAGGCCTTCGGGTTGTAAACTTCTTTTAACAGGGACGAAGAAGTGACGGTACCTGTTGAATAAGCCACGGCTAACTACGTGCCAGCAGCCGCGGTAATACGTAGGTGGCGAGCGTTATCCGGATTTACTGGGTGTAAAGGGCGCGTAGGCGGGAATGCAAGTCAGGTGTGTAATCTACAGGCTCAACCTGTAAACTGCACTTGAAACTGCGTTTCTTGAGTGTCGGAGAGGTTGACGGAATTCCTAGTGTAGCGGTGAAATGCGTAGATATTAGGAGGAACACCAGTGGCGAAGGCGGTCAACTGGACGATAACTGACGCTGAGGCGCGAAAGCGTGGGGAGC…	Firmicutes	Clostridia	Oscillospirales	Oscillospiraceae	NK4A214 group	0.000543734	0.000924251	44.6254	0.00120673	0.00110568	92.9688	6.96e-05	0.000227574	10.0559	0.0735719	0.0968098	0.759964	0.447861	-0.116925	0.264069
ASV297	TGGGGAATATTGGGCAATGGGCGAAAGCCTGACCCAGCAACGCCGCGTGAAGGAAGAAGGTCTTCGGATTGTAAACTTCTTTTATGAGGGACGAAGGACGTGACGGTACCTCATGAATAAGCCACGGCTAACTACGTGCCAGCAGCCGCGGTAATACGTAGGTGGCAAGCGTTATCCGGATTTACTGGGTGTAAAGGGCGCGTAGGCGGGGATGCAAGTCAGATGTGAAATCTATGGGCTCAACTCATAAACTGCATTTGAAACTGTATCTCTTGAGTGCTGGAGAGGTAGACGGAATTCCTTGTGTAGCGGTGAAATGCGTAGATATAAGGAAGAACACCAGTGGCGAAGGCGGTCTACTGGACAGTAACTGACGCTGAGGCGCGAAAGCGTGGGGAG…	Firmicutes	Clostridia	Oscillospirales	Oscillospiraceae	NK4A214 group	0.000674052	0.000856938	54.7231	3.82e-05	0.000203443	4.6875	0.00112874	0.000856747	90.5028	2.44e-07	0.119941	2.03382e-06	0.999998	-0.236013	0.236013
ASV298	TGAGGAATATTGGTCAATGGGCGGAAGCCTGAACCAGCCAAGTCGCGTGAAGGATGAAGGCATTATGTGTTGTAAACTTCTTTAGCTGTGGAGAAATAAGGTGCTCGTGAGCACCGATGCTAGTACACAGAGAATAAGGATCGGCTAACTCCGTGCCAGCAGCCGCGGTAATACGGAGGATCCGAGCGTTATCCGGATTCATTGGGTTTAAAGGGTGCGCAGGCGGTGCCTTAAGTCAGCGGTAAAATCGTGGGGCTCAACCCCATCCCGCCGTTGATACTGGGGCACTTGATTACGGTCGAGGCAGGCGGAATTCGTCGTGTAGCGGTGAAATGCATAGATATGACGAAGAACACCGATTGCGTAGGCAGCCTACCAGGCCGTTAATGACGCTCATGC…	Bacteroidota	Bacteroidia	Bacteroidales	p-251-o5	Unclassified Genus	0.000612103	0.00208802	28.6645	0.00143866	0.00304303	64.0625	2.1e-05	0.000133698	3.35196	0.131272	0.11723	1.11979	0.263681	-0.0994055	0.36195
ASV299	TGGGGAATATTGCACAATGGGGGAAACCCTGATGCAGCGATGCCGCGTGGAGGAAGAAGGTTTTCGGATTGTAAACTCCTGTCTTAAAGGACGATAATGACGGTACTTTAGGAGGAAGCTCCGGCTAACTACGTGCCAGCAGCCGCGGTAATACGTAGGGAGCGAGCGTTGTCCGGAATTACTGGGTGTAAAGGGAGCGTAGGCGGGATGGCAAGTCAGATGTGAAAACTATGGGCTCAACCCATAGACTGCATTTGAAACTGTTGTTCTTGAGTGAAGTAGAGGTAAGCGGAATTCCTGGTGTAGCGGTGAAATGCGTAGATATCAGGAGGAACACCGGTGGCGAAGGCGGCTTACTGGGCTTTTACTGACGCTGAGGCTCGAAAGCGTGGGGAGCAA…	Firmicutes	Clostridia	Oscillospirales	Ruminococcaceae	Ruminococcus	0.000621709	0.00238674	17.9153	0.000181098	0.00097799	6.25	0.000936782	0.00297455	26.257	0.319806	0.135262	2.36435	0.0186861	0.0536449	0.585967
ASV300	TGAGGAATATTGGTCAATGGGCGCGAGCCTGAACCAGCCAAGTAGCGTGAAGGATGACTGCCCTATGGGTTGTAAACTTCTTTTATAGGGGAATAACCGGAGGCACGTGTGCCTCCCTGCATGTACCCTATGAATAAGCATCGGCTAATTCCGTGCCAGCAGCCGCGGTAATACGGAAGATGCGAGCGTTATCCGGATTTATTGGGTTTAAAGGGTGCGTAGGCGGTGGTGTAAGTCAGCCGTGAAATGTCGGGGCCCAACCCCGGCCTGCGGTTGAAACTGCATTACTTGAATGCGTTCGAGGTGCGTGGAATTCGTGGTGTAGCGGTGAAATGCTTAGATATCACGAAGAACTCCGATTGCGAAGGCAGCGCACCAGGCCGTGATTGACGCTGAGGC…	Bacteroidota	Bacteroidia	Bacteroidales	Prevotellaceae	Unclassified Genus	0.000427288	0.00310949	19.8697	0.0001353	0.000858166	16.4062	0.000636084	0.00399398	22.3464	2.37e-07	0.0891374	2.65333e-06	0.999998	-0.175399	0.1754
ASV301	TGGGGAATATTGCACAATGGGCGCAAGCCTGATGCAGCGACGCCGCGTGAGCGATGAAGTATTTCGGTATGTAAAGCTCTATCAGCAGGGAAGATAATGACGGTACCTGACTAAGAAGCTCCGGCTAAATACGTGCCAGCAGCCGCGGTAATACGTATGGAGCAAGCGTTATCCGGATTTACTGGGTGTAAAGGGAGCGTAGGCGGTCTATTAAGTCTGATGTGAAAACCTTGGGCTCAACTCAAGGCCTGCATTGGAAACTGGTGGACTGGAGTGTCGGAGGGGCAAGTGGAATTCCTAGTGTAGCGGTGAAATGCGTAGATATTAGGAGGAACACCAGTGGCGAAGGCGGCTTGCTGGACGATAACTGACGCTGAGGCTCGAAAGCGTGGGGAGCAA…	Firmicutes	Clostridia	Lachnospirales	Lachnospiraceae	Pseudobutyrivibrio	0.000552991	0.000989736	32.5733	0.00122482	0.00120854	67.1875	7.26e-05	0.000286474	7.82123	1.03e-07	0.105408	9.77542e-07	0.999999	-0.207416	0.207417
ASV302	TGAGGAATATTGGTCAATGGACGGAAGTCTGAACCAGCCATGTCGCGTGAAGGATGAAGGTACTATGTATTGTAAACTTCTTTTGCCTGGGGGTAAAGTGGGTCACGTGTGGCCTATTGCAAGTACCAGGCGAATAAGCATCGGCTAACTCCGTGCCAGCAGCCGCGGTAATACGGAGGATGCGAGCGTTATCCGGATTTATTGGGTTTAAAGGGTGCGTAGGCGGGACGTCAAGTCAGCGGTGAAATACTGTGGCTCAACCATAGCATTGCCGTTGAAACTGGCGACCTTGAGTGCGGCAGAGGTAGGCGGAATGTGTGGTGTAGCGGTGAAATGCTTAGATATCACACAGAACACCGATTGCGAAGGCAGCTTACTGGAGCGCAACTGACGCTGAGG…	Bacteroidota	Bacteroidia	Bacteroidales	p-251-o5	Unclassified Genus	0.000622191	0.00576027	13.0293	0.00148043	0.00884932	28.9062	8.48e-06	7.64e-05	1.67598	5.3e-07	0.112176	4.7277e-06	0.999996	-0.220734	0.220735
ASV303	TGAGGAATATTGGTCAATGGCCGAGAGGCTGAACCAGCCATGCCGCGTGCGGGAGGACGGCCCTATGGGTTGTAAACCGCTTTTGTTGGGGAGCAATAAGGGTCACGTGTGGCCTGATGAGAGTACCCAGCGAATAAGCATCGGCTAACTCCGTGCCAGCAGCCGCGGTAATACGGAGGATGCGAGCGTTATCCGGATTTATTGGGTTTAAAGGGTGCGTAGGCGGAGCTTTAAGCGTGAGGTGAAATGCCCGGGCTCAACCTGGGGACTGCCTCGCGAACTGGAGTTCTGGAATGCCCCTGCCGTGGGAGGAATGTGTGGTGTAGCGGTGAAATGCATAGAGATCACACAGAACACCGATTGCGAAGGCATCTCACGAAGGGGTGATTGACGCTGAGG…	Bacteroidota	Bacteroidia	Bacteroidales	Rikenellaceae	Rikenellaceae RC9 gut group	0.00050416	0.0010787	31.5961	0.00118321	0.00140087	72.6562	1.86e-05	0.000163793	2.23464	1.23e-09	0.0813515	1.51615e-08	1	-0.160079	0.160079
ASV304	TGAGGAATATTGGTCAATGGGCGAGAGCCTGAACCAGCCAAGTAGCGTGCAGGATGACGGCCCTATGGGTTGTAAACTGCTTTTATCAGGGGATAAAGTGAGGTATGTATACCTTTTTGCATGTACCTGATGAATAAGGACCGGCTAATTCCGTGCCAGCAGCCGCGGTAATACGGAAGGTCCGGGCGTTATCCGGATTTATTGGGTTTAAAGGGAGCGCAGGCGGACAGTTAAGCGTGACGTGAAATGCAGCGGCTCAACCGTATGAAGTGCGTCGCGAACTGGCAGTCTTGAGTGAGTACGATGTAGGCGGAATTCGTGGTGTAGCGGTGAAATGCTTAGATATCACGAAGAACTCCGATTGCGAAGGCAGCCTACAAGTCCTTTACTGACGCTAAA…	Bacteroidota	Bacteroidia	Bacteroidales	Prevotellaceae	Prevotella	0.000554235	0.0010667	30.9446	0.00124653	0.00130065	69.5312	5.92e-05	0.000392448	3.35196	5.74e-08	0.0904628	6.3411e-07	0.999999	-0.178008	0.178008
ASV305	TGGGGAATATTGGGCAATGGGCGCAAGCCTGACCCAGCAACGCCGCGTGAAGGAAGAAGGCTTTCGGGTTGTAAACTTCTTTTAAGGGGGAAGAGCAGAAGACGGTACCCCTAGAATAAGCCACGGCTAACTACGTGCCAGCAGCCGCGGTAATACGTAGGTGGCAAGCGTTGTCCGGATTTACTGGGTGTAAAGGGCGTGCAGCCGGGCTTGCAAGTCAGGTGTGAAATCTATGGGCTCAACCCATAAATTGCACTTGAAACTGTAGGTCTTGAGTACCGGAGGGGCAATCGGAATTCCTAGTGTAGCGGTGAAATGCGTAGATATTAGGAGGAACACCAGTGGCGAAGGCGGATTGCTGGACGGCAACTGACGGTGAGGCGCGAAAGTGTGGGGAGC…	Firmicutes	Clostridia	Oscillospirales	Oscillospiraceae	UCG-002	0.000536499	0.00102723	42.671	0.00123236	0.00129198	90.625	3.89e-05	0.000149145	8.37989	0.0583909	0.096742	0.603574	0.546574	-0.131973	0.248755
ASV306	TGAGGAATATTGGTCAATGGGCGGAAGCCTGAACCAGCCATGCCGCGTGTGGGAAGAAGGCCCTATGGGTTGTAAACCACTTTTAGCCGGGAGTAATAAGGGGCGTGCGCGCCCCGATGAGAGTACCGGCGGAATAAGCATCGGCTAACTCCGTGCCAGCAGCCGCGGTAATACGGAGGATGCAAGCGTTATCCGGATTTATTGGGTTTAAAGGGTGCGTAGGCGGACCGTTAAGTCAGCGGTGAAAGGTCCCGGCTCAACCGGGGAGCTGCCGTTGATACTGGCGGACTTGAGTCCAAACGGCGCCGGCGGAATATGTAATGTAGCGGTGAAATGCATAGATATTACATAGAACACCGATCGCGAAGGCAGCTGGCGAGGATGGCACTGACGCTGAGG…	Bacteroidota	Bacteroidia	Bacteroidales	F082	Unclassified Genus	0.000549675	0.00121904	35.5049	0.00129798	0.00160985	80.4688	1.46e-05	9.33e-05	3.35196	0.088911	0.0985178	0.902487	0.367508	-0.104947	0.282769
ASV307	TGAGGAATATTGGTCAATGGGCGAGAGCCTGAACCAGCCAAGTAGCGTGCAGGATGACGGCCCTATGGGTTGTAAACTGCTTTTATACAGGGATAAAGTCGGGGACGCGTTCCCCGTTTGCAGGTACTGTATGAATAAGGACCGGCTAATTCCGTGCCAGCAGCCGCGGTAATACGGAAGGTCCGGGCGTTCTCCGGATTTATTGGGTTTAAAGGGAGCGCAGGCCGATTATTAAGCGTGACGTGAAATGTAGATGCTCAACATCTGAACTGCGTCGCGAACTGGTAGTCTTGAGTGAGTTCGATGTGGGCGGAATTCGTGGTGTAGCGGTGAAATGCTTAGATATCACGAAGAACTCCGATTGCGAAGGCAGCCCACAAGGCCTTTACTGACGCTAAA…	Bacteroidota	Bacteroidia	Bacteroidales	Prevotellaceae	Prevotella	0.000544459	0.00299432	4.88599	0.000450262	0.00232837	3.90625	0.000611817	0.00338966	5.58659	3.41e-07	0.0935129	3.65033e-06	0.999997	-0.184009	0.18401
ASV308	TGAGGAATATTGGTCAATGGACGGAAGTCTGAACCAGCCATGCCGCGTGGAGGAAGAAGGTCCTATGGGTTGTAAACTCCTTTTGTTCCGGAGTAATAAGGTGGATGCGTCCACCGATGAGAGTACGGGACGAATAAGCATCGGCTAACTCCGTGCCAGCAGCCGCGGTAATACGGAGGATGCAAGCGTTATCCGGATTTATTGGGTTTAAAGGGTGCGCAGGCGGCGCGTTAAGTCAGCGGTGAAATCTCATGGCTCAACCATGGAACTGCCGTTGATACTGGCGTGCTCGAGTACAGACGGCGCCGGCGGAATGTGTCATGTAGCGGTGAAATGCTTAGATATGCCACAGAACACCGATCGCGAAGGCAGCTGGCGAGGCTGGAACTGACGCTCAGG…	Bacteroidota	Bacteroidia	Bacteroidales	F082	Unclassified Genus	0.000568054	0.0032315	22.4756	0.00135056	0.0048978	51.5625	8.49e-06	7.23e-05	1.67598	3.91e-07	0.0936922	4.17744e-06	0.999997	-0.184362	0.184363
ASV309	TGAGGAATATTGGTCAATGGGCGAGAGCCTGAACCAGCCAAGTAGCGTGCAGGACGACGGCCCTATGGGTTGTAAACTGCTTTTGTATGGGAATAAAGTGCTCCACGTGTGGAGTTTTGTAGGTACCATACGAATAAGGACCGGCTAATTCCGTGCCAGCAGCCGCGGTAATACGGAAGGTCCGGGCGTTCTCCGGATTTATTGGGTTTAAAGGGAGCGTAGGCCGTGGATTAAGTGTGTTGTGAAATGTAGGCGCTCAACGTCTGACTTGCAGCGCATACTGGTCCACTTGAGTGCGCGCAACGCGGGCGGAATTTGTCGTGTAGCGGTGAAATGCTTAGATATGACGAAGAACCCCGATTGCGAAGGCAGCTCGCGGGAGCGCAACTGACGCTGAAG…	Bacteroidota	Bacteroidia	Bacteroidales	Prevotellaceae	Prevotella_7	0.000588611	0.0025633	5.53746	0	0	0	0.00100952	0.00329303	9.49721	2.39e-07	0.082105	2.90816e-06	0.999998	-0.161562	0.161562
ASV310	TGAGGAATATTGGTCAATGGGCGAGAGCCTGAACCAGCCAAGTAGCGTGCAGGATGACGGCCCTATGGGTTGTAAACTGCTTTTATAAGGGAATAAAGTGAGTCTCGTGAGACTTTTTGCATGTACCTTATGAATAAGGACCGGCTAATTCCGTGCCAGCAGCCGCGGTAATACGGAAGGTTCGGGCGTTATCCGGATTTATTGGGTTTAAAGGGAGCGTAGGCCGGAGATTAAGCGTGTTGTGAAATGTAGACGCTCAACGTCTGCACTGCAGCGCGAACTGGTTTCCTTGAGTACGCACAAAGTGGGCGGAATTCGTGGTGTAGCGGTGAAATGCTTAGATATCACGAAGAACTCCGATTGCGAAGGCAGCTCACTGGAGCGCAACTGACGCTGAAG…	Bacteroidota	Bacteroidia	Bacteroidales	Prevotellaceae	Prevotella_9	0.00059481	0.00319006	13.6808	0	0	0	0.00102015	0.00412548	23.4637	0.354488	0.119461	2.9674	0.0032402	0.11942	0.589557
ASV311	TGAGGAATATTGGTCAATGGACGGTAGTCTGAACCAGCCAAGTCGCGTGCGGGAAGAAGGCCCTCCGGGTCGTAAACCGCTTTAGCCGGGGAGTAACGTGGGGGACGTGTCCCTCAGTGAGAGTACCCGGAGAATAAGCATCGGCTAACTCCGTGCCAGCAGCCGCGGTAATACGGAGGATGCGAGCGTTATCCGGATTTATTGGGTTTAAAGGGTGCGCAGGCGGCGAGTCAAGTCAGCGGTCAAACTGCGGCGCTCAACGCCGTACCGCCGTTGAAACTGGCGCGCTCGAGTTTGTGCGAGGATGGCGGAATGCGCAGTGTAGCGGTGAAATGCATAGATATTGCGCAGAACTCCGATTGCGAAGGCAGCTGTCCAGCACACTACTGACGCTCATGC…	Bacteroidota	Bacteroidia	Bacteroidales	Muribaculaceae	Unclassified Genus	0.000561006	0.00120195	29.6417	0.00133514	0.00155819	69.5312	7.44e-06	8.12e-05	1.11732	0.22585	0.121343	1.86126	0.0636658	-0.012921	0.464622
ASV312	TGAGGAATATTGGTCAATGGACGGAAGTCTGAACCAGCCATGTCGCGTGAAGGAGGAAGGTACTATGTATTGTAAACTTCTTTTGCCTGGGGGTAAAGTGGGTCACGTGTGGCCTATTGCAAGTACCAGGCGAATAAGCATCGGCTAACTCCGTGCCAGCAGCCGCGGTAATACGGAGGATGCGAGCGTTATCCGGATTTATTGGGTTTAAAGGGTGCGTAGGCGGGACGTCAAGTCAGCGGTGAAATACTGTGGCTCAACCATAGCATTGCCGTTGAAACTGGCGACCTTGAGTGCGGCAGAGGTAGGCGGAATGTGTGGTGTAGCGGTGAAATGCTTAGATATCACACAGAACACCGATTGCGAAGGCAGCTTACTGGAGCGCAACTGACGCTGAGG…	Bacteroidota	Bacteroidia	Bacteroidales	p-251-o5	Unclassified Genus	0.000578027	0.00590549	13.355	0.001376	0.00908539	29.6875	7.41e-06	7.91e-05	1.67598	0.0084148	0.079621	0.105686	0.915901	-0.148259	0.165089
ASV313	TGAGGAATATTGGTCAATGGGCGGAAGCCTGAACCAGCCAAGTAGCGTGAAGGATGACGGCCCTACGGGTTGTAAACTTCTTTTATGCGGGAACAAAGTGCGCCACGCGTGGCGTTTTGCGCGTACCGCAGGAAAAAGCACCGGCTAATTCCGTGCCAGCAGCCGCGGTAATACGGAAGGTGCGAGCGTTATCCGGATTCATTGGGTTTAAAGGGAGCGTAGGCGGAGCGCCAAGTCAGCTGTGAAATCCCGCGGCTCAACCGTGGAACTGCAGTTGAAACTGGCGCCCTTGAGTGCACATGAGGATGGTGGAATTCGTGGTGTAGCGGTGAAATGCTTAGATATCACGAAGAACTCCGATTGCGAAGGCAGCTGTCTGGGGTGCCACTGACGCTGAGG…	Bacteroidota	Bacteroidia	Bacteroidales	Prevotellaceae	Prevotellaceae UCG-004	0.000565996	0.000781745	46.2541	0.00128198	0.000693051	98.4375	5.401e-05	0.000275609	8.93855	1.67e-06	0.0987224	1.68847e-05	0.999987	-0.194259	0.194262
ASV314	TGAGGAATATTGGTCAATGGACGGAAGTCTGAACCAGCCATGCCGCGTGGAGGAAGAAGGTCCTATGGGTTGTAAACTCCTTTTGTTCCAGAGTAATAAGGGGGATGCGTCCTCCGATGAGAGTATGGGACGAATAAGCATCGGCTAACTCCGTGCCAGCAGCCGCGGTAATACGGAGGATGCAAGCGTTATCCGGATTTATTGGGTTTAAAGGGTGCGCAGGCGGCGCGTTAAGTCAGCGGTGAAATCTCATGGCTCAACCATGGAACTGCCGTTGATACTGGCGTGCTCGAGTACGGACGGCGCCGGCGGAATGTGTCATGTAGCGGTGAAATGCTTAGATATGCCACAGAACACCGATCGCGAAGGCAGCTGGCGAGGCCGGTACTGACGCTCAGG…	Bacteroidota	Bacteroidia	Bacteroidales	F082	Unclassified Genus	0.000512784	0.00256855	22.8013	0.00122304	0.00386727	52.3438	4.89e-06	4.26e-05	1.67598	1.92e-09	0.100469	1.91179e-08	1	-0.197697	0.197697
ASV315	TCGGGAATATTGCGCAATGGAGGAAACTCTGACGCAGTGACGCCGCGTATAGGATGAAGGTTTTCGGATTGTAAACTATTGTCGTTAGGGAAGATAAAAGACAGTACCTAAGGAGGAAGCTCCGGCTAACTACGTGCCAGCAGCCGCGGTAATACGTAGGGAGCAAGCGTTATCCGGATTTATTGGGTGTAAAGGGTGCGTAGACGGGAAATTAAGTTAGTTGTGAAATCCCTCGGCTTAACTGAGGAACTGCAACTAAAACTGGTTTTCTTGAGTGCGGGAGAGGAAAGTGGAATTCCTAGTGTAGCGGTGAAATGCGTAGATATTAGGAGGAACACCAGTGGCGAAGGCGACTTTCTGGACCGTAACTGACGTTGAGGCACGAAAGTGTGGGGAGCA…	Firmicutes	Clostridia	Clostridia UCG-014	Unclassified Family	Unclassified Genus	0.000555022	0.00107439	44.2997	0.000368912	0.000459775	46.875	0.000688106	0.00133645	42.4581	1.62e-08	0.0999103	1.61987e-07	1	-0.196598	0.196598
ASV316	TGAGGAATATTGGTCAATGGACGAGAGTCTGAACCAGCCAAGTAGCGTGAAGGAAGACTGCCCTATGGGTTGTAAACTTCTTTTGTTTGGGAATAAAGTGGGCCACGTGTGGCCTTTTGTATGTACCATACGAATAAGCATCGGCTAATTCCGTGCCAGCAGCCGCGGTAATACGGAAGATGCGAGCGTTATCCGGATTTATTGGGTTTAAAGGGAGCGTAGGCGGCCCGTTAAGTCAGCGGTTAAATGTCAGTGCCCAACATTGGCATGCCGTTGATACTGGTGGGCTTGAATACACACAAGGATGGTGGAATTCGTCGTGTAGCGGTGAAATGCTTAGATATGACGAAGAACTCCGATTGCGAAGGCAGCCATCTGGGGTGCGATTGACGCTGAGGC…	Bacteroidota	Bacteroidia	Bacteroidales	Prevotellaceae	Prevotellaceae UCG-003	0.000468139	0.00124826	25.0814	0.00110272	0.00173629	58.5938	1.44e-05	0.000150722	1.11732	4.57e-07	0.0825603	5.53316e-06	0.999996	-0.162457	0.162458
ASV317	TGGGGGATATTGCACAATGGAGGAAACTCTGATGCAGCGACGCCGCGTGAGTGAAGAAGTATTTCGGTATGTAAAGCTCTATCAGCAGGGAAGAAAGGCTCTAAGGAGAGATGACGGTACCTGACTAAGAAGCCCCGGCTAACTACGTGCCAGCAGCCGCGGTAATACGTAGGGGGCAAGCGTTATCCGGATTTACTGGGTGTAAAGGGAGCGCAGACGGTCAAGCAAGTCTGAAGTGAAACCCCACGGCTCAACCGTGGGCTTGCTTTGGAAACTGTTTGACTAGAGTACTGGAGAGGTAAGCGGAATTCCTAGTGTAGCGGTGAAATGCGTAGATATTAGGAGGAACATCGGTGGCGAAGGCGGCTTACTGGACAGCAACTGACGTTGAGGCTCGAA…	Firmicutes	Clostridia	Lachnospirales	Lachnospiraceae	Butyrivibrio	0.00053969	0.000961541	36.4821	0.00127821	0.001124	85.9375	1.16e-05	0.000115661	1.11732	4.78e-07	0.0852205	5.60335e-06	0.999996	-0.167692	0.167693
ASV318	TAGGGAATATTGCACAATGGGGGAAACCCTGATGCAGCGACGCCGCGTGAAGGATGAAGTATTTCGGTATGTAAACTTCTATCAGCAAGGAAGAAAATGACGGTACTTGACTAAGAAGCCCCGGCTAAATACGTGCCAGCAGCCGCGGTAATACGTATGGGGCAAGCGTTATCCGGATTTACTGGGTGTAAAGGGAGCGTAGGCGGCATGGCAAGTCAGAAGTGAAAGCCTGGGGCTCAACCCCGGAATTGCTTTTGAAACTGTCAAGCTAGAGTGTCGGAGGGGTAAGCGGAATTCCTAGTGTAGCGGTGAAATGCGTAGATATTAGGAGGAACACCGGTGGCGAAGGCGGCTTACTGGACGATTACTGACGCTGAGGCTCGAAAGCGTGGGGAGCAA…	Firmicutes	Clostridia	Lachnospirales	Lachnospiraceae	[Eubacterium] ventriosum group	0.000598155	0.00360455	16.6124	0.00142294	0.00547559	38.2812	8.36e-06	9.84e-05	1.11732	0.0761955	0.0972256	0.783698	0.433824	-0.11512	0.267511
ASV319	TGGGGAATATTGCACAATGGAGGGAACTCTGATGCAGCGATGCCGCGTGAAGGAAGAAGTATTTCGGTATGTAAACTTCTATCAGTGAGGAAGACAATGACAGTACTCAAGTAAGAAGCTCCGGCTAACTACGTGCCAGCAGCCGCGGTAATACGTAGGGAGCGAGCGTTATCCGGAATTACTGGGTGTAAAGGGTGCGTAGGCGGTCTGACAAGTCAGCTGTGAAACCCCTCGGCTCAACTGAGGGCATGCAGTTGAAACTATGAGACTGGAGTACAGGAGAGGAAAGCGGAATTTCTAGTGTAGCGGTGAAATGCGTAGATATTAGGAAGAACACCGGTGGCGAAGGCGGCTTTCTGGACTGAAACTGACGCTGAGGCACGAAAGCGTGGGGAGCAA…	Firmicutes	Clostridia	Lachnospirales	Defluviitaleaceae	Defluviitaleaceae UCG-011	0.000603017	0.000868539	74.9186	0.000230442	0.000323178	51.5625	0.00086944	0.00102414	91.6201	4.1e-09	0.0672409	6.09871e-08	1	-0.132313	0.132313
ASV320	TGGGGGATATTGCACAATGGGCGAAAGCCTGATGCAGCAACGCCGCGTGAGGGAAGACGGTTTTCGGATTGTAAACCTCTGTCTTTGGTGAAGAAGAAAGTGACGGTAGCCAAGGAGGAAGCCACGGCTAACTACGTGCCAGCAGCCGCGGTAATACGTAGGTGGCAAGCGTTGTCCGGAATTACTGGGTGTAAAGGGAGCGCAGGCGGGACAGCAAGTTGGATGTGAAATACCGCAGCTCAACTGCGGAGCTGCATCCAAAACTGTTGTTCTTGAGTGGAGTAGAGGTAGGCGGAATTCCGAGTGTAGCGGTGAAATGCGTAGATATTCGGAGGAACACCAGTGGCGAAGGCGGCCTACTGGGCTCTTACTGACGCTGAGGCTCGAAAGTGTGGGGAG…	Firmicutes	Clostridia	Oscillospirales	[Eubacterium] coprostanoligenes group	Unclassified Genus	0.00051829	0.00202244	36.1564	0.00117829	0.00299319	77.3438	4.63e-05	0.000272718	6.70391	6.27e-08	0.118271	5.30302e-07	1	-0.232727	0.232727
ASV321	TGAGGAATATTGGTCAATGGGCGCAAGCCTGAACCAGCCAAGTAGCGTGCAGGACGACTGCCCTATGGGTTGTAAACTGCTTTTATAGGGGAATAAAGTGAGGTATGCATACCTTTTTGTATGTACCCTATGAATAAGGACCGGCTAATTCCGTGCCAGCAGCCGCGGTAATACGGAAGGTCCAGGCGTTATCCGGATTTATTGGGTTTAAAGGGAGCGCAGGCGGGCTTTTAAGCGTGTTGTGAAATGTAACGGCTCAACCGTTGAATTGCAGCGCGAACTGGAGGCCTTGAGTGAGTACGACGTGTACGGAATTCGTGGTGTAGCGGTGAAATGCTTAGATATCACGAAGAACTCCGATTGCGAAGGCAGTGCACGAGTCCTTAACTGACGCTAAAG…	Bacteroidota	Bacteroidia	Bacteroidales	Prevotellaceae	Prevotella	0.000514398	0.00395035	7.16612	0	0	0	0.000882236	0.00514197	12.2905	7.23e-08	0.0902564	8.01597e-07	0.999999	-0.177602	0.177602
ASV322	TGAGGAATATTGGTCAATGGAGGCAACTCTGAACCAGCCAAGTAGCGTGCAGGATGACGGCCCTATGGGTTGTAAACTGCTTTTATAAGGGAATAAAGGGTGCCACGTGTGGTGTTTTGCATGTACCTTATGAATAAGGACCGGCTAATTCCGTGCCAGCAGCCGCGGTAATACGGAAGGTCCGGGCGTTATCCGGATTTATTGGGTTTAAAGGGAGCGCAGGCGGGCTTTTAAGCGTGACGTGAAATGCGGCGGCTCAACCGTCCGAAGTGCGTCGCGAACTGGGAGCCTTGAGTGAGTCCGACGTCGGCGGAATTCGTGGTGTAGCGGTGAAATGCTTAGATATCACGAAGAACCCCGATTGCGAAGGCAGCTGACGAGGCCTTTACTGACGCTAAA…	Bacteroidota	Bacteroidia	Bacteroidales	Prevotellaceae	Prevotella	0.000601879	0.00264128	25.4072	0.000923114	0.00115424	49.2188	0.00037217	0.00329936	8.37989	3.3e-08	0.0913073	3.6176e-07	1	-0.17967	0.17967
ASV323	TGAGGAATATTGGTCAATGGGCGAGAGCCTGAACCAGCCAAGTAGCGTGCAGGAAGACGGCCCTATGGGTTGTAAACTGCTTTTATGCGGGGATAAAGTCAGTTACGCGTAACTGTTTGTAGGTACCGCATGAATAAGGACCGGCTAATTCCGTGCCAGCAGCCGCGGTAATACGGAAGGTCCGGGCGTTATCCGGATTTATTGGGTTTAAAGGGAGCGCAGGCCGATGGTTAAGCGTGACGTGAAATGTAGCCGCTCAACGGCTGAGTTGCGTCGCGAACTGGCTGTCTTGAGTGAGTTCGATGTGGGCGGAATTCGTGGTGTAGCGGTGAAATGCTTAGATATCACGAAGAACTCCGATTGCGAAGGCAGCCCACAAGGCCTTTACTGACGCTAAAG…	Bacteroidota	Bacteroidia	Bacteroidales	Prevotellaceae	Prevotella	0.000564124	0.00220529	25.0814	0.00132518	0.00326336	56.25	1.99e-05	0.000123853	2.7933	5.22e-07	0.118948	4.38595e-06	0.999997	-0.234058	0.234059
ASV324	TGAGGAATATTGGTCAATGGGCGCGAGCCTGAACCAGCCAAGTAGCGTGCAGGATGACGGCCCTATGGGTTGTAAACTGCTTTTATACAGGGATAAAGTCGGGGACGTGTCCCCGTTTGCAGGTACTGTATGAATAAGGACCGGCTAATTCCGTGCCAGCAGCCGCGGTAATACGGAAGGTCCGGGCGTTATCCGGATTTATTGGGTTTAAAGGGAGCGCAGGCCGATTATTAAGCGTGACGTGAAATGTAGATGCTCAACATCTGAACTGCGTCGCGAACTGGTAGTCTTGAGTGAGTTCGATGTGGGCGGAATTCGTGGTGTAGCGGTGAAATGCTTAGATATCACGAAGAACTCCGATTGCGAAGGCAGCCCACAAGGCCTTTACTGACGCTAAAG…	Bacteroidota	Bacteroidia	Bacteroidales	Prevotellaceae	Prevotella	0.000500733	0.00241688	8.79479	0.00115637	0.0036339	17.9688	3.19e-05	0.000219718	2.23464	4.4e-08	0.0857387	5.12742e-07	1	-0.168712	0.168712
ASV326	TGAGGAATATTGGTCAATGGACGAGAGTCTGAACCAGCCAAGTCGCGTGAAGGAAGACGGTTCTATGGATTGTAAACTTCTTTTGTCCGAGGGTAAAGTTAGGTACGTGTACCTATTGGAAAGTATCGGACGAATAAGCATCGGCTAACTCCGTGCCAGCAGCCGCGGTAATACGGAGGATGCGAGCGTTATCCGGATTTATTGGGTTTAAAGGGTGCGTAGGCGGATTATTAAGTCAGCGGTGAAAGCGTGTGGCTCAACCATACCGAGCCGTTGAAACTGGTAGTCTTGAGTGCAAATGAGGTAGGCGGAATGTGACGTGTAGCGGTGAAATGCTTAGATATGTCCCAGAACTCCGATTGCGAAGGCAGCTTACCAAGATGTAACTGACGCTGATGC…	Bacteroidota	Bacteroidia	Bacteroidales	Bacteroidales RF16 group	Unclassified Genus	0.00056014	0.00149446	38.7622	0.00131535	0.0020895	83.5938	2.0102e-05	9.46e-05	6.70391	0.0519001	0.0873196	0.594369	0.552705	-0.119923	0.223723
ASV327	TGAGGAATATTGGTCAATGGACGGAAGTCTGAACCAGCCAAGTAGCGTGCAGGATGACTGCCCTATGGGTTGTAAACTGCTTTTATAGGGGAATAAAGTGAGGTACGTGTACCTTTTTGTATGTACCCTATGAATAAGGACCGGCTAATTCCGTGCCAGCAGCCGCGGTAATACGGAAGGTCCGGGCGTTATCCGGATTTATTGGGTTTAAAGGGAGCGCAGGCGGGTTTTTAAGCGTGTTGTGAAATGTACCGGCTCAACCGGTGACTTGCAGCGCGAACTGGAGACCTTGAGTGAGTACGAGGAAGGCGGAATTCGTGGTGTAGCGGTGAAATGCTTAGATATCACGAAGAACTCCGATTGCGAAGGCAGCTTTCCAGTCCTTAACTGACGCTAAAG…	Bacteroidota	Bacteroidia	Bacteroidales	Prevotellaceae	Prevotella	0.000495099	0.00291489	15.9609	0.00111714	0.00442006	33.5938	5.03e-05	0.000356705	3.35196	0.0542462	0.0919202	0.590144	0.555529	-0.126629	0.235122
ASV328	TGAGGAATATTGGTCAATGGGCGAGAGCCTGAACCAGCCAAGTAGCGTGCAGGATGACGGCCCTATGGGTTGTAAACTGCTTTTATACGGGGATAAAGTGAGGGACGTGTCCCTTATTGTAGGTACCGTATGAATAAGGACCGGCTAATTCCGTGCCAGCAGCCGCGGTAATACGGAAGGTCCGGGCGTTATCCGGATTTATTGGGTTTAAAGGGAGCGCAGGCTGATTATTAAGCGTGACGTGAAATGTAGCCGCTCAACGGCTGAACTGCGTCGCGAACTGGTAGTCTTGAGTGAGTTCGATGTTGGCGGAATTCGTGGTGTAGCGGTGAAATGCTTAGATATCACGAAGAACTCCGATTGCGAAGGCAGCCAACAAGGCCTTTACTGACGCTAAAG…	Bacteroidota	Bacteroidia	Bacteroidales	Prevotellaceae	Prevotella	0.000507358	0.000778576	42.9967	0.001154	0.000801479	96.875	4.5e-05	0.000259772	4.46927	0.00850095	0.0885845	0.0959643	0.923612	-0.165811	0.182813
ASV329	TGAGGAATATTGGTCAATGGGCGCAAGCCTGAACCAGCCAAGTAGCGTGCAGGACGACTGCCCTATGGGTTGTAAACTGCTTTTGTACGGGGGTAAAGTGTGTCACTTGTGGCATATTGCAAGTACCGTACGAATAATGACCGGCTAATTCCGTGCCAGCAGCCGCGGTAATACGGAAGGTCAGGGCGTTATCCGGATTTATTGGGTTTAAAGGGAGCGTAGGCCGCCGGTTAAGCGTGTTGTGAAAAGCAGTGGCTCAACCACTGTCGTGCAGCGCGAACTGTCCGGCTTGAGTATCATGAAAGGTTGCGGAATTCGTGGTGTAGCGGTGAAATGCTTAGATATCACGAAGACCTCCGATTGCGAAGGCAGCAGCCTGTGTGTTCACTGACGCTGAAG…	Bacteroidota	Bacteroidia	Bacteroidales	Prevotellaceae	Prevotella	0.000555034	0.000742249	53.4202	0.000196951	0.000409145	35.1562	0.000811093	0.000817273	66.4804	0.0714185	0.101985	0.700282	0.484283	-0.129263	0.2721
ASV330	TGAGGAATATTGGTCAATGGAGGCAACTCTGAACCAGCCAAGTAGCGTGCAGGAGGACGGCCCTATGGGTTGTAAACTGCTTTTATAAGGGGATAAAGGATGCCACGTGTGGTGTTTTGCATGTACCTTATGAATAAGGACCGGCTAATTCCGTGCCAGCAGCCGCGGTAATACGGAAGGTCCGGGCGTTATCCGGATTTATTGGGTTTAAAGGGAGCGCAGGCGGGCGATTAAGCGTGACGTGAAATGCAGCGGCTCAACCGTATGAAGTGCGTCGCGAACTGGTTGCCTTGAGTGAGTTCGACGTGCGCGGAATTCGTGGTGTAGCGGTGAAATGCTTAGATATCACGAAGAACTCCGATTGCGAAGGCAGCGCACGAGGCCTTTACTGACGCTAAA…	Bacteroidota	Bacteroidia	Bacteroidales	Prevotellaceae	Prevotella	0.000492998	0.00332658	10.4235	6.99e-05	0.000341851	4.6875	0.000795563	0.0043216	14.5251	0.0848061	0.104879	0.80861	0.419368	-0.121569	0.291181
ASV331	TGAGGAATATTGGTCAATGGGCGCGAGCCTGAACCAGCCAAGTAGCGTGGGGGATGACTGCCCTATGGGTTGTAAACCCCTTTTGCGCGGGGATAAACCGGCGGACGTGTCCGTCGCTGCAGGTACCGCGCGAATAAGGACCGGCTAATTCCGTGCCAGCAGCCGCGGTAATACGGAAGGTCCGGGCGTTATCCGGATTTATTGGGTTTAAAGGGAGCGTAGGCGGGAGATTAAGCGTGCTGTGAAATCCGGCGGCTCAACCGTCGCGAGCAGCGCGAACTGGTTTCCTTGAGTGCGCGGGAGGCAGGCGGAATTCGTGGTGTAGCGGTGAAATGCTTAGATATCACGAAGAACCCCGATTGCGAAGGCAGCCTGCCGTAGCGTTACTGACGCTGAAGC…	Bacteroidota	Bacteroidia	Bacteroidales	Prevotellaceae	Prevotellaceae NK3B31 group	0.000539967	0.00120538	27.3616	0.00128098	0.00159099	63.2812	1.01e-05	9.19e-05	1.67598	0.019824	0.0847406	0.233938	0.81519	-0.146924	0.186572
ASV332	TGAGGAATATTGGTCAATGGGCGCGAGCCTGAACCAGCCAAGTAGCGTGCGGGAGGAAGGCCCTATGGGTTGTAAACCGCTTTTACCGGGGGATAAAGTGAGCGACGTGTCGCTCATTGCAGGTACCCGGCGAATAAGGACCGGCTAATTCCGTGCCAGCAGCCGCGGTAATACGGAAGGTCCGGGCGTTATCCGGATTTATTGGGTTTAAAGGGAGCGTAGGCCGGATGTCAAGCGTGTTGTGAAATGCCGGGGCTCAACCTTGGCACTGCAGCGCGAACTGGCGTCCTTGAGTGCGCACGCCGCGGGTGGAATTCGTTGTGTAGCGGTGAAATGCTTAGATATGACGAAGAACTCCGATTGCGAAGGCAGCTCGCGAGAGCGCAACTGACGCTGATG…	Bacteroidota	Bacteroidia	Bacteroidales	Prevotellaceae	Prevotellaceae UCG-001	0.000565868	0.0011055	32.2476	6.91e-06	5.81e-05	1.5625	0.00096557	0.00130785	54.1899	0.0953513	0.102575	0.92958	0.353321	-0.106489	0.297192
ASV333	TGGGGGATATTGCACAATGGAGGAAACTCTGATGCAGCGACGCCGCGTGAGTGAAGAAGTATTTCGGTATGTAAAGCTCTATCAGCAGGGAAGATAATGACAGTACCTGACTAAGAAGCCCCGGCTAACTACGTGCCAGCAGCCGCGGTAATACGTAGGGGGCAAGCGTTATCCGGATTTACTGGGTGTAAAGGGAGCGTAGACGGGATGGCAAGTCTGAAGTGAAATCCTGCGGCTTAACCGCAGAATTGCTTTGGAAACTGTCAACCTGGAGTGTCGGAGAGGTAAGCGGAATTCCTAGTGTAGTAGTGAAATGCGTAGAGATTAGGAAGAACACCGGAGGCGAAGGCGGCTTACTGGACGATAACTGACGTTGAGGCTCGAAAGCGTGGGGAGCAA…	Firmicutes	Clostridia	Lachnospirales	Lachnospiraceae	Oribacterium	0.00048117	0.000938106	32.2476	0.00112814	0.0011715	72.6562	1.85e-05	0.000120903	3.35196	0.0836557	0.100003	0.836533	0.403508	-0.113125	0.280436
ASV334	TGAGGAATATTGGTCAATGGGCGGAAGCCTGAACCAGCCAAGTAGCGTGCAGGATGACGGCCCTATGGGTTGTAAACTGCTTTTATGCGGGAATAAAGAGGCCCACGTGTGGGCTGTTGCATGTACCGCATGAATAAGGACCGGCTAATTCCGTGCCAGCAGCCGCGGTAATACGGAAGGTCCGGGCGTTATCCGGATTTATTGGGTTTAAAGGGAGCGTAGGCCGGTTTTTAAGCGTGTTGTGAAATGTGTGGGCTCAACCTATGCACTGCAGCGCGAACTGGAGACCTTGAGTGCGCGGGAAGCCGGCGGAATTCGTTGTGTAGCGGTGAAATGCTTAGATATGACGAAGACCTCCGATTGCGAAGGCAGCTGGCTGTAGCGTTACTGACGCTGAAG…	Bacteroidota	Bacteroidia	Bacteroidales	Prevotellaceae	Prevotella	0.000524078	0.0013877	17.5896	0.00121781	0.00193808	36.7188	2.8e-05	0.00016302	3.91061	5.67e-10	0.0901546	6.28707e-09	1	-0.177401	0.177401
ASV335	TGGGGAATATTGGGCAATGGGGGAAACCCTGACCCAGCAACGCCGCGTGAGGGAAGAAGGTTTTCGGATCGTAAACCTCTGTCCTTGGTGAAGAGGAAGAGACGGTAGCCAAGGAGGAAGCCCCGGCTAACTACGTGCCAGCAGCCGCGGTAATACGTAGGGGGCGAGCGTTGTCCGGAATGATTGGGCGTAAAGGGCGCGTAGGCGGCTCGGTAAGTCTGAAGTGAAAGTCCTGCTTTTAAGGTGGGAATTGCTTTGGATACTGTCGGGCTTGAGTGCAGGAGAGGTAAGTGGAATTCCCAGTGTAGCGGTGAAATGCGTAGAGATTGGGAGGAACACCAGTGGCGAAGGCGACTTACTGGACTGTAACTGACGCTGAGGCGCGAAAGTGTGGGGAGC…	Firmicutes	Clostridia	Christensenellales	Christensenellaceae	Christensenellaceae R-7 group	0.000520557	0.00107087	28.3388	0.00123608	0.00136326	66.4062	8.9e-06	9.97e-05	1.11732	2.22e-07	0.0873517	2.5416e-06	0.999998	-0.171886	0.171886
ASV336	TGAGGAATATTGGTCAATGGGCGAGAGCCTGAACCAGCCAAGTAGCGTGCAGGACGACGGCCCTATGGGTTGTAAACTGCTTTTATGCGGGGATAAAGTTCACTACGTGTAGTGTTTTGTAGGTACCGCATGAATAAGGACCGGCTAATTCCGTGCCAGCAGCCGCGGTAATACGGAAGGTCCGGGCGTTATCCGGATTTATTGGGTTTAAAGGGAGCGCAGGCCGGAGGTCAAGCGTGACGTGAAATGTAGCCGCTCAACGGCTGAACTGCGTCGCGAACTGGCTTTCTTGAGTGAGTTCGATGTGGGCGGAATTCGTGGTGTAGCGGTGAAATGCTTAGATATCACGAAGAACTCCGATTGCGAAGGCAGCCCACAAGGCCTTTACTGACGCTAAAG…	Bacteroidota	Bacteroidia	Bacteroidales	Prevotellaceae	Prevotella	0.000521946	0.00184903	18.241	0.00124736	0.00270091	42.9688	3.21e-06	4.29e-05	0.558659	3.63e-07	0.0800427	4.53824e-06	0.999996	-0.157503	0.157504
ASV337	TGAGGAATATTGGTCAATGGTCGATAGACTGAACCAGCCAAGTAGCGTGCAGGACTACAGCCTTATAGGTTTTAAACTGCTTTTATGCGAGAGTAAAGTCGGGTACGTGTACCCGTTTGCAAGTATCGCAAGAAAAAGGACCGGCTAATTCCGTGCCAGCAGCCGCGGTAATACGGAAGGTCCGGGCGTTATCCGGATTTATTGGGTTTAAAGGGAGCGCAGGTGGGTTTGTAAGTCAGCCGTGAAAGTTCGATGCTCAACATTGAAATTGCGGTTGAAACTGCAGGTCTTGAGTAAACGCAGCGGCACTGGAATTCGTGGTGTAGCGGTGAAATGCTTAGATATCACGAAGAACTCCGATCGCGAAGGCAGGTGCCGGGAGTTTTACTGACACTGAGG…	Bacteroidota	Bacteroidia	Bacteroidales	Prevotellaceae	Unclassified Genus	0.000525123	0.00109421	40.3909	0.000192157	0.000614069	28.125	0.000763221	0.00128369	49.162	0.236102	0.144029	1.63927	0.102184	-0.0473098	0.519514
ASV338	TGAGGAATATTGGTCAATGGGCGGAAGCCTGAACCAGCCATGCCGCGTGCGGGAGGACGGCCCTATGGGTTGTAAACCGCTTTTGAGTGAGAGCAATAAGGTTCACGTGTGGACCGATGAGAGTATCATTCGAATAAGCATCGGCTAACTCCGTGCCAGCAGCCGCGGTAATACGGAGGATGCGAGCGTTATCCGGATTCATTGGGTTTAAAGGGTGCGTAGGCGGACATGTAAGTCCGAGGTGAAAGACCGGGGCCCAACCCCGGGGTTGCCTCGGATACTGTGTGTCTGGAGTGGACGTGCCGCCGGGGGAATGAGTGGTGTAGCGGTGAAATGCATAGATATCACTCAGAACACCGATTGCGAAGGCACCTGGCGAATGTCTTACTGACGCTGAGG…	Bacteroidota	Bacteroidia	Bacteroidales	Rikenellaceae	Rikenellaceae RC9 gut group	0.00048778	0.000804005	37.4593	0.00116918	0.000868341	89.0625	5.22e-07	6.96e-06	0.558659	0.100894	0.101512	0.993909	0.321052	-0.0988563	0.300644
ASV339	TGAGGAATATTGGTCAATGGGCGGGAGCCTGAACCAGCCAAGTCGCGTGAGGGAGGAAGGCCCTACGGGTCGTAAACCTCTTTTGAAAGGGGGTAACGTGCGGCACGCGCTGTCGCAATGAAAGTACCTTTCGAATAAGGATCGGCTAACTCCGTGCCAGCAGCCGCGGTAATACGGAGGATCCGAGCGTTATCCGGATTCATTGGGTTTAAAGGGTGCGCAGGCGGCCTGTTAAGTCAGCGGTGAAAAGCGCGGGCTCAACCCGCGCCCTGCCGTTGATACTGGCGGGCTAGAGTGGGGACGACGGCGGCGGAATGTGCCATGTAGCGGTGAAATGCATAGATATGGCGCAGAACCCCGATTGCGAAGGCAGCCGCCGAGGCCCAGACTGACGCTCAG…	Bacteroidota	Bacteroidia	Bacteroidales	Muribaculaceae	Unclassified Genus	0.00054397	0.00197941	23.4528	0.00128943	0.00290418	53.125	1.09e-05	8.4e-05	2.23464	2.88e-07	0.0886862	3.24873e-06	0.999997	-0.174512	0.174512
ASV340	TGAGGAATATTGGTCAATGGGCGAGAGCCTGAACCAGCCAAGTAGCGTGCAGGATGACGGCCCTATGGGTTGTAAACTGCTTTTATCGGGGGATAAAGTGAGGGACGCGTCCCTTTTTGTAGGTACCCGATGAATAAGGACCGGCTAATTCCGTGCCAGCAGCCGCGGTAATACGGAAGGTCCGGGCGTTATCCGGATTTATTGGGTTTAAAGGGAGCGCAGGCCGATGGTTAAGCGTGACGTGAAATGTAGCCGCTCAACGGCTGCACTGCGTCGCGAACTGGCCGTCTTGAGTGAGTTCGATGTGGGCGGAATTCGTGGTGTAGCGGTGAAATGCTTAGATATCACGAAGAACTCCGATTGCGAAGGCAGCCCACAAGGCCTTTACTGACGCTAAAG…	Bacteroidota	Bacteroidia	Bacteroidales	Prevotellaceae	Prevotella	0.00050418	0.00125476	30.2932	0.00119576	0.00171509	69.5312	9.64e-06	0.000101381	2.23464	0.00811807	0.0867064	0.0936271	0.925467	-0.162498	0.178734
ASV341	TGGGGGATATTGCACAATGGGGGAAACCCTGATGCAGCGACGCCGCGTGAAGGAAGAAGTATTTCGGTATGTAAACTTCTATCAGCAGGGAAGAAAATGACGGTACCTGACTAAGAAGCCCCGGCTAACTACGTGCCAGCAGCCGCGGTAATACGTAGGGGGCAAGCGTTATCCGGATTTACTGGGTGTAAAGGGAGCGTAGACGGTATGGCAAGTCTGATGTGAAAACCCAAGGCTCAACCATGGGATTGCATTGGAAACTGTCAAACTTGAGTGCTGGAGGGGTAAGCGGAATTCCTAGTGTAGCGGTGAAATGCGTAGATATTAGGAAGAACACCGGCGGCGAAGGCGGCTTACTGGACAGTAACTGACGTTGAGGCTCGAAAGCGTGGGGAGCAA…	Firmicutes	Clostridia	Lachnospirales	Lachnospiraceae	Acetitomaculum	0.000489142	0.00147038	24.7557	0.00114212	0.00209785	57.0312	2.22e-05	0.000195042	1.67598	0.0926447	0.103181	0.897884	0.369953	-0.11039	0.295679
ASV342	TGGGGAATCTTGCACAATGGGCGAAAGCCTGATGCAGCGACGCCGCGTGCGGGAAGAAGGCCCTCGGGTCGTAAACCGCTTTCAGCAGGGACGAGGCCGCGAGGTGACGGTACCTGCAGAAGAAGCCCCGGCTAACTACGTGCCAGCAGCCGCGGTAATACGTAGGGGGCGAGCGTTATCCGGATTCATTGGGCGTAAAGCGCGCGTAGGCCGCCCGCTTGGTCGGGAGTAAAATCCGGGGGCTCAACCCCCGCCCGCTCCCGATACCGGCGGGCTTGAGTCTGGCAGGGGAAGGTGGAATTCCGAGTGTAGCGGTGGAATGCGCAGATATTCGGAAGAACACCGGTGGCGAAGGCGGCCTTCTGGGCCACGACTGACGCTGAGGCGCGAAAGCTAGGG…	Actinobacteriota	Coriobacteriia	Coriobacteriales	Atopobiaceae	Olsenella	0.000520061	0.00145393	46.9055	4.19e-05	0.000161669	10.1562	0.000862007	0.00182385	73.1844	0.136489	0.110581	1.23428	0.218044	-0.0811074	0.354085
ASV344	TGAGGAATATTGGTCAATGGGCGAGAGCCTGAACCAGCCAAGTAGCGTGCAGGATGACTGCCCTATGGGTTGTAAACTGCTTTTATGCGGGAATAAAGTCCACTACGTGTAGTGGTTTGTATGTACCGCATGAATAAGGACCGGCTAATTCCGTGCCAGCAGCCGCGGTAATACGGAAGGTCCGGGCGTTATCCGGATTTATTGGGTTTAAAGGGAGCGCAGGCTGGATTTTAAGCGTGTTGTGAAATGCGGCGGCTCAACCGTCGATGTGCAGCGCGAACTGGAGTCCTTGAGTGAGTACGAGGAAGGCGGAATTCGTGGTGTAGCGGTGAAATGCTTAGATATCACGAAGAACTCCGATTGCGAAGGCAGCTTTCCAGTCCTTAACTGACGCTAAAG…	Bacteroidota	Bacteroidia	Bacteroidales	Prevotellaceae	Prevotella	0.000477828	0.000894428	37.1336	0.00108882	0.00110154	82.8125	4.09e-05	0.000215741	4.46927	0.191167	0.125798	1.51964	0.129635	-0.0563713	0.438706
ASV345	TGAGGAATATTGGTCAATGGGCGGAAGCCTGAACCAGCCAAGTCGCGTGAGGGAATAAGGCCCTACGGGTCGTAAACCTCTTTGGCGGGGGAGCAATGGCAGGCACGAGTGCCTGCAGGGAGCGTACCCCGAGAACAAGCATCGGCTAACTCCGTGCCAGCAGCCGCGGTAATACGGAGGATGCGAGCGTTATCCGGATTTATTGGGTTTAAAGGGTGCGCAGGCGGTCAGTCAGGCCGGCGGTGAAATATCGGGGCTTAACCCCGGCGAGCCGTCGGAACCGGCCGACTAGAGTGACGGCGAGGCATGCGGAATGCGAGGTGTAGCGGTGAAATGCATAGATATCTCGCAGAACTCCGATTGCGAAGGCAGCGTGCCGGCCGTCAACTGACGCTGAGG…	Bacteroidota	Bacteroidia	Bacteroidales	Muribaculaceae	Unclassified Genus	0.000592072	0.0090277	4.88599	0.000101412	0.000552865	4.6875	0.000942935	0.011801	5.02793	0.0857908	0.0975626	0.879341	0.379906	-0.106188	0.277769
ASV346	TGAGGAATATTGGTCAATGGGCGCGAGCCTGAACCAGCCAAGTAGCGTGCAGGATGACGGCCCTATGGGTTGTAAACTGCTTTTATGCGGGGATAAAGTCGGCTACGTGTAGCCGTTTGTAGGTACCGCATGAATAAGGACCGGCTAATTCCGTGCCAGCAGCCGCGGTAATACGGAAGGTCCGGGCGTTATCCGGATTTATTGGGTTTAAAGGGAGCGCAGGCGGCCTTTTAAGCGTGACGTGAAATGTAGGCGCTCAACGTCTGAATTGCGTCGCGAACTGTTAGGCTTGAGTAGACGGAATGTCGGCGGAATTCGTGGTGTAGCGGTGAAATGCTTAGATATCACGAAGAACTCCGATTGCGAAGGCAGCTGACAGCAGTTTTACTGACGCTCATG…	Bacteroidota	Bacteroidia	Bacteroidales	Prevotellaceae	Prevotella	0.000469726	0.000880765	30.9446	0.00107097	0.00108579	63.2812	3.98e-05	0.000209965	7.82123	0.0452116	0.0967114	0.467489	0.640482	-0.145092	0.235515
ASV347	TGAGGAATATTGGTCAATGGGCGCGAGCCTGAACCAGCCAAGTAGCGTGCAGGATGACTGCCCTATGGGTTGTAAACTGCTTTTATAGGGGAATAAAGTGAGGAACGTGTTCCTTTTTGTATGTACCCTATGAATAAGGACCGGCTAATTCCGTGCCAGCAGCCGCGGTAATACGGAAGGTCCGGGCGTTATCCGGATTTATTGGGTTTAAAGGGAGCGCAGGCGGAGGATTAAGCGTGACGTGAAATGTCCCGGCTCAACCGTGGAACTGCGTCGCGAACTGGTTCTCTTGAGTGAGTACGAGGAAGGCGGAATTTGTGGTGTAGCGGTGAAATGCTTAGATATCACGAAGAACTCCGATTGCGAAGGCAGCTTTCCAGTCCTTAACTGACGCTAAAG…	Bacteroidota	Bacteroidia	Bacteroidales	Prevotellaceae	Prevotella	0.000473859	0.00122195	28.9902	0.00112454	0.0016843	68.75	8.57e-06	0.000114339	0.558659	0.0906416	0.100281	0.903878	0.366771	-0.106686	0.287969
ASV348	TGAGGAATATTGGTCAATGGCCGCAAGGCTGAACCAGCCAAGTAGCGTGAGGGATGACCGCCCTATGGGTCGTAAACCTCTTTTGCACGGGAATAACCGCATCCACGCGCTGGGTGCCTGCATGTACCGTGCGAATAAGCATCGGCTAACTCCGTGCCAGCAGCCGCGGTAATACGGAGGATGCGAGCGTTATCCGGATTTATTGGGTTTAAAGGGAGCGCAGGCGGGGCGTTAGGCCAGCCGTGAAATTTCCGGGCTCAACCCGGTCCTTGCGGTTGGAACCGGCGTTCTTGAGTGGGGTACAGGAAGGCGGAATTCGTGGTGTAGCGGTGAAATGCTTAGATATCACGAAGAACTCCGATTGCGAAGGCAGCTTTCCGGACCTTTACTGACGCTCAT…	Bacteroidota	Bacteroidia	Bacteroidales	Unclassified Family	Unclassified Genus	0.00046093	0.000697265	41.3681	0.00106089	0.000728718	84.375	3.19e-05	0.000112461	10.6145	0.0685498	0.102376	0.669591	0.503623	-0.132899	0.269999
ASV349	TGAGGAATATTGGTCAATGGGCGGAAGCCTGAACCAGCCAAGTCGCGTGAAGGATGAAGGCATTACGTGTTGTAAACTTCTTTAGCTGTGGAGAAATAAGGTGGTCGAGACCACCGATGCTAGTACACAGAGAATAAGGATCGGCTAACTCCGTGCCAGCAGCCGCGGTAATACGGAGGATCCGAGCGTTATCCGGATTCATTGGGTTTAAAGGGTGCGCAGGCGGTGCCTTAAGTCAGCGGTAAAATCGTGGGGCTCAACCCCATCCCGCCGTTGATACTGGGGCACTTGATTACGGTCGAGGCAGGCGGAATTCGTCGTGTAGCGGTGAAATGCATAGATATGACGAAGAACACCGATTGCGTAGGCAGCCTACCAGGCCGTTAATGACGCTCATGC…	Bacteroidota	Bacteroidia	Bacteroidales	p-251-o5	Unclassified Genus	0.00047273	0.00123351	26.7101	0.00112277	0.00170875	60.9375	7.89e-06	5.85e-05	2.23464	1.03e-06	0.0952485	1.08423e-05	0.999991	-0.187424	0.187426
ASV350	TGAGGAATATTGGTCAATGGGCGTAGGCCTGAACCAGCCAAGTAGCGTGCAGGAAGACTGCCCTATGGGTTGTAAACTGCTTTTATGCGGGAATAAAGTCAGGTACGCGTACCTGTTTGCATGTACCGCATGAATAAGGACCGGCTAATTCCGTGCCAGCAGCCGCGGTAATACGGAAGGTCCGGGCGTTATCCGGATTTATTGGGTTTAAAGGGAGCGCAGGCGGAGGATTAAGCGTGACGTGAAATGTCCCGGCTCAACCGTGGAACTGCGTCGCGAACTGGTTTTCTTGAGTGAGTGCGACGTCGGCGGAATTCGTGGTGTAGCGGTGAAATGCTTAGATATCACGAAGAACCCCGATTGCGAAGGCAGCCGACGAGTCCTTAACTGACGCTAAAG…	Bacteroidota	Bacteroidia	Bacteroidales	Prevotellaceae	Prevotella	0.00043999	0.000999871	27.3616	0.00101249	0.00133901	59.375	3.06e-05	0.000174833	4.46927	1.72e-07	0.0894593	1.91903e-06	0.999998	-0.176033	0.176033
ASV351	TGAGGAATATTGGTCAATGGGCGAGAGCCTGAACCAGCCAAGTAGCGTGCAGGACGACGGCCCTATGGGTTGTAAACTGCTTTTGTACGGGGATAAAGGAGCTTACGTGTAAGTTTTTGCAGGTACCGTACGAATAAGGACCGGCTAATTCCGTGCCAGCAGCCGCGGTAATACGGAAGGTCCGGGCGTTATCCGGATTTATTGGGTTTAAAGGGAGCGCAGGCCGTCGGTTAAGCGTGTTGTGAAATGCAGATGCCCAACATCTGACTTGCAGCGCGAACTGGCTGACTTGAGTACGCACGACGTTGGCGGAATTTGCCGTGTAGCGGTGAAATGCTTAGATATGGCGAAGAACTCCGATTGCGAAGGCAGCTGACGGGAGCGCAACTGACGCTCATG…	Bacteroidota	Bacteroidia	Bacteroidales	Prevotellaceae	Prevotella_7	0.000566381	0.0043381	28.013	1.29e-05	7.53e-05	3.90625	0.000962146	0.00564771	45.2514	0.104631	0.120305	0.86972	0.385135	-0.132098	0.34136
ASV352	TGAGGAATATTGGTCAATGGGCGCGAGCCTGAACCAGCCAAGTAGCGTGAGGGATGACTGCCCTACGGGTTGTAAACCTCTTTTGTTCGGGAATAAAGTGCGGCACGCGTGCCGTTTTGTATGTACCGTTCGAATAAGGACCGGCTAATTCCGTGCCAGCAGCCGCGGTAATACGGAAGGTCCAGGCGTTATCCGGATTTATTGGGTTTAAAGGGAGCGCAGGCGGCCCGTTAAGCGTGACGTGAAATGTAGTTGCTCAACATCTGCACTGCGTCGCGAACTGGTGGGCTTGAGTTCACGGTAGGAAGGCGGAATTCGTGGTGTAGCGGTGAAATGCTTAGATATCACGAAGAACCCCGATTGCGAAGGCAGCTTTCCGCAGTGTTACTGACGCTCATG…	Bacteroidota	Bacteroidia	Bacteroidales	Prevotellaceae	Prevotella	0.00048834	0.000855121	35.1792	0.001158	0.000989454	80.4688	9.48e-06	6.37e-05	2.7933	6.72e-07	0.118296	5.68185e-06	0.999995	-0.232776	0.232777
ASV353	TGGGGAATATTGCACAATGGGCGAAAGCCTGATGCAGCAACGCCGCGTGAGGGAAGACGGTTTTCGGATTGTAAACCTCTGTCTTTGGTGAAGAAGAAGTGACATTAGCCGAGGAGGAAGCCACGGCTAACTACGTGCCAGCAGCCGCGGTAATACGTAGGTGGCAAGCGTTATCCGGAATTACTGGGTGTAAAGGGAGCGCAGGCGGGAGAGCAAGTCAGCGGTGAAATGTATGGGCTTAACCCATGAACTGCCGTTGAAACTGTTTTTCTTGAGTGGAGTAGAGGCAAGCGGAATTCCGAGTGTAGCGGTGAAATGCGTAGATATTCGGAGGAACACCAGTGGCGAAGGCGGCTTGCTGGGCTCTAACTGACGCTGAGGCTCGAAAGTGTGGGGAGC…	Firmicutes	Clostridia	Oscillospirales	[Eubacterium] coprostanoligenes group	Unclassified Genus	0.000433045	0.00119247	34.202	0.00095128	0.00168474	68.75	6.25e-05	0.000282476	9.49721	2.33e-06	0.0813703	2.85986e-05	0.999977	-0.160114	0.160118
ASV354	TGAGGAATATTGGTCAATGGGCGCAGGCCTGAACCAGCCAAGTCGCGTGCGGGAAGACGGCCCTACGGGTTGTAAACCGCTTTAGCCGGGGAGTAACGTGCGTCACGCGTGGCGCAGTGAGAGTACCCGGAGAATAAGCATCGGCTAACTCCGTGCCAGCAGCCGCGGTAATACGGAGGATGCGAGCGTTATCCGGATTCATTGGGTTTAAAGGGTGCGCAGGCGGCGCTCCAAGTCAGCGGTCAAATCCGCGGGCTCAACCCGCGGCCGCCGTTGAAACTGGGGTGCTTGAGTAGGTGCGACGGACGCGGAATGCGTGGTGTAGCGGTGAAATGCATAGATATCACGCAGAACCCCGATTGCGAAGGCAGCGTCCGAGCACCCGACTGACGCTGAGGC…	Bacteroidota	Bacteroidia	Bacteroidales	Muribaculaceae	Unclassified Genus	0.000447186	0.000784421	39.4137	0.00106161	0.000908118	90.625	7.82e-06	5.11e-05	2.7933	0.0289421	0.0889037	0.325545	0.744991	-0.145998	0.203882
ASV355	TGGGGAATATTGCACAATGGGCGAAAGCCTGATGCAGCGACGCCGCGTGAGCGAAGAAGTATTTCGGTATGTAAAGCTCTATCAGCAGGGAAGAAGAATGACGGTACCTGACTAAGAAGCCCCGGCTAACTACGTGCCAGCAGCCGCGGTAATACGTAGGGGGCAAGCGTTATCCGGATTTACTGGGTGTAAAGGGAGCGCAGGCGGTACGGCAAGTCTGATGTGAAAGCCCGGGGCTCAACCCCGGGACTGCATTGGAAACTGTCGGACTAGAGTGTCGGAGGGGTAAGTGGAATTCCTAGTGTAGCGGTGAAATGCGTAGATATTAGGAGGAACACCAGTGGCGAAGGCGGCTTACTGGACGATCACTGACGCTGAGGCTCGAAAGCGTGGGGAGCA…	Firmicutes	Clostridia	Lachnospirales	Lachnospiraceae	Roseburia	0.000522847	0.00235349	22.8013	0	0	0	0.000896727	0.00302728	39.1061	0.0322145	0.0940317	0.342591	0.732141	-0.152816	0.217245
ASV356	TGGGGAATATTGGGCAATGGGCGAAAGCCTGACCCAGCAACGCCGCGTGAGTGAAGAAGGTCTTCGGATTGTAAATCTCTGTCCTAAGAGAAGAGGGGAAGACGGTATCTTAGGAGGAAGCCCCGGCTAACTACGTGCCAGCAGCCGCGGTAATACGTAGGGGGCGAGCGTTGTCCGGAATGATTGGGCGTAAAGGGCGTGTAGGCGGCCTGTTAAGTCTGGAGTGAAAGTCCTGTTTTCAAGATGGGAATTGCTTTGGATACTGGCGGGCTTGAGTGCAGGAGAGGTTATCGGAATTCCCGGTGTAGCGGTGAAATGCGTAGAGATCGGGAGGAACACCAGTGGCGAAGGCGGGTAACTGGACTGCAACTGACGCTGAGGCGCGAAAGTGTGGGGAGC…	Firmicutes	Clostridia	Christensenellales	Christensenellaceae	Christensenellaceae R-7 group	0.000468485	0.000766997	53.0945	0.000848491	0.000599945	96.875	0.000196749	0.000757939	21.7877	1e-07	0.083531	1.2017e-06	0.999999	-0.164368	0.164368
ASV357	TGAGGAATATTGGTCAATGGGCGTGAGCCTGAACCAGCCAAGTAGCGTGCAGGAAGACGGCCCTACGGGTTGTAAACTGCTTTTATGAGGGGATAACGTGCGCCACGTGTGGTGTATTGCAGGTACCTCATGAATAAGGACCGGCTAATTCCGTGCCAGCAGCCGCGGTAATACGGAAGGTCCGGGCGTTATCCGGATTTATTGGGTTTAAAGGGAGCGCAGGCGGCCTTTTAAGCGTGACGTGAAATGTAGGCGCTCAACGTCTGAATTGCGTCGCGAACTGAGGGGCTTGAGTTCACGGGAAGTTGGCGGAATTCGTGGTGTAGCGGTGAAATGCTTAGATATCACGAAGAACTCCGATTGCGAAGGCAGCTGACTGCAGTTGGACTGACGCTCATG…	Bacteroidota	Bacteroidia	Bacteroidales	Prevotellaceae	Prevotella	0.000460935	0.00102204	27.6873	0.00109057	0.00134884	61.7188	1.07e-05	6.57e-05	3.35196	0.283964	0.123334	2.3024	0.0219838	0.0412738	0.526654
ASV358	TGAGGAATATTGGTCAATGGACGTAAGTCTGAACCAGCCAAGTAGCGTGCAGGATGACGGCCCTATGGGTTGTAAACTGCTTTTATATAGGGATAAAGTCGGGGACGTGTCCCCGTTTGTAGGTACTATATGAATAAGGACCGGCTAATTCCGTGCCAGCAGCCGCGGTAATACGGAAGGTCCGGGCGTTATCCGGATTTATTGGGTTTAAAGGGAGCGCAGGCTGATGATTAAGCGTGACGTGAAATGTAGCCGCTCAACGGCTGAACTGCGTCGCGAACTGGTTATCTTGAGTGAGTTCGATGTTGGCGGAATTCGTGGTGTAGCGGTGAAATGCTTAGATATCACGAAGAACTCCGATTGCGAAGGCAGCCAACAAGGCCTTTACTGACGCTAAAG…	Bacteroidota	Bacteroidia	Bacteroidales	Prevotellaceae	Prevotella	0.000439254	0.00112503	20.8469	0.00101833	0.00155171	46.875	2.5167e-05	0.00019428	2.23464	0.0130965	0.0887884	0.147502	0.882833	-0.161617	0.18781
ASV359	TGAGGAATATTGGTCAATGGGCGAGAGCCTGAACCAGCCAAGTAGCGTGCAGGATGACGGCCCTATGGGTTGTAAACTGCTTTTGTACGGGGATAAAGGAGCCCACGTGTGGACTTTTGCAGGTACCGTACGAATAAGGACCGGCTAATTCCGTGCCAGCAGCCGCGGTAATACGGAAGGTCCGGGCGTTATCCGGATTTATTGGGTTTAAAGGGAGCGCAGGCCGTCGGTTAAGCGTGTTGTGAAATGCAGATGCCCAACATCTGACTTGCAGCGCGAACTGGCTGACTTGAGTACGCACGACGTTGGCGGAATTTGCCGTGTAGCGGTGAAATGCTTAGATATGGCGAAGAACTCCGATTGCGAAGGCAGCTGACGGGAGCGCAACTGACGCTCATG…	Bacteroidota	Bacteroidia	Bacteroidales	Prevotellaceae	Prevotella_7	0.000577826	0.00453989	10.0977	0	0	0	0.00099102	0.00591096	17.3184	0.119482	0.120693	0.989963	0.322974	-0.118012	0.356975
ASV360	TGGGGAATATTGCACAATGGGGGAAACCCTGATGCAGCGACGCCGCGTGAGTGAAGAAGTATTTCGGTATGTAAAGCTCTATCAGCAGGGAAGAAAATGACGGTACCTGACTAAGAAGCCCCGGCTAACTACGTGCCAGCAGCCGCGGTAATACGTAGGGGGCAAGCGTTATCCGGATTTACTGGGTGTAAAGGGAGCGTAGACGGGATGGCAAGTCTGATGTGAAACCCCGGGGCTCAACCCCGGGCATGCATTGGAAACTGTTAACCTAGAGTGTCGGAGAGGTAAGTGGAATTCCTAGTGTAGCGGTGAAATGCGTAGATATTAGGAGGAACACCGGTGGCGAAGGCGGCTTACTGGACGATAACTGACGTTGAGGCTCGAAAGCGTGGGGAGCAA…	Firmicutes	Clostridia	Lachnospirales	Lachnospiraceae	Lachnospiraceae AC2044 group	0.000457854	0.00122536	20.1954	0.00103428	0.00169864	45.3125	4.57e-05	0.000323155	2.23464	0.0268123	0.0856777	0.312943	0.754537	-0.14178	0.195404
ASV361	TGGGGGATATTGCACAATGGAGGAAACTCTGATGCAGCGACGCCGCGTGAGTGAAGAAGTATTTCGGTATGTAAAGCTCTATCAGCAGGGAAGAAAGACTCGTAAGAGAGATGACGGTACCTGACTAAGAAGCCCCGGCTAACTACGTGCCAGCAGCCGCGGTAATACGTAGGGGGCAAGCGTTATCCGGATTTACTGGGTGTAAAGGGAGCGCAGACGGATTTGCAAGTCTGAAGTGAAACCCCACGGCTCAACCGTGGGCTTGCTTTGGAAACTGTAGGTCTAGAGTACTGGAGAGGTAAGCGGAATTCCTAGTGTAGCGGTGAAATGCGTAGATATTAGGAGGAACATCGGTGGCGAAGGCGGCTTACTGGACAGCAACTGACGTTGAGGCTCGAA…	Firmicutes	Clostridia	Lachnospirales	Lachnospiraceae	Butyrivibrio	0.000469562	0.000717619	44.6254	0.00104924	0.000757611	96.0938	5.5e-05	0.000246317	7.82123	0.120616	0.0964881	1.25006	0.212234	-0.0692486	0.31048
ASV362	TGGGGAATCTTCCGCAATGGGCGAAAGCCTGACGGAGCAACGCCGCGTGAGTGAAGAAGGCCTTCGGGCCGTAAAGCTCTGTTGCCGGGGAAGAGTGGTCCAGGGGGACCTGGACAGGGACGGTACCCGGCGAGGAAGCCGCGGCTAACTACGTGCCAGCAGCCGCGGTAATACGTAGGCGGCAAGCGTTGTCCGGAATCATTGGGCGTAAAGGGGGCGCAGGCGGGGACGCAGGTCCTTCCTGAAAGTTCGGGGCTCAGCCCCGTGATGGGAAGGAAACCGTGTCTCTTGAGCGCGGGAGAGGGAAGCGGAATTCCTGGTGTAGCGGTGAAATGCGTAGATATCAGGAAGAACACCAGTGGCGAAGGCGGCTTCCTGGACCGCGGCTGACGCTGAGGC…	Firmicutes	Negativicutes	Veillonellales-Selenomonadales	Selenomonadaceae	Veillonellaceae UCG-001	0.000472682	0.000741721	43.3225	0.00100562	0.000808911	87.5	9.16e-05	0.000356815	11.7318	0.0181996	0.0752055	0.241999	0.808943	-0.129786	0.166185
ASV363	TGAGGAATATTGGTCAATGGGCGCTAGCCTGAACCAGCCAAGTAGCGTGAGGGACGACGGCCCTAGTGGTTGTAAACCTCTTTTTCACGGGGATAAAGTGTGCCACGTGTGGCATATTGCAGGTACCGTGTGAATAAGGACCGGCTAATTCCGTGCCAGCAGCCGCGGTAATACGGAAGGTCCGGGCGTTATCCGGATTTATTGGGTTTAAAGGGAGCGTAGGCGGCCATTTAAGCGTGTTGTGAAAGTCCGCGGCTCAACCGTGGGAGTGCAGCGCGAACTGTTTGGCTTGAGTTGGCAGAAGGAAGGCGGAATTCGTGGTGTAGCGGTGAAATGCTTAGATATCACGAAGAACTCCGATTGCGAAGGCAGCTTTCCGTAGCCTGACTGACGCTGAAG…	Bacteroidota	Bacteroidia	Bacteroidales	Prevotellaceae	Unclassified Genus	0.000485102	0.00311181	35.1792	0.0011569	0.00473811	80.4688	4.71e-06	2.85e-05	2.7933	6.1e-08	0.110331	5.53316e-07	1	-0.217104	0.217104
ASV364	TGAGGAATATTGGTCAATGGACGGAAGTCTGAACCAGCCAAGTAGCGTGCAGGATGACGGCCCTATGGGTTGTAAACTGCTTTTGTACGGGAATAAAGTGCGGGACGTGTCCCGTTTTGTATGTACCGTAAGAATAAGGACCGGCTAATTCCGTGCCAGCAGCCGCGGTAATACGGAAGGTCCGGGCGTTATCCGGATTTATTGGGTTTAAAGGGAGCGCAGGCTGGAGATTAAGCGTGACGTGAAATGCCGCGGCTCAACCGTGGAAGTGCGTCGCGAACTGGTTTCCTTGAGTGTATTCGACGTCAGCGGAATTCGTGGTGTAGCGGTGAAATGCTTAGATATCACGAAGAACTCCGATTGCGAAGGCAGCTGGCGAGGCTATAACTGACGCTAAAG…	Bacteroidota	Bacteroidia	Bacteroidales	Prevotellaceae	Prevotella	0.000450363	0.00160338	40.3909	0.00063415	0.00101589	70.3125	0.00031894	0.00190519	18.9944	0.175961	0.113544	1.54971	0.122244	-0.0474653	0.399387
ASV365	TGAGGAATATTGGTCAATGGGCGCGAGCCTGAACCAGCCAAGTAGCGTGCAGGATGACGGCCCTATGGGTTGTAAACTGCTTTTATGCGGGGATAAAGTCGGCTACGCGTAGCCGTTTGTAGGTACCGCATGAATAAGGACCGGCTAATTCCGTGCCAGCAGCCGCGGTAATACGGAAGGTCCGGGCGTTATCCGGATTTATTGGGTTTAAAGGGAGCGCAGGCCGGAGGTCAAGCGTGACGTGAAATGTAGCCGCTCAACGGCTGAACTGCGTCGCGAACTGGCTTTCTTGAGTGAGTTCGATGTGGGCGGAATTCGTGGTGTAGCGGTGAAATGCTTAGATATCACGAAGAACTCCGATTGCGAAGGCAGCCCACAAGGCCTTTACTGACGCTAAAG…	Bacteroidota	Bacteroidia	Bacteroidales	Prevotellaceae	Prevotella	0.00044541	0.00138488	25.0814	0.00104145	0.00199058	57.0312	1.92e-05	0.000142041	2.23464	1.27e-09	0.105346	1.20376e-08	1	-0.207294	0.207294
ASV366	TGGGGAATATTGGGCAATGGGCGCAAGCCTGACCCAGCAACGCCGCGTGAAGGAAGAAGGCTTTCGGGTTGTAAACTTCTTTTAAGAGGGAAGAGCAGAAGACGGTACCTCTAGAATAAGCCACGGCTAACTACGTGCCAGCAGCCGCGGTAATACGTAGGTGGCAAGCGTTGTCCGGATTTACTGGGTGTAAAGGGCGTGCAGCCGGGTCTGCAAGTCAGATGTGAAATCCATGGGCTCAACCCATGAACTGCATTTGAAACTGTAGATCTTGAGTACCGGAGGGGCAATCGGAATTCCTAGTGTAGCGGTGAAATGCGTAGATATTAGGAGGAACACCAGTGGCGAAGGCGGATTGCTGGACGGCAACTGACGGTGAGGCGCGAAAGTGTGGGGAGC…	Firmicutes	Clostridia	Oscillospirales	Oscillospiraceae	UCG-002	0.000454867	0.000791213	37.4593	0.0010598	0.00092603	82.0312	2.23e-05	0.000107987	5.58659	2.49e-08	0.0963124	2.58067e-07	1	-0.189518	0.189518
ASV367	TGAGGAATATTGGTCAATGGACGGAAGTCTGAACCAGCCAAGTAGCGTGCAGGACGACTGCCCTATGGGTTGTAAACTGCTTTTATAGGGGAATAAAGTGAGGTACGTGTACCTTTTTGTATGTACCCTATGAATAAGGACCGGCTAATTCCGTGCCAGCAGCCGCGGTAATACGGAAGGTCCGGGCGTTATCCGGATTTATTGGGTTTAAAGGGAGCGCAGGCGGGTTTTTAAGCGTGTTGTGAAATGTACCGGCTCAACCGGTGACTTGCAGCGCGAACTGGAGACCTTGAGTGAGTACGAGGAAGGCGGAATTCGTGGTGTAGCGGTGAAATGCTTAGATATCACGAAGAACTCCGATTGCGAAGGCAGCTTTCCAGTCCTTAACTGACGCTAAAG…	Bacteroidota	Bacteroidia	Bacteroidales	Prevotellaceae	Prevotella	0.000429828	0.00136878	29.316	0.000994578	0.00197742	64.0625	2.6e-05	0.000161475	4.46927	2.17e-09	0.104541	2.07274e-08	1	-0.20571	0.20571
ASV368	TGGGGAATATTGGGCAATGGGCGCAAGCCTGACCCAGCAACGCCGCGTGAAGGAAGAAGGCTTTCGGGTTGTAAACTTCTTTTATGAGGGACGAAGAACGTGACGGTACCTCATGAATAAGCCACGGCTAACTACGTGCCAGCAGCCGCGGTAATACGTAGGTGGCGAGCGTTATCCGGATTTACTGGGTGTAAAGGGCGCGTAGGCGGGGAAGCAAGTCAGATGTGAAATCCATGGGCTCAACTCATGAACTGCATTTGAAACTGTTTCTCTTGAGTGCCGGAGAGGTAGACGGAATTCCTAGTGTAGCGGTGAAATGCGTAGATATTAGGAGGAACACCAGTGGCGAAGGCGGTCTACTGGACGGTAACTGACGCTGAGGCGCGAAAGCGTGGGGAG…	Firmicutes	Clostridia	Oscillospirales	Oscillospiraceae	NK4A214 group	0.000444817	0.000812051	38.7622	0.00101807	0.000991503	84.375	3.49e-05	0.000157969	6.14525	1.71e-06	0.0830635	2.05671e-05	0.999984	-0.163446	0.16345
ASV369	TAGGGAATATTGCACAATGGGGGAAACCCTGATGCAGCAACGCCACGTGTGGGAAGAAGCATTTCGGTGTGTAAACCACTGTCGTGAGGGAATAAGGCTGAGTTCCGGCTCAGTTGAATGTACCTCGAGAGGAAGCACCGGCAAACTTCGTGCCAGCAGCCGCGGTAATACGAGGGGTGCAAGCGTTGTTCGGAATCACTGGGCGTAAAGGGAGCGCAGGCGGAAGCTCAAGCGGATTGTACAATACCGGGGCCCAACCCCGGACCTGCAGTCCGAACTGGGTTTCTTGGATAGTTCAGGGGCAAGCGGAATTCCTGGTGTAGCGGTGGAATGCGTAGAGATCAGGAAGAACACCGATGGCGAAGGCAGCTTGCTGGGGACTAATCGACGCTCATGCTC…	Fibrobacterota	Fibrobacteria	Fibrobacterales	Fibrobacteraceae	Fibrobacter	0.00047205	0.00219229	20.1954	0.000508495	0.00234321	20.3125	0.00044599	0.00207727	20.1117	0.0284859	0.0707645	0.402545	0.687564	-0.110761	0.167733
ASV371	TGAGGAATATTGGTCAATGGACGCAAGTCTGAACCAGCCATGCCGCGTGCAGGAATGAGGCCCTATGGGTCGTAAACTGCTTTTGCTGCGGAGCAATAAGTGCCACGTGTGACACGATGAGAGTACGCAGCGAATAAGCATCGGCTAACTCCGTGCCAGCAGCCGCGGTAATACGGAGGATGCGAGCGTTATCCGGATTTATTGGGTTTAAAGGGTGCGTAGGCTGTTCGTCAAGTCAGTGGTGAAATGCCGGGGCTCAACCCCGGAGCTGCCATTGATACTGTCGGGCTTGAATCCTGCTGCCGTGGGAGGAATGAGTAGTGTAGCGGTGAAATGCATAGATATTACTCAGAACACCGATTGCGAAGGCATCTCACGAAACAGGCATTGACGCTGAGG…	Bacteroidota	Bacteroidia	Bacteroidales	Rikenellaceae	Rikenellaceae RC9 gut group	0.000452169	0.000714079	42.671	0.00106951	0.000749596	97.6562	1.07e-05	7.3e-05	3.35196	0.0751085	0.103385	0.726492	0.468092	-0.128327	0.278544
ASV372	TGAGGAATATTGGTCAATGGGCGGAAGCCTGAACCAGCCAAGTCGCGTGAAGGATGAAGGCATTACGTGTTGTAAACTTCTTTAGCTGTGGAGAAATAAGGTGCTCGTGAGCACCGATGCTAGTACACAGAGAATAAGGATCGGCTAACTCCGTGCCAGCAGCCGCGGTAATACGGAGGATCCGAGCGTTATCCGGATTCATTGGGTTTAAAGGGTGCGCAGGCGGTGCCTTAAGTCAGCGGTAAAATCGTGGGGCTCAACCCCATCCCGCCGTTGATACTGGGGCACTTGATTACGGTCGAGGCAGGCGGAATTCGTCGTGTAGCGGTGAAATGCATAGATATGACGAAGAACACCGATTGCGTAGGCAGCCTACCAGGCCGTTAATGACGCTCATGC…	Bacteroidota	Bacteroidia	Bacteroidales	p-251-o5	Unclassified Genus	0.000436955	0.00107314	27.0358	0.00103432	0.0014625	62.5	9.79e-06	8.95e-05	1.67598	0.00080026	0.0810401	0.00987486	0.992128	-0.158666	0.160267
ASV373	TGGGGAATATTGCACAATGGAGGAAACTCTGATGCAGCGACGCCGCGTGAGTGAAGAAGTATTTCGGTATGTAAAGCTCTATCAGCAGGGAAGATAATGACGGTACCTGACTAAGAAGCCCCGGCTAACTACGTGCCAGCAGCCGCGGTAATACGTAGGGGGCAAGCGTTATCCGGATTTACTGGGTGTAAAGGGAGCGTAGACGGTTCAGCAAGTCCGATGTGAAAGGCGGAGGCTCAACTTCCGAATTGCATTGGAAACTGTCGGGCTGGAGTGCCGGAGAGGTAAGCGGAATTCCTAGTGTAGCGGTGAAATGCGTAGATATTAGGAGGAACACCAGTGGCGAAGGCGGCTTACTGGACGGTAACTGACGTTGAGGCTCGAAAGCGTGGGGAGCAA…	Firmicutes	Clostridia	Lachnospirales	Lachnospiraceae	Unclassified Genus	0.00047987	0.000763216	49.8371	6.65e-05	0.000291528	6.25	0.000775444	0.000853652	81.0056	0.176089	0.105589	1.66768	0.0964023	-0.0316839	0.383863
ASV374	TGGGGGATATTGCACAATGGGGGGAACCCTGATGCAGCGACGCCGCGTGGGTGAAGAAGTATTTCGGTATGTAAAGCCCTATCAGCAGGGACGATAATGACGGTACCTGAGTAAGAAGCCCCGGCTAACTACGTGCCAGCAGCCGCGGTAATACGTAGGGGGCAAGCGTTATCCGGATTTACTGGGTGTAAAGGGAGCGCAGACGGGAAGCCAAGTCAGATGTGGAAGCCCCGGGCATAACCCGGGGAGTGCATTTGAAACTGGAGACCTGGAGTACTGGAGGGGTGGGCGGAATTCCTGGTGTAGCGGTGAAATGCGTAGATATCAGGAAGAACACCGGCGGCGAAGGCGGCCCACTGGACAGAAACTGACGTTGAGGCTCGAAAGCGTGGGGAGCAA…	Firmicutes	Clostridia	Lachnospirales	Lachnospiraceae	Lachnospiraceae NK3A20 group	0.000387684	0.00124016	31.2704	0.000849374	0.00179423	64.0625	5.75e-05	0.000272637	7.82123	1.37e-06	0.0939147	1.45681e-05	0.999988	-0.184799	0.184802
ASV375	TGGGGAATATTGCACAATGGGGGAAACCCTGATGCAGCGACGCCGCGTGAGTGAAGAAGTATTTCGGTATGTAAAGCTCTATCAGCAGGGAAGAAGATGACGGTACCTGAGTAAGAAGCCCCGGCTAACTACGTGCCAGCAGCCGCGGTAATACGTAGGGGGCAAGCGTTATCCGGATTTACTGGGTGTAAAGGGAGCGCAGACGGCCCGATAAGTCTGAAGTGAAAGCCCGCGGCTCAACTGCGGGACTGCTTTGGAAACTATTGAGCTTGAGTGTCGGAGGGGTAAGCGGAATTCCCAGTGTAGCGGTGAAATGCGTAGATATTGGGAAGAACACCAGCGGCGAAGGCGGCTTACTGGACGATAACTGACGTTGAGGCTCGAAGGCGTGGGGAGCAA…	Firmicutes	Clostridia	Lachnospirales	Lachnospiraceae	Moryella	0.000446259	0.00067557	48.8599	6.53e-05	0.000197628	12.5	0.000718691	0.000759484	74.8603	0.202302	0.10825	1.86883	0.0626012	-0.0107074	0.415312
ASV376	TGAGGAATATTGGTCAATGGGCGAGAGCCTGAACCAGCCAAGTAGCGTGGAGGATGACGGCCCTACGGGTTGTAAACTCCTTTTATCAGGGGATAAAGTGCACTACGTGTAGTGCTTTGCAGGTACCTGATGAATAAGGACCGGCTAATTCCGTGCCAGCAGCCGCGGTAATACGGAAGGTCCGGGCGTTATCCGGATTTATTGGGTTTAAAGGGAGCGCAGACGGGCTGTTAAGCGTGACGTGAAATGCTGGGGCTCAACCTTGGCCTGCGTCGCGAACTGGCGGCCTTGAGTGGACGGTAGGCAGGCGGAATTCGTGGTGTAGCGGTGAAATGCTTAGATATCACGAAGAACCCCGATTGCGAAGGCAGCTTGCCGCAGTCTTACTGACGTTCATGC…	Bacteroidota	Bacteroidia	Bacteroidales	Prevotellaceae	Prevotella	0.000471366	0.00187722	15.6352	0.00113054	0.0027761	37.5	0	0	0	7.28e-09	0.103369	7.04258e-08	1	-0.203404	0.203404
ASV377	TGGGGAATCTTCCGCAATGGGCGAAAGCCTGACGGAGCAACGCCGCGTGGGTGAAGAAGGCCTTCGGGCCGTAAAGCCCTGTTGCCGGGGAAGAGTGGTCCAAGGGAACTTGGACAGGGACGGTACCCGGCGAGGAAGCCGCGGCTAACTACGTGCCAGCAGCCGCGGTAATACGTAGGCGGCAAGCGTTGTCCGGAATCATTGGGCGTAAAGGGGGCGCAGGCGGGGACGCAGGTCCTTCCTGAAAGTTCGGGGCTCAGCCCCGTGATGGGAAGGAAACCGTGTCTCTTGAGCGCGGGAGAGGGAAGCGGAATTCCTGGTGTAGCGGTGAAATGCGTAGATATCAGGAAGAACACCAGTGGCGAAGGCGGCTTCCTGGACCGCGGCTGACGCTGAGGC…	Firmicutes	Negativicutes	Veillonellales-Selenomonadales	Selenomonadaceae	Veillonellaceae UCG-001	0.00044512	0.000727071	42.671	0.00101163	0.000819957	91.4062	4e-05	0.000179654	7.82123	0.0453524	0.0866399	0.523459	0.601034	-0.125133	0.215838
ASV378	TGAGGAATATTGGTCAATGGGCGAGAGCCTGAACCAGCCAAGTAGCGTGCAGGAAGACGGCCCTACGGGTTGTAAACTGCTTTTATGAGGGGATAACGTGCGCCACGTGTGGTGTATTGCAGGTACCTCATGAATAAGGACCGGCTAATTCCGTGCCAGCAGCCGCGGTAATACGGAAGGTCCGGGCGTTATCCGGATTTATTGGGTTTAAAGGGAGCGCAGGCGGCCTTTTAAGCGTGACGTGAAATGTAGGCGCTCAACGTCTGAATTGCGTCGCGAACTGATGGGCTTGAGTCTACGGAATGCCGGCGGAATTCGTGGTGTAGCGGTGAAATGCTTAGATATCACGAAGAACTCCGATTGCGAAGGCAGCTGGCAGCAGTCAGACTGACGCTCATG…	Bacteroidota	Bacteroidia	Bacteroidales	Prevotellaceae	Prevotella	0.00043136	0.000891423	28.013	0.000997276	0.00115629	58.5938	2.67e-05	0.000118384	6.14525	0.0201133	0.0943945	0.213077	0.831408	-0.165631	0.205858
ASV379	TGAGGAATATTGGTCAATGGGCGAGAGCCTGAACCAGCCAAGTAGCGTGCAGGAAGACGGCCCTATGGGTTGTAAACTGCTTTTATACGGGGATAAAGTGAGGGACGTGTCCCTTATTGTAGGTACCGTATGAATAAGGACCGGCTAATTCCGTGCCAGCAGCCGCGGTAATACGGAAGGTCCGGGCGTTATCCGGATTTATTGGGTTTAAAGGGAGCGCAGGCTGATTATTAAGCGTGACGTGAAATGTAGCCGCTCAACGGCTGAACTGCGTCGCGAACTGGTAGTCTTGAGTGAGTTCGATGTTGGCGGAATTCGTGGTGTAGCGGTGAAATGCTTAGATATCACGAAGAACTCCGATTGCGAAGGCAGCCAACAAGGCCTTTACTGACGCTAAAG…	Bacteroidota	Bacteroidia	Bacteroidales	Prevotellaceae	Prevotella	0.000405622	0.000629493	46.2541	0.000907505	0.000683938	96.875	4.67e-05	0.000190274	10.0559	1.38e-06	0.0890836	1.55341e-05	0.999988	-0.175293	0.175295
ASV380	TGAGGAATATTGGTCAATGGGCGCGAGCCTGAACCAGCCAAGTAGCGTGCAGGATGACGGCCCTATGGGTTGTAAACTGCTTTTATACAGGGATAAAGTCGGGGACGCGTTCCCCGTTTGCAGGTACTGTATGAATAAGGACCGGCTAATTCCGTGCCAGCAGCCGCGGTAATACGGAAGGTCCGGGCGTTATCCGGATTTATTGGGTTTAAAGGGAGCGCAGGCCGATTATTAAGCGTGACGTGAAATGTAGATGCTCAACATCTGAACTGCGTCGCGAACTGGTAGTCTTGAGTGAGTTCGATGTGGGCGGAATTCGTGGTGTAGCGGTGAAATGCTTAGATATCACGAAGAACTCCGATTGCGAAGGCAGCCCACAAGGCCTTTACTGACGCTAAA…	Bacteroidota	Bacteroidia	Bacteroidales	Prevotellaceae	Prevotella	0.000450038	0.00135947	14.3322	0.00101494	0.00191786	31.25	4.61e-05	0.000384929	2.23464	0.135809	0.108884	1.24728	0.213249	-0.0784477	0.350066
ASV381	TGAGGAATATTGGTCAATGGACGGAAGTCTGAACCAGCCAAGTAGCGTGCAGGATGACGGCCCTATGGGTTGTAAACTGCTTTTGTCAGGGAATAAAGTGAGGCACGTGTGCCTTTTTGTATGTACCTGAAGAATAAGGACCGGCTAATTCCGTGCCAGCAGCCGCGGTAATACGGAAGGTCCGGGCGTTATCCGGATTTATTGGGTTTAAAGGGAGCGCAGGCCGGAGATTAAGCGTGACGTGAAATGCCGCGGCTCAACCGTGGAAGTGCGTCGCGAACTGGTTTTCTTGAGTGAGTACGACGGAGGCGGAATTTGTGGTGTAGCGGTGAAATGCTTAGATATCACGAAGAACCCCGATTGCGAAGGCAGCCTCCGAGTCCTTAACTGACGCTAAAG…	Bacteroidota	Bacteroidia	Bacteroidales	Prevotellaceae	Prevotella	0.000467046	0.00137988	33.5505	0.00101042	0.00193893	63.2812	7.85e-05	0.000463933	12.2905	0.0687474	0.0993969	0.691645	0.489685	-0.12684	0.264335
ASV382	TGGGGGATATTGCACAATGGAGGAAACTCTGATGCAGCGACGCCGCGTGAGTGAAGAAGTATTTCGGTATGTAAAGCTCTATCAGCAGGGAAGAAAGGCTCGTAAGAGAGATGACGGTACCTGACTAAGAAGCCCCGGCTAACTACGTGCCAGCAGCCGCGGTAATACGTAGGGGGCAAGCGTTATCCGGATTTACTGGGTGTAAAGGGAGCGCAGACGGATTTGCAAGTCTGAAGTGAAACCCCACGGCTCAACCGTGGGCTTGCTTTGGAAACTGTAGGTCTAGAGTACTGGAGAGGTAAGCGGAATTCCTAGTGTAGCGGTGAAATGCGTAGATATTAGGAGGAACATCGGTGGCGAAGGCGGCTTACTGGACAGCAACTGACGTTGAGGCTCGAA…	Firmicutes	Clostridia	Lachnospirales	Lachnospiraceae	Butyrivibrio	0.000407896	0.000809817	31.9218	0.000904774	0.00101609	69.5312	5.26e-05	0.000289278	5.02793	5.38e-09	0.0979826	5.49312e-08	1	-0.192805	0.192805
ASV383	TGGGGGATATTGCACAATGGAGGAAACTCTGATGCAGCGACGCCGCGTGAGTGAAGAAGTATTTCGGTATGTAAAGCTCTATCAGCAGGGAAGAAAATGACAGTACCTGACCAAGAAGCCCCGGCTAACTACGTGCCAGCAGCCGCGGTAATACGTAGGGGGCAAGCGTTATCCGGATTTACTGGGTGTAAAGGGAGCGTAGACGGAATGTCAAGTCTGAAGTGAAATCCCCGGGCTTAACCCGGGAACTGCTTTGGAAACTGGTATTCTTGAGTGTCGGAGAGGTAAGCGGAATTCCTGGTGTAGTAGTGAAATGCGTAGATATCAGGAAGAACACCGGAGGCGAAGGCGGCTTACTGGACGATAACTGACGTTGAGGCTCGAAAGCGTGGGGAGCAA…	Firmicutes	Clostridia	Lachnospirales	Lachnospiraceae	Oribacterium	0.000400744	0.000827719	27.3616	0.000935946	0.00106193	62.5	1.8e-05	0.000131694	2.23464	0.0284273	0.0924792	0.307391	0.758755	-0.153548	0.210403
ASV384	TGAGGAATATTGGTCAATGGGCGTGAGCCTGAACCAGCCAAGTAGCGTGCAGGATGACGGCCCTATGGGTTGTAAACTGCTTTTGTCGGGGAACAAAGTGCGGCTCGTGAGCCGTTTTGCGTGTACCCGATGAATAAGGACCGGCTAATTCCGTGCCAGCAGCCGCGGTAATACGGAAGGTCCGGGCGTTATCCGGATTTATTGGGTTTAAAGGGAGCGTAGGCGGGTTTATAAGCGTGTCGTGAAATTATGTGGCTCAACCATGTCGTGCGGCGCGAACTGTAGACCTTGAGTGCGCTGAAAGCGGGCGGAATTCGTGGTGTAGCGGTGAAATGCTTAGATATCACGAAGAACTCCGATTGCGAAGGCAGCTCGCTGTAGCGTTACTGACGCTGAAGC…	Bacteroidota	Bacteroidia	Bacteroidales	Prevotellaceae	Prevotella	0.000465287	0.00263041	9.44625	0.00111596	0.00398356	22.6562	0	0	0	0.0715126	0.102374	0.698542	0.485369	-0.129934	0.272959
ASV385	TGAGGAATATTGGTCAATGGGCGCGAGCCTGAACCAGCCAAGTAGCGTGCAGGATGACGGCCCTATGGGTTGTAAACTGCTTTTATGCGGGAATAAAGTTCGGGACGTGTCCCGTTTTGCATGTACCGCATGAATAAGGACCGGCTAATTCCGTGCCAGCAGCCGCGGTAATACGGAAGGTCCGGGCGTTATCCGGATTTATTGGGTTTAAAGGGAGCGTAGGCCGGATGGTAAGCGTGTTGTGAAATGTGGGGGCTCAACCTCTGCACTGCAGCGCGAACTGCCGTTCTTGAGTTGGCGGAAAGTTGGCGGAATTCGTTGTGTAGCGGTGAAATGCTTAGATATGACGAAGAACTCCGATTGCGAAGGCAGCTGACTGCAGCCTGACTGACGCTGAAG…	Bacteroidota	Bacteroidia	Bacteroidales	Prevotellaceae	Prevotella	0.000439994	0.000893092	38.1107	0.00102151	0.00114568	84.375	2.42e-05	0.000120945	5.02793	0.0209613	0.0817121	0.256526	0.797717	-0.139827	0.18175
ASV386	TGAGGAATATTGGTCAATGGCGGCAACGCTGAACCAGCCAAGTAGCGTGAGGGATTACTGCCCTATGGGTTTTAAACCTCTTTTGTTGGGGAGCAACCGGCATCACTTGTGGTGCCCTGCGAGTACCCTTCGAATAAGCATCGGCTAACTCCGTGCCAGCAGCCGCGGTAATACGGAGGATGCGAGCGTTATCCGGATTTATTGGGTTTAAAGGGAGCGCGGACCGGAGATTAAGTCAGCTGTTAAATGGCGGCGCCCAACGTCGTCCTGCGGTTGATACTGGTTTCCTTGAGTGCGGTATGGGCATGCGGAATTCACGGTGTAGCGGTGAAATGCTTAGATATCGTGAAGAACTCCGATCGCGAAGGCAGCGTGCCGGACCGTTACTGACGTTTAGGC…	Bacteroidota	Bacteroidia	Bacteroidales	Unclassified Family	Unclassified Genus	0.000432361	0.000658024	41.0423	0.00100046	0.000678536	89.0625	2.61e-05	0.000132582	6.70391	2.36e-06	0.0856497	2.75089e-05	0.999978	-0.168535	0.168539
ASV387	TGAGGAATATTGGTCAATGGGCGTGAGCCTGAACCAGCCAAGTAGCGTGCAGGATGACGGCCCTATGGGTTGTAAACTGCTTTTATGCGGGGATAAAGTGCGGCACGTGTGCCGTTTTGTAGGTACCGCATGAATAAGGACCGGCTAATTCCGTGCCAGCAGCCGCGGTAATACGGAAGGTCCGGGCGTTATCCGGATTTATTGGGTTTAAAGGGAGCGCAGGCGGCCTTTTAAGCGTGACGTGAAATGTAGGCGCTCAACGTCTGAATTGCGTCGCGAACTGTTAGGCTTGAGTAGACGGAATGTCGGCGGAATTCGTGGTGTAGCGGTGAAATGCTTAGATATCACGAAGAACTCCGATTGCGAAGGCAGCTGACAGCAGTTTTACTGACGCTCATG…	Bacteroidota	Bacteroidia	Bacteroidales	Prevotellaceae	Prevotella	0.000419267	0.00149832	20.5212	0.00099668	0.00219145	48.4375	6.37e-06	8.5e-05	0.558659	0.191274	0.115614	1.65442	0.0990683	-0.0362255	0.418773
ASV388	TCGGGAATATTGCGCAATGGAGGAAACTCTGACGCAGTGACGCCGCGTGCAGGAAGAAGGTTTTCGGATTGTAAACTGCTTTAGACAGGGAAGAACAAAGACAGTACCTGTAGAATAAGCTCCGGCTAACTACGTGCCAGCAGCCGCGGTAATACGTAGGGAGCAAGCGTTATCCGGATTTATTGGGTGTAAAGGGTGCGTAGACGGGAAATTAAGTTAGTTGTGAAATCCCTCGGCTTAACTGAGGAACTGCAACTAAAACTGGTTTTCTTGAGTGCTGGAGAGGAAAGTGGAATTCCTAGTGTAGCGGTGAAATGCGTAGATATTAGGAGGAACACCAGTGGCGAAGGCGACTTTCTGGACAGTAACTGACGTTGAGGCACGAAAGTGTGGGGAGCA…	Firmicutes	Clostridia	Clostridia UCG-014	Unclassified Family	Unclassified Genus	0.000549531	0.002042	22.1498	0.000124089	0.00120796	2.34375	0.000853757	0.00242612	36.3128	0.172454	0.124877	1.38099	0.168291	-0.0732731	0.418181
ASV389	TGAGGAATATTGGTCAATGGCGGCAACGCTGAACCAGCCAAGTAGCGTGAGGGATTACTGCCCTATGGGTTTTAAACCTCTTTTGTTGGGGAGCAACCGGTGCCACTTGTGGCACCCTGCGAGTACCCTTCGAATAAGCATCGGCTAACTCCGTGCCAGCAGCCGCGGTAATACGGAGGATGCGAGCGTTATCCGGATTTATTGGGTTTAAAGGGAGCGCGGACCGGAGATTAAGTCAGCTGTTAAATGGCGGCGCCCAACGTCGTCCTGCGGTTGATACTGGTTTCCTTGAGTGCGGTATGGGCATGCGGAATTCACGGTGTAGCGGTGAAATGCTTAGATATCGTGAAGAACTCCGATCGCGAAGGCAGCGTGCCGGACCGTTACTGACGTTTAGGC…	Bacteroidota	Bacteroidia	Bacteroidales	Unclassified Family	Unclassified Genus	0.00041512	0.000867554	48.5342	0.00065168	0.000540067	79.6875	0.00024596	0.0010068	26.257	0.2769	0.136277	2.03189	0.0430285	0.00874112	0.545059
ASV390	TGAGGAATATTGGTCAATGGACGGAAGTCTGAACCAGCCATGCCGCGTGGAGGAAGAAGGTCCTATGGGTTGTAAACTCCTTTTGTTCCGGAGTAATAAGGTCTTTGCGAAGACCGATGAGAGTACGGGACGAATAAGCATCGGCTAACTCCGTGCCAGCAGCCGCGGTAATACGGAGGATGCAAGCGTTATCCGGATTTATTGGGTTTAAAGGGTGCGCAGGCGGACAGTTAAGTCAGCGGTGAAATCTCACGGCTCAACCGTGGAACTGCCGTTGATACTGGCTGTCTAGAGTACGGACGGCGCCGGCGGAATGTGTCATGTAGCGGTGAAATGCTTAGATATGCCACAGAACACCGATCGCGAAGGCAGCTGGCGAGGCCGGTACTGACGCTCAGG…	Bacteroidota	Bacteroidia	Bacteroidales	F082	Unclassified Genus	0.000401991	0.00151691	23.7785	0.000639099	0.0016051	37.5	0.000232438	0.00142659	13.9665	0.204971	0.121595	1.68568	0.0928766	-0.0342979	0.44424
ASV391	TGAGGAATATTGGTCAATGGGCGCGAGCCTGAACCAGCCAAGTAGCGTGCAGGATGACGGCCCTACGGGTTGTAAACTGCTTTTGTACGGGAATAAAGTGTGGGACGTGTCCCATTTTGTATGTACCGTAAGAATAAGGACCGGCTAATTCCGTGCCAGCAGCCGCGGTAATACGGAAGGTCCGGGCGTTATCCGGATTTATTGGGTTTAAAGGGAGCGCAGGCTGGCCTTTAAGCGTGACGTGAAATGTCCCGGCTCAACCGGGGAGTTGCGTCGCGAACTGGTGGTCTTGAGTGAGTGCGAGGTACGCGGAATTCGTGGTGTAGCGGTGAAATGCTTAGATATCACGAAGAACCCCGATTGCGAAGGCAGCGTACCAGTCCTTAACTGACGCTAAAG…	Bacteroidota	Bacteroidia	Bacteroidales	Prevotellaceae	Prevotella	0.000359749	0.00141757	25.0814	0.000845894	0.00209887	56.25	1.21e-05	8.06e-05	2.7933	1.24e-07	0.103154	1.20558e-06	0.999999	-0.202981	0.202981
ASV392	TGAGGAATATTGGTCAATGGGCGGGAGCCTGAACCAGCCAAGTCGCGTGAGGGAGGAAGGTCCTACGGATTGTAAACCTCTTTAGCCGGGGAGCAACGTGCGCCACGTGTGGCGCAGTGAGAGTACCCGGAGAATAAGCATCGGCTAACTCCGTGCCAGCAGCCGCGGTAATACGGAGGATGCGAGCGTTATCCGGATTTATTGGGTTTAAAGGGTGCGCAGGCGGCGCGAAAAGTCAGCGGTCAAAGTTCCGGGCTCAACCCGGTGACGCCGTTGAAACTTTCGTGCTGGAGTTCGTGCGAGGGAGGCGGAATGCGTTGTGTAGCGGTGAAATGCATAGATATGACGCAGAACCCCGATTGCGAAGGCAGCTTTCCAGCACGCGACTGACGCTGAGGC…	Bacteroidota	Bacteroidia	Bacteroidales	Muribaculaceae	Unclassified Genus	0.000423249	0.00110899	37.1336	6.33e-05	0.000243484	9.375	0.000680664	0.0013813	56.9832	0.0502659	0.10162	0.494646	0.621205	-0.149696	0.250228
ASV393	TGGGGAATCTTCCGCAATGGGCGAAAGCCTGACGGAGCAACGCCGCGTGAGTGAAGAAGGCCTTCGGGCCGTAAAGCTCTGTTGCCGGGGAAGAGTGCTATGGGGGAACCTGTAGAGGGACGGTACCCGGCGAGGAAGCCGCGGCTAACTACGTGCCAGCAGCCGCGGTAATACGTAGGCGGCAAGCGTTGTCCGGAATCATTGGGCGTAAAGGGGGCGCAGGCGGGGACGCAGGTCCTTCCTGAAAGTTCGGGGCTCAGCCCCGTGATGGGAAGGAAACCGTGTCTCTTGAGCGCGGGAGAGGGAAGCGGAATTCCTGGTGTAGCGGTGAAATGCGTAGATATCAGGAAGAACACCAGTGGCGAAGGCGGCTTCCTGGACCGCGGCTGACGCTGAGGC…	Firmicutes	Negativicutes	Veillonellales-Selenomonadales	Selenomonadaceae	Veillonellaceae UCG-001	0.000414143	0.000675688	40.0651	0.000915757	0.000726307	86.7188	5.54e-05	0.000311795	6.70391	0.0351251	0.0749593	0.468589	0.639697	-0.112376	0.182626
ASV394	TGAGGAATATTGGTCAATGGGCGCGAGCCTGAACCAGCCAAGTAGCGTGAGGGACGACTGCCCTATGGGTTGTAAACCTCTTTTGTTTGGGAATAAAGTGAGCCACGTGTGGCTTTTTGTATGTACCTTACGAATAAGCATCGGCTAATTCCGTGCCAGCAGCCGCGGTAATACGGAAGATGCGAGCGTTATCCGGATTTATTGGGTTTAAAGGGAGCGTAGGCGGGCTATTAAGCCAGCGGTCAAATGTCAGGGCCCAACCTTGGCATGCCGTTGGAACTGGCAGCCTTGAATACACACAAGGAAGGTGGAATTCGTCGTGTAGCGGTGAAATGCTTAGATATGACGAAGAACTCCGATTGCGAAGGCAGCCTTCTGGGGTGCGATTGACGCTGAGGC…	Bacteroidota	Bacteroidia	Bacteroidales	Prevotellaceae	Prevotellaceae UCG-003	0.000440365	0.00140754	20.5212	0.00105619	0.00202516	49.2188	0	0	0	0.0538189	0.101953	0.527879	0.597966	-0.146799	0.254437
ASV395	TCGGGAATATTGCGCAATGGAGGAAACTCTGACGCAGTGACGCCGCGTGCAGGAAGAAGGTTTTCGGATTGTAAACTGCTTTAGACAGGGACGAAACAAATGACGGTACCTGTAGAATAAGCTCCGGCTAACTACGTGCCAGCAGCCGCGGTAATACGTAGGGAGCAAGCGTTATCCGGATTTATTGGGTGTAAAGGGTGCGTAGACGGATAAACAAGTTAGTTGTGAAATACCTCGACTTAACTGAGGAACTGCAACTAAAACTATATATCTTGAGTACTGGAGGGGAAAGCGGAATTCCTAGTGTAGCGGTGAAATGCGTAGATATTAGGAAGAACACCGGTGGCGAAGGCGGCTTTCTGGACAGCAACTGACGTTGAGGCACGAAAGTGTGGGGAG…	Firmicutes	Clostridia	Clostridia UCG-014	Unclassified Family	Unclassified Genus	0.000547146	0.00517735	5.86319	0	0	0	0.000938401	0.00675319	10.0559	0.0618188	0.101022	0.611936	0.541034	-0.136966	0.260604
ASV396	TGAGGAATATTGGTCAATGGCCGAGAGGCTGAACCAGCCATGCCGCGTGCGGGAGGACGGCCCTATGGGTTGTAAACCGCTTTTGTTGGGGAGCAATAAGGGTCACGTGTGGCCTGATGAGAGTACCCAGCGAATAAGCATCGGCTAACTCCGTGCCAGCAGCCGCGGTAATACGGAGGATGCGAGCGTTATCCGGATTTATTGGGTTTAAAGGGTGCGTAGGCGGAGCTTTAAGCGTGAGGTGAAATGCCCGGGCTCAACCTGGGAACTGCCTCGCGAACTGGAGTTCTGGAATGCCCCTGCCGTGGGAGGAATGTGTGGTGTAGCGGTGAAATGCATAGAGATCACACAGAACACCGATTGCGAAGGCATCTCACGAAGGGGTGATTGACGCTGAGG…	Bacteroidota	Bacteroidia	Bacteroidales	Rikenellaceae	Rikenellaceae RC9 gut group	0.000406208	0.00178277	29.6417	0.000948636	0.00266506	64.0625	1.83e-05	0.000106109	5.02793	0.0272972	0.0866251	0.315119	0.752886	-0.143159	0.197754
ASV397	TGAGGAATATTGGTCAATGGTCGAGAGACTGAACCAGCCAAGTAGCGTGAAGGAAGACTGCCCTATGGGTTGTAAACTTCTTTTGTTTGGGAATAAAGTGGGTCACGTGTGGCCTTTTGTATGTACCATACGAATAAGCATCGGCTAATTCCGTGCCAGCAGCCGCGGTAATACGGAAGATGCGAGCGTTATCCGGATTTATTGGGTTTAAAGGGAGCGTAGGCGGCCTGTTAAGTCAGCGGTTAAATGTCAGTGCCCAACATTGGCATGCCGTTGATACTGGTGGGCTTGAATACACACAAGGATGGTGGAATTCGTCGTGTAGCGGTGAAATGCTTAGATATGACGAAGAACTCCGATTGCGAAGGCAGCCATCTGGGGTGCGATTGACGCTGAGGC…	Bacteroidota	Bacteroidia	Bacteroidales	Prevotellaceae	Prevotellaceae UCG-003	0.000363877	0.000967356	27.0358	0.000861776	0.00134311	64.0625	7.84e-06	0.000104566	0.558659	0.0254221	0.0860754	0.295347	0.767929	-0.143952	0.194797
ASV398	TGAGGAATATTGGTCAATGGGCGAGAGCCTGAACCAGCCAAGTAGCGTGCAGGATGACGGCCCTATGGGTTGTAAACTGCTTTTATACAGGGATAAAGTGGGGAACGTGTTCCCTTTTGTAGGTACTGTATGAATAAGGACCGGCTAATTCCGTGCCAGCAGCCGCGGTAATACGGAAGGTCCGGGCGTTATCCGGATTTATTGGGTTTAAAGGGAGCGCAGGCCGATGGTTAAGCGTGACGTGAAATGTAGCCGCTCAACGGCTGCACTGCGTCGCGAACTGGCTATCTTGAGTGAGTTCGATGTTGGCGGAATTCGTGGTGTAGCGGTGAAATGCTTAGATATCACGAAGAACTCCGATTGCGAAGGCAGCCAACAAGGCCTTTACTGACGCTAAAG…	Bacteroidota	Bacteroidia	Bacteroidales	Prevotellaceae	Prevotella	0.000406012	0.00117638	32.5733	0.000878565	0.00166896	69.5312	6.81e-05	0.000328274	6.14525	0.223759	0.131166	1.70592	0.0890384	-0.0343434	0.48186
ASV399	TGAGGAATATTGGTCAATGGAGGCAACTCTGAACCAGCCAAGTAGCGTGCAGGATGACGGCCCTATGGGTTGTAAACTGCTTTTATAAGGGAATAAAGGGCGCCACGTGTGGTGTTTTGCATGTACCTTATGAATAAGGACCGGCTAATTCCGTGCCAGCAGCCGCGGTAATACGGAAGGTCCGGGCGTTATCCGGATTTATTGGGTTTAAAGGGAGCGCAGGCGGGCTTTTAAGCGTGACGTGAAATGCGGCGGCTCAACCGTCCGAAGTGCGTCGCGAACTGGGAGCCTTGAGTGAGTCCGACGTCGGCGGAATTCGTGGTGTAGCGGTGAAATGCTTAGATATCACGAAGAACCCCGATTGCGAAGGCAGCTGACGAGGCCTTTACTGACGCTAAA…	Bacteroidota	Bacteroidia	Bacteroidales	Prevotellaceae	Prevotella	0.000450505	0.00291534	17.9153	0.00038046	0.00185173	17.1875	0.000500593	0.00348122	18.4358	0.00295318	0.0994864	0.0296842	0.976338	-0.192811	0.198717
ASV400	TGGGGAATATTGCACAATGGAGGAAACTCTGATGCAGCGACGCCGCGTGAACGAAGAAGTATTTCGGTATGTAAAGTTCTATCAGCAGGGAAGATAATGACGGTACCTGACCAAGAAGCCCCGGCTAAATACGTGCCAGCAGCCGCGGTAATACGTATGGGGCAAGCGTTATCCGGATTTACTGGGTGTAAAGAGAGCGTAGACGGTAATGTAAGTCTGAAGTGAAATGCAGGGGCTTAACCCCTGAACTGCTTTGGAAACTATGTAACTGGAGTACCGGAGGGGTAAGCGGAATTCCTGGTGTAGCGGTGAAATGCGTAGATATCAGGAGGAACACCGGTGGCGAAGGCGGCTTACTGGACGGTAACTGACGTTGAGGCTCGAAAGCGTGGGGAGCAA…	Firmicutes	Clostridia	Lachnospirales	Lachnospiraceae	Unclassified Genus	0.000458946	0.00132577	54.3974	0.000122412	0.000709782	12.5	0.000699596	0.001586	84.3575	0.0852166	0.0906335	0.940233	0.34784	-0.0931272	0.26356
ASV401	TAGGGAATATTGCACAATGGGGGAAACCCTGATGCAGCAACGCCACGTGTGGGAAGAAGCATTTCGGTGTGTAAACCACTGTCATGAGGGAATAAGGCCCTTATCCGTAAGGGATTGAATGTACCTTGAGAGGAAGCACCGGCAAACTTCGTGCCAGCAGCCGCGGTAATACGAGGGGTGCAAGCGTTGTTCGGAATTACTGGGCGTAAAGGGAGCGTAGGCGGAGATTCAAGCGGATTGTACAATCCCGGGGCCCAACCCCGGTTCTGCAGTCCGAACTGGATTTCTTGGATAGTTCAGGGGCAGGCGGAATTCCTGGTGTAGCGGTGGAATGCGTAGAGATCAGGAAGAACACCGATGGCGAAGGCAGCCTGCTGGGGACTCATCGACGCTGAGGCT…	Fibrobacterota	Fibrobacteria	Fibrobacterales	Fibrobacteraceae	Fibrobacter	0.000425323	0.00100546	37.1336	0.000997699	0.00136087	83.5938	1.6e-05	8.8e-05	3.91061	0.0854405	0.105662	0.808619	0.419363	-0.122476	0.293357
ASV402	TGGGGGATATTGCACAATGGAGGAAACTCTGATGCAGCGACGCCGCGTGAAGGAAGACGTGCTTCGGCATGTAAACTTCTATCAGCAGGGAAGAAGATGACGGTACCTGACTAAGAAGCCCCGGCTAACTACGTGCCAGCAGCCGCGGTAATACGTAGGGGGCAAGCGTTATCCGGATTTACTGGGTGTAAAGGGAGCGTAGACGGTGATGCAAGTCTGATGTGAAACCCCGGGGCTTAACTCCGGGCTTGCATTGGAAACTGTACCACTTGAGTACTGGAGGGGCAGGCGGAATTCCTGGTGTAGCGGTGAAATGCGTAGATATCAGGAAGAACACCGGTGGCGAAGGCGGCCTGCTGGACAGTAACTGACGTTGAGGCTCGAAAGCGTGGGGAGCAA…	Firmicutes	Clostridia	Lachnospirales	Lachnospiraceae	Acetitomaculum	0.000408939	0.000779815	57.6547	7.63e-05	0.000270264	11.7188	0.000646806	0.000924675	90.5028	0.07534	0.0943808	0.798255	0.425341	-0.110377	0.261057
ASV403	TAGGGAATATTGCACAATGGGGGAAACCCTGATGCAGCAACGCCACGTGTGGGAAGAAGCATTTCGGTGTGTAAACCACTGTCATGAGGGAATAAGGCCCGCCTTCGGACGGGATTGAATGTACCTTGAGAGGAAGCACCGGCAAACTTCGTGCCAGCAGCCGCGGTAATACGAGGGGTGCAAGCGTTGTTCGGAATTACTGGGCGTAAAGGGAGCGTAGGCGGAGATTCAAGCGGATTGTACAATCCCGGGGCCCAACCCCGGCTCTGCAGTCCGAACTGGATCTCTTGGATAGTTCAGGGGCAGGCGGAATTCCTGGTGTAGCGGTGGAATGCGTAGAGATCAGGAAGAACACCGATGGCGAAGGCAGCCTGCTGGGGACTCATCGACGCTGAGGCT…	Fibrobacterota	Fibrobacteria	Fibrobacterales	Fibrobacteraceae	Fibrobacter	0.000401037	0.00174988	29.9674	0.000828837	0.00256869	60.1562	9.5124e-05	0.000555902	8.37989	1.62e-09	0.0863373	1.87204e-08	1	-0.16989	0.16989
ASV404	TGAGGAATATTGGTCAATGGACGAGAGTCTGAACCAGCCAAGTAGCGTGCAGGATGACGGCCCTATGGGTTGTAAACTGCTTTTATACAGGGATAAAGTAGGGAACGTGTTCCCTTTTGCAGGTACTGTATGAATAAGGACCGGCTAATTCCGTGCCAGCAGCCGCGGTAATACGGAAGGTCCGGGCGTTATCCGGATTTATTGGGTTTAAAGGGAGCGCAGGCCGGAGGTCAAGCGTGACGTGAAATGTAGGGGCTCAACCTTTGAATTGCGTCGCGAACTGGCTTTCTTGAGTGAGTACGACGTCAGCGGAATTCGTGGTGTAGCGGTGAAATGCTTAGATATCACGAAGAACCCCGATTGCGAAGGCAGCTGACGAGTCCTTAACTGACGCTAAAG…	Bacteroidota	Bacteroidia	Bacteroidales	Prevotellaceae	Prevotella	0.000382355	0.000828399	27.3616	0.0009059	0.00107702	64.8438	7.98e-06	0.000106427	0.558659	0.0473164	0.0809436	0.58456	0.559274	-0.11196	0.206593
ASV405	TGAGGAATATTGGTCAATGGGCGTGAGCCTGAACCAGCCAAGTAGCGTGCAGGAAGACGGCCCTATGGGTTGTAAACTGCTTTTGTATGGGGATAAAGTGCTCCACGTGTGGGGTATTGCAGGTACCATGCGAATAAGGACCGGCTAATTCCGTGCCAGCAGCCGCGGTAATACGGAAGGTCCGGGCGTTATCCGGATTTATTGGGTTTAAAGGGAGCGTAGGCCGGCCTTTAAGCGTGTTGTGAAATGTAGACGCTCAACGTCTGAATTGCAGCGCGAACTGGAGGTCTTGAGTGTGCGCAACGCAGGTGGAATTCGTCGTGTAGCGGTGAAATGCTTAGATATGACGAAGAACTCCGATTGCGAAGGCAGCTTGCGGGAGCACAACTGACGCTGAAG…	Bacteroidota	Bacteroidia	Bacteroidales	Prevotellaceae	Prevotella_7	0.000433461	0.000686973	34.202	2.4193e-05	0.000150188	3.125	0.000726123	0.00076671	56.4246	0.100208	0.096802	1.03519	0.301399	-0.0902736	0.29069
ASV406	TGGGGGATATTGCACAATGGAGGAAACTCTGATGCAGCGACGCCGCGTGAGTGAAGAAGTATTTCGGTATGTAAAGCTCTATCAGCAGGGAAGATAATGACAGTACCTGACCAAGAAGCCCCGGCTAACTACGTGCCAGCAGCCGCGGTAATACGTAGGTGGCAAGCGTTGTCCGGAATTATTGGGCGTAAAGCGCGCGCAGGCGGCTTTCTAAGTCCATCTTAAAAGTGCGGGGCTTAACCCCGTGATGGGATGGAAACTGGAAAGCTGGAGTATCGGAGAGGAAAGTGGAATTCCTAGTGTAGCGGTGAAATGCGTAGAGATTAGGAAGAACACCGGTGGCGAAGGCGACTTTCTGGACGACAACTGACGCTGAGGCGCGAAAGCGTGGGGAGCAAA…	Firmicutes	Negativicutes	Veillonellales-Selenomonadales	Veillonellaceae	Unclassified Genus	0.000478827	0.000783526	36.1564	3.51e-05	0.00026421	2.34375	0.000796153	0.00087263	60.3352	0.0192442	0.0913754	0.210606	0.833335	-0.160559	0.199048
ASV407	TGGGGAATATTGCACAATGGGGGAAACCCTGATGCAGCGACGCCGCGTGAGTGATGAAGTATTTCGGTATGTAAAACTCTATCAGCAGGGAAGATAATGACGGTACCTGACTAAGAAGCACCGGCTAAATACGTGCCAGCAGCCGCGGTAATACGTATGGTGCAAGCGTTATCCGGATTTACTGGGTGTAAAGGGTGCGTAGGTGGTATGGCAAGTCAGAAGTGAAAGGCTGGGGCTCAACCCCGGGACTGCTTTTGAAACTGTCAAACTAGAGTACAGGAGAGGAAAGCGGAATTCCTAGTGTAGCGGTGAAATGCGTAGATATTAGGAGGAACACCAGTGGCGAAGGCGGCTTTCTGGACTGAAACTGACACTGAGGCACGAAAGCGTGGGGAGCAA…	Firmicutes	Clostridia	Lachnospirales	Lachnospiraceae	[Eubacterium] ruminantium group	0.00044543	0.00132931	29.6417	2.5581e-05	0.000197934	3.90625	0.000745657	0.00166928	48.0447	0.242595	0.118807	2.04192	0.0420166	0.00881235	0.476378
ASV408	TGAGGAATATTGGTCAATGGGCGAGAGCCTGAACCAGCCATGTCGCGTGCAGGAATACGGCCCTATGGGTTTTAAACTGCTTTTGCCGGGGGATAAAGTGGCGGACGCGTCCGCTATTGCAGGTACCCGGCGAATAAGGATCGGCTAACTCCGTGCCAGCAGCCGCGGTAATACGGAGGATCCGAGCGTTATCCGGATTTATTGGGTTTAAAGGGTGCGCAGGCGGCACCTCAAGTCTGTGGTGAAATGTCAGGGCTCAACCTTGGCACTGCCATGGAAACTGGGGAGCTAGAGTGCGTTTGGGGTGCATGGAATGTGTGGTGTAGCGGTGAAATGCATAGATATCACACAGAACGCCGATCGCGAAGGCAGTGCACCAAGCCGCAACTGACGCTCAGG…	Bacteroidota	Bacteroidia	Bacteroidales	p-251-o5	Unclassified Genus	0.000389902	0.00318905	11.7264	0.000934426	0.00488708	27.3438	5.22e-07	6.97e-06	0.558659	0.0716868	0.0974438	0.735673	0.462493	-0.120058	0.263432
ASV409	TGGGGGATATTGCACAATGGGGGGAACCCTGATGCAGCGACGCCGCGTGAGTGAAGAAGTTATTCGTAATGTAAAGCTCTATCAGCAGGGAAGAAGCAGACGGTACCTGACTAAGAAGCACCGGCTAAATACGTGCCAGCAGCCGCGGTAATACGTATGGTGCAAGCGTTATCCGGATTTACTGGGTGTAAAGGGAGCGTAGACGGCATAGCAAGCCAGATGTGAAATGTATGGGCTTAACCCATAGACTGCATTTGGAACTGTTAAGCTAGAGTGTCGGAGAGGTAAGTGGAATTCCTAGTGTAGCGGTGAAATGCGTAGATATTAGGAGGAACACCGGTGGCGAAGGCGGCTTACTGGACGGCAACTGACGTTGAGGCTCGAAAGCGTGGGGAGCAA…	Firmicutes	Clostridia	Lachnospirales	Lachnospiraceae	Lachnospiraceae XPB1014 group	0.000379453	0.000742039	44.6254	0.000814613	0.000959152	88.2812	6.83e-05	0.000232945	13.4078	0.126031	0.0996891	1.26424	0.207105	-0.0701318	0.322194
ASV410	TGGGGAATATTGCACAATGGAGGAAACTCTGATGCAGCGATGCCGCGTGAGGGAAGAAGGTTTTAGGATTGTAAACCTCTGTTGACAGGGACGATAATGACGGTACCTGTTGAGGAAGCTCCGGCTAACTACGTGCCAGCAGCCGCGGTAATACGTAGGGAGCGAGCGTTGTCCGGAATTACTGGGTGTAAAGGGAGCGTAGGCGGGATTGCAAGTCAGGTGTGAAATGCGGGGGCTCAACCCCCGAACTGCACTTGAAACTGTAGTTCTTGAGTGAAGTAGAGGTAAGCGGAATTCCTAGTGTAGCGGTGAAATGCGTAGATATTAGGAGGAACATCAGTGGCGAAGGCGGCTTACTGGGCTTTAACTGACGCTGAGGCTCGAAAGCGTGGGGAGCAA…	Firmicutes	Clostridia	Oscillospirales	Ruminococcaceae	Ruminococcus	0.000385312	0.00146006	28.013	0.000383837	0.000850583	42.1875	0.000386368	0.00177166	17.8771	0.0115756	0.0754949	0.15333	0.878239	-0.136979	0.16013
ASV411	TGAGGAATATTGGTCAATGGGCGGAAGCCTGAACCAGCCAAGTAGCGTGCAGGATGACTGCCCTATGGGTTGTAAACTGCTTTTATGCGGGGATAAAGTGGGCCACGCGTGGCTTATTGCAGGTACCGCATGAATAAGGACCGGCTAATTCCGTGCCAGCAGCCGCGGTAATACGGAAGGTCCGGGCGTTATCCGGATTTATTGGGTTTAAAGGGAGCGTAGGCGGGCTGTTAAGCGTGTCGTGAAAAGCATCGGCTCAACCGGTGTCGTGCGGCGCGGACTGGCGGTCTTGAGTGGGTAGAAAGCCGGCGGAATTCGTGGTGTAGCGGTGAAATGCTTAGATATCACGAAGAACTCCGATTGCGAAGGCAGCTGGCTGTATCCTTACTGACGCTAAAG…	Bacteroidota	Bacteroidia	Bacteroidales	Prevotellaceae	Prevotellaceae UCG-001	0.000379868	0.00087741	21.4984	0.000907401	0.00116936	50.7812	2.64e-06	3.52e-05	0.558659	6.63e-08	0.107626	6.16364e-07	1	-0.211781	0.211781
ASV412	TGGGGAATATTGGGCAATGGGCGAAAGCCTGACCCAGCAACGCCGCGTGAAGGAAGAAGGTCTTCGGATTGTAAACTTCTTTTATGAGGGACGAAGGACGTGACGGTACCTCATGAATAAGCCACGGCTAACTACGTGCCAGCAGCCGCGGTAATACGTAGGTGGCGAGCGTTATCCGGATTTACTGGGTGTAAAGGGCGCGTAGGCGGGGGTGCAAGTCAGATGTGAAATCTATGGGCTCAACTCATAAACTGCATTTGAAACTGTACTTCTTGAGTACTGGAGAGGTAGACGGAATTCCTTGTGTAGCGGTGAAATGCGTAGATATAAGGAAGAACACCAGTGGCGAAGGCGGTCTACTGGACAGCAACTGACGCTGAGGCGCGAAAGCGTGGGGAG…	Firmicutes	Clostridia	Oscillospirales	Oscillospiraceae	NK4A214 group	0.000398003	0.000830857	34.202	0.000947135	0.00106475	80.4688	5.33e-06	5.88e-05	1.11732	2.69e-07	0.0965813	2.78991e-06	0.999998	-0.190047	0.190048
ASV413	TGGGGAATATTGCACAATGGGCGCAAGCCTGATGCAGCGACGCCGCGTGAGTGAAGAAGTATTTCGGTATGTAAAGCTCTATCAGCAGGGAAGAAAGAAATGACGGTACCTGAGTAAGAAGCTCCGGCTAAATACGTGCCAGCAGCCGCGGTAATACGTATGGAGCAAGCGTTATCCGGATTTACTGGGTGTAAAGGGAGCGTAGGCGGTTTGTTAAGTCTGATGTGAAAGCCCGCGGCTTAACTGCGGAACTGCATTGGAAACTGGCAGACTTGAGTGTCGGAAGGGTAAGCGGAATTCCTGGTGTAGCGGTGAAATGCGTAGATATCAGGAAGAACACCGGTGGCGAAGGCGGCTTACTGGACGATAACTGACGCTGATGCTCGAAAGCGTGGGGAG…	Firmicutes	Clostridia	Lachnospirales	Lachnospiraceae	Shuttleworthia	0.000439872	0.000689873	50.4886	6.04e-05	0.000217282	10.9375	0.000711238	0.000778377	78.7709	0.0846261	0.0994489	0.850951	0.395462	-0.111064	0.280316
ASV414	TGAGGAATATTGGTCAATGGGCGCAAGCCTGAACCAGCCAAGTAGCGTGCAGGACGACTGCCCTATGGGTTGTAAACTGCTTTTATGCGGGGATAAAGTGCCGTACGCGTACGGTATTGCAGGTACCGCATGAATAAGGACCGGCTAATTCCGTGCCAGCAGCCGCGGTAATACGGAAGGTCCGGGCGTTATCCGGATTTATTGGGTTTAAAGGGAGCGCAGGCTGGGTTTTAAGCGTGCCGTGAAATGTACCGGCTCAACCGGTGAGTTGCGGCGCGAACTGGAGCCCTTGAGTGCGTACGAGGATGGCGGAATTCGTGGTGTAGCGGTGAAATGCTTAGATATCACGAAGAACTCCGATTGCGAAGGCAGCTGTCCAGTCCGTAACTGACGCTAATG…	Bacteroidota	Bacteroidia	Bacteroidales	Prevotellaceae	Prevotella	0.000451573	0.00200505	20.8469	0.000669054	0.00174806	38.2812	0.000296055	0.00215683	8.37989	2.07e-07	0.0901043	2.29886e-06	0.999998	-0.177302	0.177303
ASV415	TGAGGAATATTGGTCAATGGTCGATAGACTGAACCAGCCAAGTAGCGTGCAGGAATACAGCCTTATAGGTTTTAAACTGCTTTTATGCGAGAGTAAAGTCGGGCACGTGTGCCCGTTTGCAAGTATCGCAAGAAAAAGGACCGGCTAATTCCGTGCCAGCAGCCGCGGTAATACGGAAGGTCCGGGCGTTATCCGGATTTATTGGGTTTAAAGGGAGCGCAGGTGGGTTTGTAAGTCAGCCGTGAAAGTTCGATGCTCAACATTGAAATTGCGGTTGAAACTGCAGGTCTTGAGTAAACGCAGCGGCACTGGAATTCGTGGTGTAGCGGTGAAATGCTTAGATATCACGAAGAACTCCGATCGCGAAGGCAGGTGCCGGGAGTTTTACTGACACTGAGG…	Bacteroidota	Bacteroidia	Bacteroidales	Prevotellaceae	Alloprevotella	0.000410078	0.00112363	33.2248	7.62e-05	0.000557012	6.25	0.000648847	0.00134416	52.514	0.0238015	0.110627	0.21515	0.829794	-0.193885	0.241488
ASV416	TGAGGAATATTGGTCAATGGTCGGAAGACTGAACCAGCCAAGTAGCGTGCAGGAAGACGGCCCTACGGGTTGTAAACTGCTTTTATGCGGGGATAAAGTGGGGGACGCGTTCCCCTTTTGCAGGTACCGCATGAATAAGGACCGGCTAATTCCGTGCCAGCAGCCGCGGTAATACGGAAGGTCCGGGCGTTATCCGGATTTATTGGGTTTAAAGGGAGCGTAGGCGGGAGCTTAAGCGTGCCGTGAAATGCCGGTGCTCAACGTTGGCACTGCGGCGCGAACTGGGTTTCTTGAGTGCGTGGGAAGGCGGCGGAATTCGTGGTGTAGCGGTGAAATGCTTAGATATCACGAAGAACTCCGATTGCGAAGGCAGCTGCCTGTTGCGCTACTGACGCTGAA…	Bacteroidota	Bacteroidia	Bacteroidales	Prevotellaceae	Prevotella	0.000405439	0.00101852	20.8469	0.000949336	0.00139154	48.4375	1.65e-05	0.000178045	1.11732	1.75e-08	0.107854	1.6252e-07	1	-0.212229	0.212229
ASV417	TGAGGAATATTGGTCAATGGGCGAGAGCCTGAACCAGCCAAGTCGCGTGAAGGATGAAGGTTCTATGGATTGTAAACTTCTTTTGTCCGAGGGTAAAGGAGTCCACGTGTGGATTTTTGCAAGTATCGGACGAATAAGCATCGGCTAACTCCGTGCCAGCAGCCGCGGTAATACGGAGGATGCGAGCGTTATCCGGATTTATTGGGTTTAAAGGGTGCGCAGGCGGGTTTTTAAGTCTGTGGTGAAAGCGTGCGGCTCAACCGTACCAAGCCATGGAAACTGGAGATCTTGAGTGCAAACGAGGTAGGCGGAATGTGATGTGTAGCGGTGAAATGCTTAGATATGTCACAGAACCCCGATTGCGAAGGCAGCTTACCAGCATGCAACTGACGCTCAGGC…	Bacteroidota	Bacteroidia	Bacteroidales	Bacteroidales RF16 group	Unclassified Genus	0.000378622	0.00106631	44.2997	0.000868099	0.00150165	96.875	2.86e-05	0.000209209	6.70391	3.89e-06	0.0873667	4.45132e-05	0.999965	-0.171912	0.17192
ASV418	TGAGGAATATTGGTCAATGGTCGGAAGACTGAACCAGCCAAGTAGCGTGCAGGATGACGGCCCTACGGGTTGTAAACTGCTTTTATGCGGGGATAAAGTGGGGGACGCGTTCCCCTTTTGCAGGTACCGCATGAATAAGGACCGGCTAATTCCGTGCCAGCAGCCGCGGTAATACGGAAGGTCCGGGCGTTATCCGGATTTATTGGGTTTAAAGGGAGCGTAGGCGGGAGCTTAAGCGTGCCGTGAAATGCCGGTGCTCAACGTTGGCACTGCGGCGCGAACTGGGTTTCTTGAGTGCGTGGGAAGGCGGCGGAATTCGTGGTGTAGCGGTGAAATGCTTAGATATCACGAAGAACTCCGATTGCGAAGGCAGCTGCCTGTTGCGCTACTGACGCTGAA…	Bacteroidota	Bacteroidia	Bacteroidales	Prevotellaceae	Prevotella	0.00038629	0.00100144	19.544	0.000893853	0.00138528	43.75	2.334e-05	0.000178387	2.23464	1.32e-07	0.103015	1.27973e-06	0.999999	-0.202707	0.202708
ASV419	TGAGGAATATTGGTCAATGGGCGAGAGCCTGAACCAGCCAAGTAGCGTGCAGGATGACGGCCCTATGGGTTGTAAACTGCTTTTATATGAGGATAAAGTTCGTTACGTGTAACGTTTTGCAGGTATCATATGAATAAGGACCGGCTAATTCCGTGCCAGCAGCCGCGGTAATACGGAAGGTCCGGGCGTTATCCGGATTTATTGGGTTTAAAGGGAGCGCAGACGGTCAGTTAAGCGTGCAGTTAAATGATGTGGCTCAACCATGTTATGCTGCGCGAACTGGCTGACTTGAGTTCACGGAACGTGGGCGGAATTTGTGGTGTAGCGGTGAAATGCTTAGATATCACGAAGAACTCCGATTGCGAAGGCAGCCCGCGGCAGTGTTACTGACGTTCATGC…	Bacteroidota	Bacteroidia	Bacteroidales	Prevotellaceae	Prevotella	0.000402905	0.000564672	48.5342	0.000862453	0.000564555	96.875	7.43e-05	0.00024484	13.9665	1.19e-07	0.0874391	1.36535e-06	0.999999	-0.172058	0.172058
ASV420	TAGGGAATTTTCGGCAATGGGGGGAACCCTGACCGAGCAACGCCGCGTGAACGATGAAGGTCTTCGGATTGTAAAGTTCTGTTGTACGGGAAGAACGGTATGGATAGGATCCATAAGTGACGGTACCGTACCAGAAAGCCACGGCTAACTACGTGCCAGCAGCCGCGGTAATACGTAGGTGGCGAGCGTTATCCGGAATTATTGGGCGTAAAGGGTGCGTAGGCGGTCTGTTAAGTTCATGGTTAAAGCGTGGGGCTCAACCCCATAAAGCCACGGATACTGGCAGACTAGAGTACTGGAAAGGGCAGTGGAATTCCATGTGTAGCGGTAAAATGCGTAGATATATGGAGGAACACCGGTGGCGAAGGCGGCTGCCTGGACAGAGACTGACGCTGAGGC…	Firmicutes	Bacilli	Erysipelotrichales	Erysipelotrichaceae	Erysipelotrichaceae UCG-007	0.000519611	0.0043094	8.14332	0	0	0	0.000891176	0.00561423	13.9665	0.222346	0.101196	2.19718	0.0287568	0.023218	0.421474
ASV421	TGAGGAATATTGGTCAATGGTCGTAAGACTGAACCAGCCAAGTAGCGTGCAGGACGACGGCCCTACGGGTTGTAAACTGCTTTTATGCGGGGATAACCGGCGGCACTTGTGCCGCCCTGCAGGTACCGCATGAATAAGGACCGGCTAATTCCGTGCCAGCAGCCGCGGTAATACGGAAGGTCCGGGCGTTATCCGGATTTATTGGGTTTAAAGGGAGCGCAGGCGGGAGTCTAAGCGTGCCGTGAAAAGCTGTGGCTCAACCACAGTCGTGCGGCGCGAACTGGTCTTCTTGAGTTCACGGTAAGCGGGCGGAATTCGTGGTGTAGCGGTGAAATGCTTAGATATCACGAGGAACCCCGATTGCGAAGGCAGCCCGCTGCAGTGTTACTGACGCTCATG…	Bacteroidota	Bacteroidia	Bacteroidales	Prevotellaceae	Prevotellaceae UCG-001	0.000396785	0.000920807	26.0586	0.000909808	0.00124233	53.125	2.99e-05	0.000166604	6.70391	0.00308155	0.0849306	0.0362831	0.97108	-0.16404	0.170204
ASV422	TGAGGAATATTGGTCAATGGGCGGAAGCCTGAACCAGCCATGCCGCGTGCAGGAATAAGGCCCTATGGGTCGTAAACTGCTTTTGACGGGGAGCAATAAGGGTCTCGTGAGGCCCGATGAGAGTACTCGTCGAATAAGCATCGGCTAACTCCGTGCCAGCAGCCGCGGTAATACGGAGGATGCAAGCGTTATCCGGATTTATTGGGTTTAAAGGGTGCGTAGGCGGAGGAGTAAGTCAGGGGTGAAATGCCGCAGCTCAACTGCGGAACTGCCTTTGATACTGCTTTTCTGGAGTCCGGATGCCGTGGGAGGAATGGGCAGTGTAGCGGTGAAATGCATAGATATTGCCCAGAACACCGATTGCGAAGGCATCTCACGAATCCGGGACTGACGCTGAGG…	Bacteroidota	Bacteroidia	Bacteroidales	Rikenellaceae	Rikenellaceae RC9 gut group	0.000398731	0.000715173	37.1336	0.000927263	0.000854904	82.8125	2.08e-05	0.000109514	4.46927	0.0948395	0.095502	0.993062	0.321464	-0.0930843	0.282763
ASV423	TGGGGAATATTGCACAATGGGGGAAACCCTGATGCAGCGATGCCGCGTGGAGGAAGAAGGTTTTCGGATTGTAAACTCCTGTCTTAAAGGACGATAATGACGGTACTTTAGGAGGAAGCTCCGGCTAACTACGTGCCAGCAGCCGCGGTAATACGTAGGGAGCGAGCGTTGTCCGGAATTACTGGGTGTAAAGGGAGCGTAGGCGGGAGTGCAAGTCAGATGTGAAATACATGGGCTCAACCCATGGGCTGCATTTGAAACTGCATTTCTTGAGTGAAGTAGAGGTAAGCGGAATTCCTGGTGTAGCGGTGAAATGCGTAGATATCAGGAGGAACACCGGTGGCGAAGGCGGCTTACTGGGCTTTTACTGACGCTGAGGCTCGAAAGCGTGGGGAGCAA…	Firmicutes	Clostridia	Oscillospirales	Ruminococcaceae	Ruminococcus	0.000397571	0.00075141	33.5505	0.000681757	0.000817284	58.5938	0.000194355	0.000625839	15.6425	5.62e-09	0.0873344	6.43965e-08	1	-0.171852	0.171852
ASV424	TGAGGAATATTGGTCAATGGGCGGAAGCCTGAACCAGCCAAGTAGCGTGGAGGACGACGGCCCTACGGGTTGTAAACTCCTTTTTTGCGGGGATAAAGTGCCCTACGCGTAGGGTATTGCAGGTACCGCACGAATAAGGACCGGCTAATTCCGTGCCAGCAGCCGCGGTAATACGGAAGGTCCGGGCGTTATCCGGATTTATTGGGTTTAAAGGGAGCGCAGACGGCTTCTTAAGCGTGCAGTCAAATACGGAGGCTCAACCTTCGTCAGCTGCGCGAACTGGGGAGCTTGAGTGGACGGTAGGTACGCGGAATTCGTGGTGTAGCGGTGAAATGCTTAGATATCACGAAGAACCCCGATTGCGAAGGCAGCGTACCGTAGTCTTACTGACGTTCATGC…	Bacteroidota	Bacteroidia	Bacteroidales	Prevotellaceae	Prevotella	0.000372253	0.00122184	14.9837	0.000892825	0.00176517	35.9375	0	0	0	0.0862655	0.0979053	0.881112	0.378949	-0.106387	0.278918
ASV425	TGAGGAATATTGGACAATGGCCGGAAGGCTGATCCAGCCATGCCGCGTGCGGGAAGACGGCCCTATGGGTTGTAAACCGCTTTTGCGAGGGAGCAATAAGGGCAACGTGTTGTCCGATGAGAGTACCTCGCGAATAAGCATCGGCTAACTCCGTGCCAGCAGCCGCGGTAATACGGAGGATGCAAGCGTTATCCGGATTTATTGGGTTTAAAGGGTGCGCAGGCGGCTTGTTAAGCGGGAGGTGAAATGCCGGCGCTCAACGTCGGAAGTGCCTCCCGAACTGGTGAGCTTGAATGACTCTGCCGTGGGAGGAATGTGTAGTGTAGCGGTGAAATGCTTAGAGATTACACAGAACACCGATTGCGAAGGCATCTCACGAAGGGTTGATTGACGCTGAGG…	Bacteroidota	Bacteroidia	Bacteroidales	Rikenellaceae	Rikenellaceae RC9 gut group	0.000374847	0.0010997	16.6124	0.000858222	0.00154632	35.9375	2.92e-05	0.000278782	2.7933	0.0647634	0.0885591	0.731301	0.465155	-0.109498	0.239025
ASV426	TGGGGAATCTTGCACAATGGGCGAAAGCCTGATGCAGCGACGCCGCGTGCGGGACGAAGGCCTTCGGGTTGTAAACCGCTTTCAGCAGGGACGAGGCCGCAAGGTGACGGTACCTGCAGAAGAAGCCCCGGCTAACTACGTGCCAGCAGCCGCGGTAATACGTAGGGGGCGAGCGTTATCCGGATTCATTGGGCGTAAAGCGCGCGTAGGCGGCCTGCTAGGTCGGGACTCAAATCCGGGGGCTCAACCCCCGCCCGGTCCCGATACCGACAGGCTTGAGTCTGGTAGGGGAAGGCGGAATTCCAAGTGTAGCGGTGGAATGCGCAGATATTTGGAAGAACACCGGTGGCGAAGGCGGCCTTCTGGGCCACGACTGACGCTGAGGCGCGAAAGCTAGGG…	Actinobacteriota	Coriobacteriia	Coriobacteriales	Atopobiaceae	Olsenella	0.000399071	0.000637448	55.7003	9.55e-05	0.00021905	22.6562	0.000616116	0.000741355	79.3296	0.00983212	0.0738418	0.133151	0.894161	-0.13547	0.155134
ASV427	TGGGGAATATTGCACAATGGAGGAAACTCTGATGCAGCGACGCCGCGTGAGTGAGGAAGTATTTCGGTATGTAAAGCTCTATCAGCAGGGAAGATAATGACGGTACCTGAGTAAGAAGCACCGGCTAAATACGTGCCAGCAGCCGCGGTAATACGTATGGTGCAAGCGTTATCCGGATTTACTGGGTGTAAAGGGAGTGCAGGCGGTCTTGCAAGTCAGATGTGAAAACCCAAGGCTCAACCATGGGACTGCATTTGAAACTGTGAGACTAGAGTATCGGAGAGGTAAGTGGAATTCCTAGTGTAGCGGTGAAATGCGTAGATATTAGGAAGAACACCAGTGGCGAAGGCGGCTTACTGGACGATTACTGACGCTGAGGCTCGAAAGCGTGGGGAGCAA…	Firmicutes	Clostridia	Lachnospirales	Lachnospiraceae	Shuttleworthia	0.000413104	0.000682142	59.6091	0.000365568	0.000739843	49.2188	0.000447096	0.000635511	67.0391	0.0206246	0.0922426	0.22359	0.823225	-0.160886	0.202135
ASV428	TGGGGAATATTGCACAATGGGGGGAACCCTGATGCAGCGATGCCGCGTGAAGGAAGAAGTATTTCGGTATGTAAACTTCTATCAGCAGGGAAGAAAATGACAGTACCTGACTAAGCAGCCCCGGCTAACTACGTGCCAGCAGCCGCGGTAATACGTAGGGGGCAAGCGTTATCCGGAATTACTGGGTGTAAAGGGTGCGTAGGCGGCACACTAAGTCAGCTGTGAAACCCCGTGGCTCAACTACGGGCTTGCAGTTGAAACTGGTGAGCTGGAGTACAGGAGGGGAAAGCGGAATTACTAGTGTAGCGGTGAAATGCGTAGATATTAGTAAGAACACCGGAGGCGAAGGCGGCTTTCTGGACTGAAACTGACGCTGAGGCACGAAAGCGTGGGGAGCAA…	Firmicutes	Clostridia	Lachnospirales	Defluviitaleaceae	Defluviitaleaceae UCG-011	0.000392375	0.000627297	36.1564	0.000881221	0.000681885	78.9062	4.28e-05	0.000222074	5.58659	0.0563361	0.0926613	0.607978	0.543653	-0.125998	0.23867
ASV429	TGGGGAATATTGCACAATGGGGGAAACCCTGATGCAGCGACGCCGCGTGAGTGAAGAAGTATTTCGGTATGTAAAGCTCTATCAGCAGGAAAGATAATGACGGTACCTGACTAAGAAGCCCCGGCTAACTACGTGCCAGCAGCCGCGGTAATACGTAGGGGGCAAGCGTTATCCGGATTTACTGGGTGTAAAGGGTGCGTAGGTGGCGAGGCAAGTCTGATGTGAAAGCCCGGGGCTCAACCCCGGTATTGCATTGGAAACTGTTTTGCTAGAGTGCCGGAGAGGTAAGTGGAATTCCTAGTGTAGCGGTGAAATGCGTAGATATTAGGAGGAACACCAGTGGCGAAGGCGGCTTACTGGACGGTAACTGACACTGAGGCACGAAAGCGTGGGGAGCAA…	Firmicutes	Clostridia	Lachnospirales	Lachnospiraceae	[Eubacterium] xylanophilum group	0.000382578	0.000548183	43.6482	0.000863086	0.000522564	93.75	3.9e-05	0.000192234	7.82123	0.00984476	0.0891933	0.110376	0.912184	-0.165665	0.185355
ASV430	TGGGGAATATTGGGCAATGGGGGAAACCCTGACCCAGCAACGCCGCGTGGAGGAAGAAGGTCTTCGGATCGTAAACTCCTGTCCTAAGAGACGAGCAGGAGACGGTATCTTAGGAGGAAGCCCCGGCTAACTACGTGCCAGCAGCCGCGGTAATACGTAGGGGGCAAGCGTTGTCCGGAATGATTGGGCGTAAAGGGCGCGTAGGCGGCATCACAAGTCTGGAGTGAAATACCCGATTTCAAGTTGGGTACTGCTTTGGAAACTGTGGAGCTTGAGTGCAGGAGAGGTCAGTGGAATTCCCAGTGTAGCGGTGAAATGCGTAGAGATTGGGAGGAACACCAGTGGCGAAGGCGACTGACTGGACTGTAACTGACGCTGAGGCGCGAAAGTGTGGGGAGC…	Firmicutes	Clostridia	Christensenellales	Christensenellaceae	Christensenellaceae R-7 group	0.000384563	0.000753938	33.2248	0.000920136	0.000933141	78.9062	1.58e-06	2.11e-05	0.558659	1.43e-07	0.0826736	1.72832e-06	0.999999	-0.162681	0.162681
ASV431	TGGGGGATATTGCACAATGGAGGAAACTCTGATGCAGCGACGCCGCGTGAGTGATGAAGTATTTCGGTATGTAAAGCTCTATCAGCAGGGAAGATAATGACGGTACCTGACTAAGAAGCCCCGGCTAACTACGTGCCAGCAGCCGCGGTAATACGTAGGGGGCAAGCGTTATCCGGATTTACTGGGTGTAAAGGGAGCGCAGACGGCTGTGCAAGTCTGAAGTGAAAACCCTCGGCTCAACTGAGGAATTGCTTTGGAAACTGTATAGCTGGAGTGCTGGAGAGGTAAGCGGAATTCCTGGTGTAGCGGTGAAATGCGTAGATATCAGGAAGAACATCAGTGGCGAAGGCGGCTTACTGGACAGCAACTGACGTTGAGGCTCGAAAGCGTGGGGAGCAA…	Firmicutes	Clostridia	Lachnospirales	Lachnospiraceae	Unclassified Genus	0.000437783	0.000704899	38.4365	1.67e-05	0.000135189	1.5625	0.000738877	0.000788474	64.8045	0.222719	0.127399	1.7482	0.081432	-0.0279699	0.473409
ASV432	TGGGGAATATTGGGCAATGGGCGAAAGCCTGACCCAGCAACGCCGCGTGAAGGATGAAGGTCTTCGGATTGTAAACTTCTTTGATTGGGGAAGAAAAAAATGACCTACCCAAAGAACAAGTCACGGCTAACTACGTGCCAGCAGCCGCGGTAATACGTAGGTGACAAGCGTTATCCGGATTTACTGGGTGTAAAGGGCGTGTAGGCGGCTTTGCAAGTCAGAAGTGAAATTCCCGGGCTTAACCTGGGCGCTGCTTCTGAAACTGTAGAGCTTGAGTACTGGAGGGGAAAGCGGAATTCCTAGTGTAGCGGTAAAATGCACAGATATTAGGAGGAACACCGGTGGCGAAGGCGGCTTTCTGGACAGTAACTGACGCTGAGGCGCGAAAGCGTGGGGAGC…	Firmicutes	Clostridia	Oscillospirales	Hungateiclostridiaceae	Saccharofermentans	0.000358569	0.000875997	22.1498	0.000826072	0.00119925	47.6562	2.43e-05	0.000140113	3.91061	0.0531357	0.0949465	0.559638	0.576136	-0.133695	0.239966
ASV433	TGAGGAATATTGGTCAATGGGCGAGAGCCTGAACCAGCCAAGTAGCGTGCAGGATGACGGCCCTATGGGTTGTAAACTGCTTTTGTACGGGGATAAAGTGAGTCACGTGTGGCTTATTGCAGGTACCGTACGAATAAGGACCGGCTAATTCCGTGCCAGCAGCCGCGGTAATACGGAAGGTCCGGGCGTTATCCGGATTCATTGGGTTTAAAGGGAGCGTTGGCCGCCCCTTAAGCGTGTTGTGAAATGCCGCGGCTCAACCGTGGCACTGCAGCGCGAACTGGGGGGCTTGAGTGCGCGCAGCGAAGGCGGAATTCGTGGTGTAGCGGTGAAATGCTTAGATATCACGAAGAACTCCGATCGCGAAGGCAGCCTTCGGGAGCGCAACTGACGCTGAAG…	Bacteroidota	Bacteroidia	Bacteroidales	Prevotellaceae	Unclassified Genus	0.000389681	0.0010858	24.43	7.71e-05	0.000348975	7.03125	0.0006132	0.00134726	36.8715	0.0854746	0.104473	0.818149	0.413909	-0.120102	0.291051
ASV434	TGAGGAATATTGGTCAATGGGCGAGAGCCTGAACCAGCCAAGTAGCGTGCAGGACGACGGCCCTATGGGTTGTAAACTGCTTTTGTACGGGGATAAAGGAGTCCACGTGTGGGTTTTTGCAGGTACCGTACGAATAAGGACCGGCTAATTCCGTGCCAGCAGCCGCGGTAATACGGAAGGTCCGGGCGTTATCCGGATTTATTGGGTTTAAAGGGAGCGCAGGCCGTCGGTTAAGCGTGTTGTGAAATGCAGATGCCCAACATCTGACTTGCAGCGCGAACTGGCTGACTTGAGTACGCACGACGTTGGCGGAATTTGCCGTGTAGCGGTGAAATGCTTAGATATGGCGAAGAACTCCGATTGCGAAGGCAGCTGACGGGAGCGCAACTGACGCTCATG…	Bacteroidota	Bacteroidia	Bacteroidales	Prevotellaceae	Prevotella_7	0.000437705	0.0035162	16.9381	6.17e-06	4.42e-05	2.34375	0.000746293	0.00457984	27.3743	0.0462788	0.100097	0.462342	0.644165	-0.150686	0.243244
ASV435	TGAGGAATATTGGTCAATGGGCGGAAGCCTGAACCAGCCAAGTAGCGTGCAGGATGACGGCCCTATGGGTTGTAAACTGCTTTTATGCGGGAATAAAGAGGCTCACGTGTGGGCAGTTGCATGTACCGCATGAATAAGGACCGGCTAATTCCGTGCCAGCAGCCGCGGTAATACGGAAGGTCCGGGCGTTATCCGGATTTATTGGGTTTAAAGGGAGCGTAGGCCGGTTTTTAAGCGTGTTGTGAAATGTGTGGGCTCAACCTATGCACTGCAGCGCGAACTGGAGACCTTGAGTGCGCGGGAAGCCGGCGGAATTCGTTGTGTAGCGGTGAAATGCTTAGATATGACGAAGACCTCCGATTGCGAAGGCAGCTGGCTGTAGCGTTACTGACGCTGAAG…	Bacteroidota	Bacteroidia	Bacteroidales	Prevotellaceae	Prevotella	0.000371523	0.00098763	19.2182	0.000861321	0.00138148	40.625	2.13e-05	0.000118155	3.91061	0.0365885	0.101366	0.360957	0.718381	-0.162873	0.23605
ASV436	TGAGGAATATTGGTCAATGGACGAGAGTCTGAACCAGCCAAGTAGCGTGAGGGACGACTGCCCTATGGGTTGTAAACCTCTTTTGTTTGGGAATAAAGTGAGTCACGTGTGGCTTTTTGTATGTACCATACGAATAAGCATCGGCTAATTCCGTGCCAGCAGCCGCGGTAATACGGAAGATGCGAGCGTTATCCGGATTTATTGGGTTTAAAGGGAGCGTAGGCGGCCTGTTAAGTCAGCGGTTAAATGTCATGGCCCAACCTTGGCATGCCGTTGATACTGGTGGGCTTGAATACACACAAGGATGGTGGAATTCGTTGTGTAGCGGTGAAATGCTTAGATATGACGAAGAACTCCGATTGCGAAGGCAGCCATCTGGGGTGCGATTGACGCTGAGGC…	Bacteroidota	Bacteroidia	Bacteroidales	Prevotellaceae	Prevotellaceae UCG-003	0.000390305	0.00185496	27.6873	0.000931553	0.00278367	64.8438	3.27e-06	3.21e-05	1.11732	0.0547155	0.0949733	0.576114	0.564961	-0.132168	0.241599
ASV437	TGAGGAATATTGGTCAATGGACGGTAGTCTGAACCAGCCAAGTCGCGTGCGGGAAGAAGGCCCTCCGGGTCGTAAACCGCTTTAGCCGGGGAGTAACGTGCGGGACGTGTCCCGCAGTGAGAGTACCCGGAGAATAAGCATCGGCTAACTCCGTGCCAGCAGCCGCGGTAATACGGAGGATGCGAGCGTTATCCGGATTTATTGGGTTTAAAGGGTGCGCAGGCGGCAGGTCAAGTCAGCGGTAAAATCTCGGCGCTCAACGCCGTTCGGCCGTTGAAACTGTCCGGCTCGAGTGCGTGGGAGGATGGCGGAATGCGCGGTGTAGCGGTGAAATGCATAGATATCGCGCAGAACCCCGATTGCGAAGGCAGCTGTCCACCACGCCACTGACGCTCATGC…	Bacteroidota	Bacteroidia	Bacteroidales	Muribaculaceae	Unclassified Genus	0.000366387	0.000915934	20.8469	0.000878757	0.00124975	50	0	0	0	0.0819178	0.103325	0.792817	0.428498	-0.121399	0.285235
ASV438	TGAGGAATATTGGTCAATGGGCGAGAGCCTGAACCAGCCAAGTAGCGTGAGGGATGACTGCCCTATGGGTTGTAAACCTCTTTTGTTTGGGAATAAAGTGAGCCACGTGTGGCTTTTTGTATGTACCTTACGAATAAGCATCGGCTAATTCCGTGCCAGCAGCCGCGGTAATACGGAAGATGCGAGCGTTATCCGGATTTATTGGGTTTAAAGGGAGCGTAGGCGGGCTTTTAAGCCAGCGGTCAAATGTCAGGGCCCAACCTTGGCATGCCGTTGGAACTGGGAGTCTTGAATACACACAAGGAAGGTGGAATTCGTCGTGTAGCGGTGAAATGCTTAGATATGACGAAGAACTCCGATTGCGAAGGCAGCCTTCTGGGGTGCGATTGACGCTGAGGC…	Bacteroidota	Bacteroidia	Bacteroidales	Prevotellaceae	Prevotellaceae UCG-003	0.000349811	0.000732749	24.1042	0.000820031	0.000944968	55.4688	1.36e-05	0.000105584	1.67598	2.02e-07	0.0838117	2.4114e-06	0.999998	-0.16492	0.16492
ASV439	TGGGGGATATTGCACAATGGGGGGAACCCTGATGCAGCGACGCCGCGTGGGTGAAGAAGTATTTCGGTATGTAAAGCCCTATCAGCAGGGAAGATAATGACGGTACCTGAGTAAGAAGCCCCGGCTAACTACGTGCCAGCAGCCGCGGTAATACGTAGGGGGCAAGCGTTATCCGGATTTACTGGGTGTAAAGGGAGCGCAGACGGAAGAGGAAGTCAGATGTGGAAGCCCCGGGCATAACCCGGGGAGTGCATTTGAAACTCCTGATCTAGAGTACTGGAGGGGTGAGCGGAATTCCTGGTGTAGCGGTGAAATGCGTAGATATCAGGAAGAACACCGGCGGCGAAGGCGGCTCACTGGACAGCAACTGACGTTGAGGCTCGAAAGCGTGGGGAGCAA…	Firmicutes	Clostridia	Lachnospirales	Lachnospiraceae	Lachnospiraceae NK3A20 group	0.00030585	0.000712361	24.1042	0.000686876	0.000960046	50.7812	3.34e-05	0.000182195	5.02793	1.66e-07	0.123201	1.34492e-06	0.999999	-0.242428	0.242429
ASV440	TGAGGAATATTGGTCAATGGGCGTGAGCCTGAACCAGCCAAGTAGCGTGCAGGAAGACGGCCCTACGGGTTGTAAACTGCTTTTATGCGGGGATAAACGTCGCTACGTGTAGCGATTTGCAGGTACCGCATGAATAAGGACCGGCTAATTCCGTGCCAGCAGCCGCGGTAATACGGAAGGTCCTGGCGTTATCCGGATTTATTGGGTTTAAAGGGAGCGTAGGCGGCTTATCAAGCGTGCTGTGAAATGCGGTGGCTCAACCACTGGAGTGCAGCGCGAACTGGTTTGCTTGAGTGCGCGGAACGAGGGCGGAATTCGCGGTGTAGCGGTGAAATGCTTAGATATCGCGAAGAACTCCGATTGCGAAGGCAGCTCTCGGCAGCGCTACTGACGCTGATG…	Bacteroidota	Bacteroidia	Bacteroidales	Prevotellaceae	Prevotellaceae UCG-001	0.000367287	0.000846601	30.6189	0.000880914	0.00112542	73.4375	0	0	0	0.102886	0.121573	0.846293	0.39805	-0.136339	0.342112
ASV441	TGGGGAATATTGCACAATGGAGGAAACTCTGATGCAGCGATGCCGCGTGGAGGAAGAAGGTTTTCGGATTGTAAACTCCTGTCTTAAAGGACGATAATGACGGTACTTTAGGAGGAAGCTCCGGCTAACTACGTGCCAGCAGCCGCGGTAATACGTAGGGAGCGAGCGTTGTCCGGAATTACTGGGTGTAAAGGGAGCGTAGGCGGGATTGCAAGTCAGGTGTGAAATGCGGAGGCTCAACCTCCGAGCTGCACTTGAAACTGTAGTTCTTGAGTGAAGTAGAGGTAAGCGGAATTCCTGGTGTAGCGGTGAAATGCGTAGATATCAGGAGGAACATCGGTGGCGAAGGCGGCTTACTGGGCTTTTACTGACGCTGAGGCTCGAAAGCGTGGGGAGCAA…	Firmicutes	Clostridia	Oscillospirales	Ruminococcaceae	Ruminococcus	0.000424855	0.00134917	28.3388	4.14e-05	0.00021907	6.25	0.000699049	0.00170507	44.1341	0.23135	0.124341	1.8606	0.0637597	-0.0133227	0.476022
ASV442	TGGGGAATATTGCACAATGGAGGAAACTCTGATGCAGCGACGCCGCGTGAGTGATGAAGTATTTCGGTATGTAAAGCTCTTTCGGCAGGGAAGATAATGACGGTACCTGCATAAGAAGCTCCGGCTAAATACGTGCCAGCAGCCGCGGTAATACGTATGGAGCAAGCGTTATCCGGATTTACTGGGTGTAAAGGGTGCGCAGGTGGCAGCGCAAGTCAGAAGTGAAAGCCCGGGGCTCAACCCCGGGACTGCTTTTGAAACTGTGCGGCTAGAGTGCAGGAGAGGTAAGTGGAATTCCTAGTGTAGCGGTGAAATGCGTAGATATTAGGAGGAACACCAGTGGCGAAGGCGGCTTACTGGACTGTAACTGACACTGAGGCACGAAAGCGTGGGGAGCAA…	Firmicutes	Clostridia	Lachnospirales	Lachnospiraceae	Lachnospira	0.00042981	0.000869648	26.0586	2e-05	0.000152075	2.34375	0.000722874	0.00103661	43.0168	0.300988	0.118339	2.54344	0.0114687	0.0681266	0.533849
ASV443	TGGGGAATATTGCACAATGGGGGAAACCCTGATGCAGCGATGCCGCGTGGAGGAAGAAGGTTTTCGGATTGTAAACTCCTGTTGAAGAGGACGATAATGACGGTACTCTTTTAGAAAGCTCCGGCTAACTACGTGCCAGCAGCCGCGGTAATACGTAGGGAGCGAGCGTTGTCCGGAATTACTGGGTGTAAAGGGAGCGTAGGCGGGATGGCAAGTCAGATGTGAAAACTATGGGCTCAACCCATAGACTGCATTTGAAACTGTTGTTCTTGAGTGAGGTAGAGGTAAGCGGAATTCCTGGTGTAGCGGTGAAATGCGTAGAGATCAGGAGGAACATCGGTGGCGAAGGCGGCTTACTGGGCCTTTACTGACGCTGAGGCTCGAAAGCGTGGGGAGCAA…	Firmicutes	Clostridia	Oscillospirales	Ruminococcaceae	Ruminococcus	0.000417075	0.000699126	47.2313	7.9468e-05	0.000297444	10.9375	0.000658492	0.000797021	73.1844	0.278599	0.118927	2.3426	0.0197905	0.0445803	0.512617
ASV444	TGGGGGATATTGCACAATGGAGGAAACTCTGATGCAGCGACGCCGCGTGAGTGATGAAGTATTTCGGTATGTAAAGCTCTATCAGCAGGGAAGATAATGACGGTACCTGACTAAGAAGCCCCGGCTAACTACGTGCCAGCAGCCGCGGTAATACGTAGGGGGCAAGCGTTATCCGGATTTACTGGGTGTAAAGGGAGCGCAGACGGCTGTGCAAGTCTGGAGTGAAAACCCTCGGCTCAACTGAGGAATTGCTTTGGAAACTGTACAGCTGGAGTGCTGGAGAGGTAAGCGGAATTCCTGGTGTAGCGGTGAAATGCGTAGATATCAGGAAGAACATCAGTGGCGAAGGCGGCTTACTGGACAGCAACTGACGTTGAGGCTCGAAAGCGTGGGGAGCAA…	Firmicutes	Clostridia	Lachnospirales	Lachnospiraceae	Unclassified Genus	0.000391885	0.000627509	42.0195	1.32e-05	0.000107007	1.5625	0.000662685	0.000700909	70.9497	0.186953	0.11221	1.6661	0.0967172	-0.033848	0.407754
ASV445	TGAGGAATATTGGTCAATGGGCGGAAGCCTGAACCAGCCAAGTAGCGTGCAGGATGACGGCCCTATGGGTTGTAAACTGCTTTTATAGGGGGATAAAGTGAGGTATGGATACCTTTTTGCATGTACCCTATGAATAAGGACCGGCTAATTCCGTGCCAGCAGCCGCGGTAATACGGAAGGTCCGGGCGTTATCCGGATTTATTGGGTTTAAAGGGAGCGTAGGCTGGATGTTAAGCGTGACGTGAAATGCCGTGGCTCAACCATGGCACTGCGTCGCGAACTGGTGTTCTTGAGTATGCAGGAGGCAGGCGGAATTCGTGGTGTAGCGGTGAAATGCTTAGATATCACGAGGAACTCCGATTGCGAAGGCAGCTTGCTGCTGCTTTACTGACGCTGAAG…	Bacteroidota	Bacteroidia	Bacteroidales	Prevotellaceae	Prevotellaceae UCG-001	0.000400117	0.000780138	35.8306	3.15e-05	0.000155208	5.46875	0.000663675	0.00092736	57.5419	0.214185	0.123601	1.73287	0.0841261	-0.029031	0.457401
ASV446	TGAGGAATATTGGTCAATGGGCGAGAGCCTGAACCAGCCAAGTAGCGTGCAGGACGACGGCCCTATGGGTTGTAAACTGCTTTTATGCGGGGATAAAGTTCACTACGTGTAGTGTTTTGCAGGTACCGCATGAATAAGGACCGGCTAATTCCGTGCCAGCAGCCGCGGTAATACGGAAGGTCCGGGCGTTATCCGGATTTATTGGGTTTAAAGGGAGCGCAGGCCGGAGGTCAAGCGTGACGTGAAATGTAGCCGCTCAACGGCTGAACTGCGTCGCGAACTGGCTTTCTTGAGTGAGTTCGATGTGGGCGGAATTCGTGGTGTAGCGGTGAAATGCTTAGATATCACGAAGAACTCCGATTGCGAAGGCAGCCCACAAGGCCTTTACTGACGCTAAAG…	Bacteroidota	Bacteroidia	Bacteroidales	Prevotellaceae	Prevotella	0.000394814	0.0024457	20.1954	0.000857459	0.00372107	37.5	6.4e-05	0.00030802	7.82123	0.0714839	0.0929155	0.769343	0.442283	-0.11135	0.254318
ASV447	TGGGGGATATTGCACAATGGAGGAAACTCTGATGCAGCGACGCCGCGTGAGTGAAGAAGTATTTCGGTATGTAAAGCTCTATCAGCAGGGAAGATAATGACAGTACCTGACCAAGAAGCCCCGGCTAACTACGTGCCAGCAGCCGCGGTAATACGGAGGGTGCGAGCGTTAATCGGAATGACTGGGCGTAAAGGGCACGCAGGTGGCGAGATAAGTTGGATGTGAAATTCCCGTGCTTAACATGGGGACTGCATCCAAAACTGTTGAACTGGAGTACTGTAGAGGGAGGTAGAATTCCACGTGTAGCGGTGAAATGCGTAGAGATGTGGAAGAATACCAGAGGCGAAGGCGGCCTCCTGGACAGATACTGACACTGAGGTGCGAAAGCGTGGGTAGCAA…	Proteobacteria	Gammaproteobacteria	Enterobacterales	Succinivibrionaceae	Succinivibrionaceae UCG-001	0.000446742	0.000767949	34.5277	4.32e-05	0.00025973	3.125	0.000735299	0.000873795	56.9832	5.51e-08	0.0976121	5.64465e-07	1	-0.192076	0.192076
ASV448	TGAGGAATATTGGTCAATGGGCGAGAGCCTGAACCAGCCAAGTAGCGTGCAGGACGACGGCCCTATGGGTTGTAAACTGCTTTTATACGGGGATAAAGTGGGCCATGTATGGCCTTTTGCATGTACCGTATGAATAAGGACCGGCTAATTCCGTGCCAGCAGCCGCGGTAATACGGAAGGTCCGGGCGTTATCCGGATTTATTGGGTTTAAAGGGAGCGCAGGCGGACAGTTAAGCGTGACGTGAAATGCAGCGGCTCAACCGTATGAAGTGCGTCGCGAACTGGCAGTCTTGAGTGAGTACGATGTAGGCGGAATTTGTGGTGTAGCGGTGAAATGCTTAGATATCACGAAGAACTCCGATTGCGAAGGCAGCCTACAAGTCCTTTACTGACGCTAAA…	Bacteroidota	Bacteroidia	Bacteroidales	Prevotellaceae	Prevotella	0.000436821	0.00222406	16.6124	0.00040126	0.00142514	22.6562	0.000462251	0.00265135	12.2905	0.0295367	0.0837433	0.352706	0.724552	-0.135249	0.194322
ASV449	TGAGGAATATTGGTCAATGGGCGAGAGCCTGAACCAGCCAAGTAGCGTGCAGGATGACTGCCCTATGGGTTGTAAACTGCTTTTATCAGGGAATAAAGTGCGGCACGTGTGCCGTTTTGTATGTACCTGATGAATAAGGACCGGCTAATTCCGTGCCAGCAGCCGCGGTAATACGGAAGGTCCGGGCGTTATCCGGATTTATTGGGTTTAAAGGGAGCGCAGGCTGGATTTTAAGCGTGTTGTGAAATGTACCGGCTCAACCGGTGATGTGCAGCGCGAACTGGAGTCCTTGAGTGAGTACGACGTCAGCGGAATTCGTGGTGTAGCGGTGAAATGCTTAGATATCACGAAGAACCCCGATTGCGAAGGCAGCTGACGAGTCCTTAACTGACGCTAAAG…	Bacteroidota	Bacteroidia	Bacteroidales	Prevotellaceae	Prevotella	0.000343142	0.000856306	15.9609	0.000782046	0.00116916	35.1562	2.93e-05	0.000209483	2.23464	0.067287	0.0901113	0.746709	0.455812	-0.110029	0.244603
ASV450	TGAGGAATATTGGACAATGGCCGGAAGGCTGATCCAGCCATGCCGCGTGCGGGAGGACGGCCCTATGGGTTGTAAACCGCTTTTGTATGGGAGCAATAAGGGCCACGTGTGACCCGATGAGAGTACCATACGAATAAGCATCGGCTAACTCCGTGCCAGCAGCCGCGGTAATACGGAGGATGCAAGCGTTATCCGGATTTATTGGGTTTAAAGGGTGCGTAGGCGGCTTGGTAAGCGGGAGGTGAAATGCCGGCGCTCAACGTCGGAAGTGCCTCCCGAACTGTCGGGCTTGAATGGTTGTGCCGTGGGAGGAATGAGTGGTGTAGCGGTGAAATGCTTAGAGATCACTCAGAACACCGATTGCGAAGGCATCTCACGAACGACTGATTGACGCTGAGG…	Bacteroidota	Bacteroidia	Bacteroidales	Rikenellaceae	Rikenellaceae RC9 gut group	0.000363695	0.000964958	22.1498	0.000872299	0.00133777	53.125	0	0	0	4.74e-08	0.0913056	5.19587e-07	1	-0.179666	0.179666
ASV451	TGGGGAATATTGGACAATGGGGGAAACCCTGATCCAGCGACGCCGCGTGAACGATGAAGTATTTCGGTATGTAAAGTTCTATCAGCAGGGAAGATAATGACGGTACCTGACTAAGAAGCACCGGCTAAATACGTGCCAGCAGCCGCGGTAATACGTATGGTGCAAGCGTTATCCGGATTTACTGGGTGTAAAGGGTGCGTAGGTGGCATGGCAAGTCAGATGTGAAAACTATGGGCTCAACCCATAGACTGCATTTGAAACTGCCGAGCTAGAGTGCAGGAGAGGAAAGTGGAATTCCTAGTGTAGCGGTGAAATGCGTAGATATTAGGAGGAACACCAGTGGCGAAGGCGGCTTTCTGGACTGTTACTGACACTGAGGCACGAAAGCGTGGGGAGCAA…	Firmicutes	Clostridia	Lachnospirales	Lachnospiraceae	[Eubacterium] ruminantium group	0.000369854	0.0006131	35.1792	0.000812595	0.000708862	71.875	5.33e-05	0.000212047	8.93855	1.99e-07	0.0906595	2.195e-06	0.999998	-0.178395	0.178395
ASV452	TGAGGAATATTGGTCAATGGGCGAGAGCCTGAACCAGCCAAGTAGCGTGCAGGACGACTGCCCTATGGGTTGTAAACTGCTTTTATCAGGGGATAAAGTGACGTACGTGTACGTTATTGCAGGTACCTGATGAATAAGGACCGGCTAATTCCGTGCCAGCAGCCGCGGTAATACGGAAGGTCCGGGCGTTATCCGGATTTATTGGGTTTAAAGGGAGCGCAGGCCGTCCGTTAAGCGTGTCGTGAAATGTACCGGCTCAACCGGTGACTTGCGGCGCGAACTGGTGGACTTGAGTGCGTACGAGGATGGCGGAATTCGTGGTGTAGCGGTGAAATGCTTAGATATCACGAAGAACTCCGATTGCGAAGGCAGCTGTCCAGTCCGTAACTGACGCTAATG…	Bacteroidota	Bacteroidia	Bacteroidales	Prevotellaceae	Prevotella	0.000325499	0.00190068	14.0065	0.000780688	0.00288256	33.5938	0	0	0	0.0830025	0.0969108	0.856483	0.392401	-0.107693	0.273698
ASV453	TGAGGAATATTGGTCAATGGGCGAGAGCCTGAACCAGCCAAGTCGCGTGAAGGATGAAGGTTCTATGGATTGTAAACTTCTTTTATTCGAGGGTAAAGTGTGGTACGTGTACCATATTGCAAGTATCGAATGAATAAGCATCGGCTAACTCCGTGCCAGCAGCCGCGGTAATACGGAGGATGCGAGCGTTATCCGGATTTATTGGGTTTAAAGGGTGCGTAGGTGGTTTGTTAAGTCAGCGGTGAAAGCGTGTAGCTCAACTATACCGAGCCGTTGAAACTGGCGAACTTGAGTGCAAACGAGGTAGGCGGAATGTGACGTGTAGCGGTGAAATGCTTAGATATGTCACAGAACCCCGATTGCGAAGGCAGCTTACCAGCATGCGACTGACACTGAGGC…	Bacteroidota	Bacteroidia	Bacteroidales	Bacteroidales RF16 group	Unclassified Genus	0.000384883	0.00159766	27.0358	0.000896757	0.0023741	62.5	1.88e-05	0.000161174	1.67598	3.7e-07	0.0856109	4.31679e-06	0.999997	-0.16846	0.168461
ASV454	TGAGGAATATTGGTCAATGGGCGAGAGCCTGAACCAGCCAAGTAGCGTGCAGGATGACGGCCCTATGGGTTGTAAACTGCTTTTGTACGGGAATAACGTTGTGCTCGTGAGCGTAAGTGCATGTACCGTACGAATAAGGATCGGCTAACTCCGTGCCAGCAGCCGCGGTAATACGGAGGATCCGAGCGTTATCCGGATTTATTGGGTTTAAAGGGAGCGTAGGCGGAGGATCAAGTCAGCTGTGAAATGTAGATGCTCAACATCTGCACTGCAGTTGAAACTGGTTCCCTTGAGTGCGTAAGAGGCAGGCGGAATTCGTCGTGTAGCGGTGAAATGCTTAGATATGACGAAGAACTCCGATCGCGAAGGCAGCTTGCCGGGCCGCGACTGACGCTGAAG…	Bacteroidota	Bacteroidia	Bacteroidales	Bacteroidales UCG-001	Unclassified Genus	0.000360419	0.000597807	39.4137	0.000830922	0.00067407	86.7188	2.4e-05	0.000128507	5.58659	2.33e-08	0.110531	2.11231e-07	1	-0.217497	0.217497
ASV455	TGGGGAATATTGGGCAATGGGCGAAAGCCTGACCCAGCAACGCCGCGTGAAGGAAGAAGGTCTTCGGATTGTAAACTTCTTTTATGAGGGACGAAGGACGTGACGGTACCTCATGAATAAGCCACGGCTAACTACGTGCCAGCAGCCGCGGTAATACGTAGGTGGCGAGCGTTATCCGGATTTACTGGGTGTAAAGGGCGCGTAGGCGGGGATGCAAGTCAGATGTGAAATCTATGGGCTTAACCCATAAACTGCATTTGAAACTGTATTTCTTGAGTACTGGAGAGGTAGACGGAATTCCTTGTGTAGCGGTGAAATGCGTAGATATAAGGAAGAACACCAGTGGCGAAGGCGGTCTACTGGACAGCAACTGACGCTGAGGCGCGAAAGCGTGGGGAG…	Firmicutes	Clostridia	Oscillospirales	Oscillospiraceae	NK4A214 group	0.000340786	0.000551336	37.785	0.000795842	0.000603432	85.9375	1.54e-05	8.36e-05	3.35196	0.0167635	0.0726978	0.230592	0.817786	-0.126287	0.159814
ASV456	TGAGGAATATTGGTCAATGGACGAGAGTCTGAACCAGCCAAGTAGCGTGCAGGATGACGGCCCTATGGGTTGTAAACTGCTTTTATACAGGGATAAAGTGGGGAACGTGTTCCCTTTTGTAGGTACTGTATGAATAAGGACCGGCTAATTCCGTGCCAGCAGCCGCGGTAATACGGAAGGTCCGGGCGTTATCCGGATTTATTGGGTTTAAAGGGAGCGCAGGCCGATGGTTAAGCGTGACGTGAAATGTAGCCGCTCAACGGCTGCACTGCGTCGCGAACTGGCTATCTTGAGTGAGTTCGATGTTGGCGGAATTCGTGGTGTAGCGGTGAAATGCTTAGATATCACGAAGAACTCCGATTGCGAAGGCAGCCAACAAGGCCTTTACTGACGCTAAAG…	Bacteroidota	Bacteroidia	Bacteroidales	Prevotellaceae	Prevotella	0.000377805	0.00067228	37.4593	0.00081712	0.000670777	79.6875	6.37e-05	0.000465516	7.26257	7.62e-07	0.0817229	9.31947e-06	0.999993	-0.160809	0.160811
ASV457	TGGGGGATATTGCACAATGGGGGGAACCCTGATGCAGCGACGCCGCGTGGGTGAAGAAGTATTTCGGTATGTAAAGCCCTATCAGCAGGGAAGAAAGTGACGGTACCTGAGTAAGAAGCCCCGGCTAACTACGTGCCAGCAGCCGCGGTAATACGTAGGGGGCAAGCGTTATCCGGATTTACTGGGTGTAAAGGGAGCGTAGACGGAGAGATAAGTCAGATGTGGAAGCGACAGGCTCAGCCTGTGGAGTGCATTTGAAACTGTAGCTCTAGAGTGCTGGAGGGGTGGGCGGAATTCCCGGTGTAGCGGTGAAATGCGTAGATATCGGGAAGAACACCAGCGGCGAAGGCGGCCCACTGGACAGCAACTGACGTTGAGGCTCGAGAGCGTGGGGAGCAA…	Firmicutes	Clostridia	Lachnospirales	Lachnospiraceae	Lachnospiraceae NK3A20 group	0.000343825	0.000596978	34.202	0.000764646	0.000706163	71.0938	4.29e-05	0.000193515	7.82123	0.0152079	0.0814369	0.186744	0.851985	-0.145039	0.175455
ASV458	TGGGGAATATTGGGCAATGGGGGAAACCCTGACCCAGCAACGCCGCGTGGAGGAAGAAGGTCTTCGGATCGTAAACTTCTGTCCTACAGGACGAGGAGAAGACTGTACTGTAGGAGGAAGCCCCGGCTAACTACGTGCCAGCAGCCGCGGTAATACGTAGGGGGCGAGCGTTGTCCGGAATGATTGGGCGTAAAGGGCGCGTAGGCGGCCATTTAAGTCTGGAGTGAAAGTCCTGCTTTCAAGGTGGGAACTGCTTTGGATACTGGATGGCTTGAGTGCAGGAGAGGTCATTGGAATTCCCAGTGTAGCGGTGAAATGCGTAGAGATTGGGAGGAACACCAGTGGCGAAGGCGAGTGACTGGACTGTAACTGACGCTGAGGCGCGAAAGTGTGGGGAGC…	Firmicutes	Clostridia	Christensenellales	Christensenellaceae	Christensenellaceae R-7 group	0.000339013	0.000718227	34.5277	0.000796256	0.00092953	80.4688	1.2e-05	0.000102298	1.67598	6.36e-08	0.0916796	6.94254e-07	0.999999	-0.180402	0.180402
ASV459	TGAGGAATATTGGTCAATGGGCGCGAGCCTGAACCAGCCAAGTAGCGTGAAGGAAGACTGCCCTATGGGTTGTAAACTTCTTTTGTTTGGGAATAAAGTGGGCCACGTGTGGCCTTTTGTATGTACCATACGAATAAGCATCGGCTAATTCCGTGCCAGCAGCCGCGGTAATACGGAAGATGCGAGCGTTATCCGGATTTATTGGGTTTAAAGGGAGCGTAGGCGGCCCGTTAAGTCAGCGGTTAAATGTCAGTGCCCAACATTGGCATGCCGTTGATACTGGTGGGCTTGAATACACACAAGGATGGTGGAATTCGTCGTGTAGCGGTGAAATGCTTAGATATGACGAAGAACTCCGATTGCGAAGGCAGCCATCTGGGGTGCGATTGACGCTGAGGC…	Bacteroidota	Bacteroidia	Bacteroidales	Prevotellaceae	Prevotellaceae UCG-003	0.000325144	0.00121687	22.8013	0.00076389	0.00178578	53.9062	1.14e-05	0.000152142	0.558659	2.03e-07	0.0964764	2.09987e-06	0.999998	-0.189841	0.189841
ASV460	TGGGGGATATTGCACAATGGGGGGAACCCTGATGCAGCGACGCCGCGTGGGTGAAGAAGTATTTCGGTATGTAAAGCCCTATCAGCAGGGAAGATAATGACGGTACCTGAGTAAGAAGCCCCGGCTAACTACGTGCCAGCAGCCGCGGTAATACGTAGGGGGCAAGCGTTATCCGGATTTACTGGGTGTAAAGGGAGCGCAGACGGAAAAGGAAGTCAGATGTGGAAGCGATGGGCATAACCCATGGAGTGCATTTGAAACTCCTGATCTAGAGTACTGGAGGGGTGAGCGGAATTCCTGGTGTAGCGGTGAAATGCGTAGATATCAGGAAGAACACCGGCGGCGAAGGCGGCTCACTGGACAGCAACTGACGTTGAGGCTCGAAAGCGTGGGGAGCAA…	Firmicutes	Clostridia	Lachnospirales	Lachnospiraceae	Lachnospiraceae NK3A20 group	0.000296146	0.000663478	30.2932	0.000646473	0.000885608	62.5	4.56e-05	0.000208867	7.26257	0.018654	0.0819562	0.227609	0.820102	-0.142615	0.179923
ASV461	TGAGGAATATTGGTCAATGGGCGCGAGCCTGAACCAGCCAAGTAGCGTGCAGGAAGACTGCCCTATGGGTTGTAAACTGCTTTTATGAGGGGATAAAGTCGGTCACGTGTGGCCGTTTGCAGGTACCTCATGAATAAGGACCGGCTAATTCCGTGCCAGCAGCCGCGGTAATACGGAAGGTCCGGGCGTTATCCGGATTTATTGGGTTTAAAGGGAGCGTAGGCTGTCGTTTAAGCGTGTCGTGAAATGCCGCGGCTCAACCGTGGCACTGCGGCGCGAACTGGGCGACTTGAGTGTGCTGAAAGTAGGCGGAATTCGTGGTGTAGCGGTGAAATGCTTAGATATCACGAGGAACTCCGATTGCGAAGGCAGCTTACTGTATCACAACTGACGCTGAAG…	Bacteroidota	Bacteroidia	Bacteroidales	Prevotellaceae	Prevotella	0.000365014	0.000740821	27.3616	0.000858976	0.00093898	63.2812	1.18e-05	0.000107432	1.67598	6.24e-09	0.138709	4.49795e-08	1	-0.272944	0.272944
ASV462	TGAGGAATATTGGTCAATGGGCGCGAGCCTGAACCAGCCAAGTAGCGTGCAGGATGACGGCCCTATGGGTTGTAAACTGCTTTTATGCGGGGATAAAGTGCGGCACGTGTGCCGTTTTGTAGGTACCGCATGAATAAGGACCGGCTAATTCCGTGCCAGCAGCCGCGGTAATACGGAAGGTCCGGGCGTTATCCGGATTTATTGGGTTTAAAGGGAGCGCAGGCGGCCTTTTAAGCGTGACGTGAAATGTAGGCGCTCAACGTCTGAATTGCGTCGCGAACTGTTAGGCTTGAGTAGACGGAATGTCGGCGGAATTCGTGGTGTAGCGGTGAAATGCTTAGATATCACGAAGAACTCCGATTGCGAAGGCAGCTGACAGCAGTTTTACTGACGCTCATG…	Bacteroidota	Bacteroidia	Bacteroidales	Prevotellaceae	Prevotella	0.000349922	0.00134605	10.7492	0.000839266	0.00198366	25.7812	0	0	0	0.155105	0.114005	1.36051	0.17467	-0.069228	0.379438
ASV463	TGAGGAATATTGGTCAATGGGCGGAAGCCTGAACCAGCCAAGTAGCGTGCAGGATGACGGCCCTATGGGTTGTAAACTGCTTTTATAGGGGGATAAAGTGAGGTATGGATACCTTTTTGCATGTACCCTATGAATAAGGACCGGCTAATTCCGTGCCAGCAGCCGCGGTAATACGGAAGGTCCGGGCGTTATCCGGATTTATTGGGTTTAAAGGGAGCGTAGGCTGGATGCTAAGCGTGACGTGAAATGCCGTGGCTCAACCATGGCACTGCGTCGCGAACTGGTGTTCTTGAGTATGCAGGAGGCAGGCGGAATTCGTGGTGTAGCGGTGAAATGCTTAGATATCACGAGGAACTCCGATTGCGAAGGCAGCTTGCTGCTGCTTTACTGACGCTGAAG…	Bacteroidota	Bacteroidia	Bacteroidales	Prevotellaceae	Prevotellaceae UCG-001	0.000381041	0.000610638	43.3225	0.000157795	0.000358784	21.0938	0.000540681	0.000697384	59.2179	9.07e-09	0.0765235	1.18548e-07	1	-0.150579	0.150579
ASV464	TGAGGAATATTGGTCAATGGACGGTAGTCTGAACCAGCCAAGTCGCGTGCGGGAAGAAGGCCCTCCGGGTCGTAAACCGCTTTAGCCGGGGAGTAACGTGGGGGACGCGTCCCTCAGTGAGAGTACCCGGAGAATAAGCATCGGCTAACTCCGTGCCAGCAGCCGCGGTAATACGGAGGATGCGAGCGTTATCCGGATTTATTGGGTTTAAAGGGTGCGCAGGCGGCGAGTCAAGTCAGCGGTCAAACTGCGGCGCTCAACGCCGTACCGCCGTTGAAACTGGCGCGCTCGAGTTTGTGCGAGGATGGCGGAATGCGCAGTGTAGCGGTGAAATGCATAGATATTGCGCAGAACTCCGATTGCGAAGGCAGCTGTCCAGCACACTACTGACGCTCATGC…	Bacteroidota	Bacteroidia	Bacteroidales	Muribaculaceae	Unclassified Genus	0.000368086	0.000998023	17.5896	0.000872345	0.00139243	41.4062	7.5e-06	0.000100046	0.558659	0.0819873	0.0972824	0.842776	0.400012	-0.10944	0.273414
ASV465	TGGGGAATATTGCACAATGGAGGAAACTCTGATGCAGCGACGCCGCGTGAGCGAAGAAGTATTTCGGTATGTAAAGCTCTATCAGCAGGGAAGATAATGACGGTACCTGACTAAGAAGCTCCGGCTAAATACGTGCCAGCAGCCGCGGTAATACGTATGGAGCAAGCGTTATCCGGATTTACTGGGTGTAAAGGGAGTGTAGGTGGCAAAGCAAGTCAGTAGTGAAAATCCGGGGCTCAACCTCGGAACTGCTATTGAAACTGTTTAGCTAGAGTGCAGGAGAGGTAAGTGGAATTCCTAGTGTAGCGGTGAAATGCGTAGATATTAGGAGGAACACCAGTGGCGAAGGCGGCTTACTGGACTGTAACTGACACTGAGGCTCGAAAGCGTGGGGAGCAA…	Firmicutes	Clostridia	Lachnospirales	Lachnospiraceae	Lachnospira	0.000338485	0.000779092	34.202	0.00077874	0.00105084	74.2188	2.37e-05	0.000116943	5.58659	1.5e-07	0.103454	1.45147e-06	0.999999	-0.20357	0.203571
ASV466	TGGGGAATATTGGGCAATGGGCGAAAGCCTGACCCAGCAACGCCGCGTGAAGGAAGAAGGCCTTCGGGTTGTAAACTTCTTTTAAGAGGGACGAAGAAGTGACGGTACCTCTTGAATAAGCCACGGCTAACTACGTGCCAGCAGCCGCGGTAATACGTAGGTGGCGAGCGTTATCCGGATTTACTGGGTGTAAAGGGCGCGTAGGCGGGAATGCAAGTCAGATGTGAAATCCAAGGGCTCAACCCTTGAACTGCATTTGAAACTGTATTTCTTGAGTGTCGGAGAGGTTGACGGAATTCCTAGTGTAGCGGTGAAATGCGTAGATATTAGGAGGAACACCAGTGGCGAAGGCGGTCAACTGGACGATAACTGACGCTGAGGCGCGAAAGCGTGGGGAGC…	Firmicutes	Clostridia	Oscillospirales	Oscillospiraceae	NK4A214 group	0.000380391	0.000718934	40.7166	2.15e-05	0.000143748	2.34375	0.000637002	0.000844841	68.1564	0.111917	0.109131	1.02553	0.305923	-0.102825	0.326658
ASV467	TGGGGAATATTGCACAATGGGGGAAACCCTGATGCAGCGACGCCGCGTGAGTGATGAAGTATCTCGGTATGTAAAGCTCTATCAGCAGGGAAGATAATGACGGTACCTGACTAAGAAGCACCGGCTAAATACGTGCCAGCAGCCGCGGTAATACGTATGGTGCAAGCGTTATCCGGATTTACTGGGTGTAAAGGGTGCGTAGGTGGTTGCGCAAGTCAGAAGTGAAAACTATGGGCTCAACCCATAGACTGCTTTTGAAACTGCGTAACTAGAGTGCAGGAGAGGAAAGTGGAATTCCTAGTGTAGCGGTGAAATGCGTAGATATTAGGAGGAACACCAGTGGCGAAGGCGGCTTTCTGGACTGCAACTGACACTGAGGCACGAAAGCGTGGGGAGCAA…	Firmicutes	Clostridia	Lachnospirales	Lachnospiraceae	[Eubacterium] ruminantium group	0.000356612	0.000718986	38.1107	0.000514239	0.000596792	62.5	0.000243896	0.000775526	20.6704	1.4e-08	0.114465	1.22167e-07	1	-0.225238	0.225238
ASV468	TGAGGAATATTGCGCAATGGGGGCAACCCTGACGCAGCAACGCCGCGTGAAGGAAGACGGTTTTCGGATTGTAAACTTCTTTTGTCAAGGACGATAATGACGGTACTTGACGAATAAGCCACGGCTAACTACGTGCCAGCAGCCGCGGTAATACGTAGGTGGCAAGCGTTGTCCGGATTTACTGGGTGTAAAGGGCGAGTAGGCGGATAAGCAAGTCAGATGTGAAATACCGGGGCTCAACTCCGGGGCTGCATTTGAAACTGCATATCTTGAGTGATGGAGAGGCAGGCGGAATTCCCGGTGTAGCGGTGAAATGCGTAGATATCGGGAGGAACACCAGTGGCGAAGGCGGCCTGCTGGACATTAACTGACGCTGAGGAGCGAAAGCGTGGGGAGCAA…	Firmicutes	Clostridia	Oscillospirales	Butyricicoccaceae	UCG-009	0.00035094	0.000493238	63.5179	6.05e-05	0.000146428	20.3125	0.000558603	0.000546341	94.4134	9.2e-08	0.0908169	1.01348e-06	0.999999	-0.178705	0.178705
ASV469	TGAGGAATATTGGTCAATGGACGAGAGTCTGAACCAGCCAAGTAGCGTGCAGGATGACGGCCCTATGGGTTGTAAACTGCTTTTATACAGGGATAAAGTGGGGAACGTGTTCCCTTTTGCAGGTACTGTATGAATAAGGACCGGCTAATTCCGTGCCAGCAGCCGCGGTAATACGGAAGGTCCGGGCGTTATCCGGATTTATTGGGTTTAAAGGGAGCGCAGGCCGATGGTTAAGCGTGACGTGAAATGTAGCCGCTCAACGGCTGCACTGCGTCGCGAACTGGCTATCTTGAGTGAGTTCGATGTTGGCGGAATTCGTGGTGTAGCGGTGAAATGCTTAGATATCACGAAGAACTCCGATTGCGAAGGCAGCCAACAAGGCCTTTACTGACGCTAAAG…	Bacteroidota	Bacteroidia	Bacteroidales	Prevotellaceae	Prevotella	0.000345046	0.000944897	20.8469	0.000548179	0.0012292	32.8125	0.000199789	0.000632642	12.2905	0.0766487	0.101979	0.751616	0.45286	-0.124019	0.277317
ASV470	TGAGGAATATTGGTCAATGGGCGGAAGCCTGAACCAGCCAAGTAGCGTGCAGGAAGACGGCCCTATGGGTTGTAAACTGCTTTTATGCGGGGATAAAGTGGGCGACGTGTCGTCTATTGCAGGTACCGCAAGAATAAGGACCGGCTAATTCCGTGCCAGCAGCCGCGGTAATACGGAAGGTCCAGGCGTTATCCGGATTTATTGGGTTTAAAGGGAGCGTAGGCCGCTGTTCAAGCGTGTTGTGAAATGTACCGGCTTAACCGGTGAATTGCAGCGCGAACTGTCCGGCTTGAGTGTGCGGGAAGCAGGCGGAATTCGTGGTGTAGCGGTGAAATGCTTAGATATCACGAAGAACTCCGATTGCGAAGGCAGCTTGCTGTAGCATAACTGACGCTGAAG…	Bacteroidota	Bacteroidia	Bacteroidales	Prevotellaceae	Unclassified Genus	0.000377366	0.0010833	27.0358	3.2282e-05	0.000199971	4.6875	0.00062413	0.00135575	43.0168	0.276439	0.125371	2.20496	0.0282008	0.0297393	0.523138
ASV471	TAGGGAATATTGCGCAATGGGGGCAACCCTGACGCAGCAACTCCACGTGTGGGATGAAGCATTTCGGTGTGTAAACCACTGTCGAGAGGGAATAAAGCGGTCTTTCGGGACTGTTGAATGTACCTTTAAAGGAAGCACCGGCAAACTTCGTGCCAGCAGCCGCGGTAATACGAGGGGTGCAAGCGTTGTTCGGAATCACTGGGCGTAAAGGGAGCGTAGGCGGACCGCCAAGCGTTCTGTGCAATCCCGGGGCCCAACCCCGGACCCGCAGAGCGAACTGACGGTCTTGAGTAGTTCAGAGGCAGGCGGAATTCCTGGTGTAGCGGTGGAATGCGTAGATATCAGGAAGAACACCGATGGCGAAGGCAGCCTGCTGGGGACTAACTGACGCTGAGGCTC…	Fibrobacterota	Fibrobacteria	Fibrobacterales	Fibrobacteraceae	Fibrobacter	0.000344485	0.00116087	28.3388	0.000398405	0.00092789	36.7188	0.000305927	0.00130078	22.3464	0.0462527	0.0840553	0.550265	0.582539	-0.119147	0.211652
ASV472	TAGGGAATATTGCACAATGGGGGAAACCCTGATGCAGCAACGCCACGTGTGGGAAGAAGCATTTCGGTGTGTAAACCACTGTCATGAGGGAATAAGGCCCTTATCCGTAAGGGATTGAATGTACCTTGAGAGGAAGCACCGGCAAACTTCGTGCCAGCAGCCGCGGTAATACGAGGGGTGCAAGCGTTGTTCGGAATTACTGGGCGTAAAGGGAGCGTAGGCGGAGATTCAAGCGGATTGTACAATCCCGGGGCCCAACCCCGGTTCTGCAGTCCGAACTGGATCTCTTGGATAGTTCAGGGGCAGGCGGAATTCCTGGTGTAGCGGTGGAATGCGTAGAGATCAGGAAGAACACCGATGGCGAAGGCAGCCTGCTGGGGACTCATCGACGCTGAGGCT…	Fibrobacterota	Fibrobacteria	Fibrobacterales	Fibrobacteraceae	Fibrobacter	0.000323225	0.000817451	23.7785	0.000674143	0.00100096	46.875	7.23e-05	0.000527811	7.26257	1.22e-07	0.0966683	1.25811e-06	0.999999	-0.190219	0.190219
ASV473	TGAGGAATATTGGTCAATGGGCGAGAGCCTGAACCAGCCAAGTAGCGTGCAGGAAGACGGCCCTATGGGTTGTAAACTGCTTTTATAGGGGAATAAAGTGAGGTACGTGTACTTTTTTGTATGTACCCTATGAATAAGGACCGGCTAATTCCGTGCCAGCAGCCGCGGTAATACGGAAGGTCCGGGCGTTATCCGGATTTATTGGGTTTAAAGGGAGCGTAGGCGGTATTTTAAGCGTGCAGTGAAAACCAGGTGCTTAACATCTGACGTGCTGCGCGAACTGGAGTACTTGAGTGAGCAGAACGGAGGCGGAATTTGTGGTGTAGCGGTGAAATGCTTAGATATCACGAAGAACTCCGATTGCGAAGGCAGCTTTCGGTAGCTTTACTGACGCTGATG…	Bacteroidota	Bacteroidia	Bacteroidales	Prevotellaceae	Prevotellaceae UCG-001	0.000320913	0.00161432	17.2638	0.000466779	0.00202629	27.3438	0.000216606	0.00122777	10.0559	0.105268	0.0964274	1.09168	0.275833	-0.0844768	0.295012
ASV474	TGAGGAATATTGGTCAATGGGCGTAAGCCTGAACCAGCCAAGTAGCGTGCAGGAAGACTGCCCTATGGGTTGTAAACTGCTTTTATCAGGGGATAAAGTGACGTACGCGTACGTCATTGCAGGTACCTGATGAATAAGGACCGGCTAATTCCGTGCCAGCAGCCGCGGTAATACGGAAGGTCCGGGCGTTATCCGGATTTATTGGGTTTAAAGGGAGCGCAGGCCGAATTTTAAGCGTGCCGTGAAATGTACCGGCTCAACCGGTGAGTTGCGGCGCGAACTGGAGTTCTTGAGTGCGTACGAGGATGGCGGAATTCGTGGTGTAGCGGTGAAATGCTTAGATATCACGAAGAACTCCGATTGCGAAGGCAGCTGTCCAGTCCGTAACTGACGCTAATG…	Bacteroidota	Bacteroidia	Bacteroidales	Prevotellaceae	Prevotella	0.000370325	0.0031357	5.86319	0.000808046	0.00473672	13.2812	5.73e-05	0.000764712	0.558659	2.48e-08	0.108859	2.27438e-07	1	-0.214206	0.214207
ASV475	TGAGGAATATTGGTCAATGGACGAGAGTCTGAACCAGCCAAGTAGCGTGCAGGAAGACGGCCCTATGGGTTGTAAACTGCTTTTATAGGGGAATAAAGTGAGGTACGTGTACTTTTTTGTATGTACCCTATGAATAAGGACCGGCTAATTCCGTGCCAGCAGCCGCGGTAATACGGAAGGTCCGGGCGTTATCCGGATTTATTGGGTTTAAAGGGAGCGTAGGCGGTATTTTAAGCGTGCAGTGAAAACCAGGTGCTTAACATCTGACGTGCTGCGCGAACTGGAGTACTTGAGTGAGCGGAACGGAGGCGGAATTTGTGGTGTAGCGGTGAAATGCTTAGATATCACGAAGAACTCCGATTGCGAAGGCAGCTTTCGGTAGCTTTACTGACGCTGATG…	Bacteroidota	Bacteroidia	Bacteroidales	Prevotellaceae	Prevotellaceae UCG-001	0.00035107	0.000845882	31.9218	0.000606563	0.000858624	57.0312	0.000168372	0.000787355	13.9665	0.0530657	0.0897693	0.591134	0.554867	-0.123578	0.229709
ASV476	TAGGGAATATTGCACAATGGGGGAAACCCTGATGCAGCGACGCCGCGTGAAGGATGAAGTATTTCGGTATGTAAACTTCTATCAGCAAGGAAGAAAATGACGGTACTTGACTAAGAAGCCCCGGCTAAATACGTGCCAGCAGCCGCGGTAATACGTATGGGGCAAGCGTTATCCGGATTTACTGGGTGTAAAGGGAGCGTAGGCGGCATGGCAAGTCAGAAGTGAAATGCGGGGGCTCAACCCCTGAACTGCTTTTGAAACTGTCAAGCTAGAGTGTCGGAGGGGTAAGCGGAATTCCTAGTGTAGCGGTGAAATGCGTAGATATTAGGAAGAACACCGGTGGCGAAGGCGGCTTACTGGACGATTACTGACGCTGAGGCTCGAAAGCGTGGGGAGCAA…	Firmicutes	Clostridia	Lachnospirales	Lachnospiraceae	[Eubacterium] ventriosum group	0.000340289	0.000980809	26.0586	0.000801356	0.00139019	60.1562	1.06e-05	8.48e-05	1.67598	3.52e-07	0.0968803	3.63801e-06	0.999997	-0.190635	0.190636
ASV477	TGGGGAATATTGGGCAATGGGGGCAACCCTGACCCAGCAACGCCGCGTGAAGGAAGAAGGCTTTCGGGTTGTAAACTTCTTTTACCGAGGACGAAGAACGTGACGGTACTCGGAGAAAAAGCCACGGCTAACTACGTGCCAGCAGCCGCGGTAATACGTAGGTGGCAAGCGTTGTCCGGAATTACTGGGTGTAAAGGGCGTGTAGGCGGAGCGGCAAGTCAGAAGTGAAATCTCTGGGCTCAACCCGGAAACTGCTTTTGAAACTGTCGCCCTTGAGTATCGGAGAGGCAGGCGGAATTCCTAGTGTAGCGGTGAAATGCGTAGATATTAGGAGGAACACCAGTGGCGAAGGCGGCCTGCTGGACGACAACTGACGCTGAGGCGCGAAAGCGTGGGGAG…	Firmicutes	Clostridia	Oscillospirales	Oscillospiraceae	UCG-005	0.000352944	0.00169698	26.7101	0.000355844	0.00059805	43.75	0.00035087	0.00216408	14.5251	7.01e-07	0.0874885	8.01242e-06	0.999994	-0.172155	0.172156
ASV478	TGGGGAATATTGCACAATGGGGGAAACCCTGATGCAGCGACGCCGCGTGAGTGAAGAAGTATTTCGGTATGTAAAGCTCTATCAGCAGGGAAGAAAATGACGGTACCTGACTAAGAAGCCCCGGCTAACTACGTGCCAGCAGCCGCGGTAATACGTAGGGGGCAAGCGTTATCCGGATTTACTGGGTGTAAAGGGAGCGTAGACGGAATGGCAAGTCTGATGTGAAAGCCGGGGGCTCAACCCCCAAACTGCATTGGAAACTGTTAATCTGGAGTGTCGGAGAGGTAAGTGGAATTCCTAGTGTAGCGGTGAAATGCGTAGATATTAGGAGGAACACCGGTGGCGAAGGCGGCTTACTGGACGATGACTGACGTTGAGGCTCGAAAGCGTGGGGAGCAA…	Firmicutes	Clostridia	Lachnospirales	Lachnospiraceae	Unclassified Genus	0.000330405	0.00260346	8.46906	0.000761467	0.00398114	18.75	2.22e-05	0.00025158	1.11732	1.8e-08	0.0900542	2.00085e-07	1	-0.177204	0.177204
ASV479	TGAGGAATATTGGTCAATGGGCGAGAGCCTGAACCAGCCAAGTAGCGTGCAGGACGACTGCCCTATGGGTTGTAAACTGCTTTTATGCGGGAATAAAGTGAGGCACGTGTGCCTTTTTGTATGTACCGCATGAATAAGGACCGGCTAATTCCGTGCCAGCAGCCGCGGTAATACGGAAGGTCCGGGCGTTATCCGGATTTATTGGGTTTAAAGGGAGCGCAGGCGGGTTATTAAGCGTGTTGTGAAATGCGGCGGCTCAACCGTCGAATTGCAGCGCGAACTGGTTACCTTGAGTGAGTACGACGTCAGCGGAATTCGTGGTGTAGCGGTGAAATGCTTAGATATCACGAAGAACCCCGATTGCGAAGGCAGCTGACGAGTCCTTAACTGACGCTAATG…	Bacteroidota	Bacteroidia	Bacteroidales	Prevotellaceae	Prevotella	0.000344408	0.000622743	34.5277	0.000764422	0.000767978	70.3125	4.41e-05	0.000164374	8.93855	0.0453658	0.0969517	0.467922	0.640174	-0.145411	0.236142
ASV480	TGAGGAATATTGGTCAATGGTCGAGAGACTGAACCAGCCAAGTAGCGTGCAGGAAGACGGCCCTATGGGTTGTAAACTGCTTTTATACAGGGATAAAGTCGCCTACGTGTAGGTGTTTGCAGGTACTGTATGAATAAGGACCGGCTAATTCCGTGCCAGCAGCCGCGGTAATACGGAAGGTCCGGGCGTTATCCGGATTTATTGGGTTTAAAGGGAGCGCAGGCGGGCTTTTAAGCGTGACGTGAAATGTAGATGCTCAACATCTGCACTGCGTCGCGAACTGGGGGCCTTGAGTGCAGTCGACGTTGGCGGAATTCGTGGTGTAGCGGTGAAATGCTTAGATATCACGAAGAACTCCGATTGCGAAGGCAGCCGACGAGAGTGTAACTGACGCTAAAG…	Bacteroidota	Bacteroidia	Bacteroidales	Prevotellaceae	Prevotella	0.000340887	0.00317558	10.0977	4.1609e-05	0.000195445	6.25	0.000554896	0.00414226	12.8492	0.178357	0.112051	1.59174	0.112475	-0.0421316	0.398846
ASV481	TGAGGAATATTGGTCAATGGCCGAGAGGCTGAACCAGCCAAGTAGCGTGCAGGACGACGGCCCTACGGGTTGTAAACTGCTTTTGCGGGAGGATAAAGTGCGCCACGCGTGGCGCTTTGCAGGTATCCCGTGAATAAGGACCGGCTAATTCCGTGCCAGCAGCCGCGGTAATACGGAAGGTCCGGGCGTTATCCGGATTTATTGGGTTTAAAGGGAGCGCAGGCGGAGGTGCAAGCGTGCCGTGAAAGCGCGGGGCTCAACCCCGTACAGCGGCGCGAACTGCTCCCCTTGGTTGCGGGAAGGGAAGGCGGAACTCGTGGTGTAGCGGTGAAATGCATAGATATCACGAAGAACTCCGATCGCGAAGGCAGCCTTCCGGCCCGTCAACGACGCTCATGC…	Bacteroidota	Bacteroidia	Bacteroidales	Prevotellaceae	Prevotellaceae UCG-001	0.000301282	0.00149991	14.3322	3.12e-06	3.51e-05	0.78125	0.000514496	0.00193611	24.0223	9.58e-08	0.102701	9.32957e-07	0.999999	-0.202089	0.202089
ASV482	TGAGGAATATTGGTCAATGGCCGAGAGGCTGAACCAGCCAAGTAGCGTGCAGGATGACGGCCCTACGGGTTGTAAACTGCTTTTGCGGGAGGATAAAGTGCGCCACGTGTGGTGCATTGCAGGTATCCCGTGAATAAGGACCGGCTAATTCCGTGCCAGCAGCCGCGGTAATACGGAAGGTCCGGGCGTTATCCGGATTTATTGGGTTTAAAGGGAGCGCAGGCGGAGGTGCAAGCGTGCCGTGAAAGCGCGGGGCTCAACCCCGTACAGCGGCGCGAACTGCTCCCCTTGGTTGCGGGAAGGGAAGGCGGAACTCGTGGTGTAGCGGTGAAATGCATAGATATCACGAAGAACTCCGATCGCGAAGGCAGCCTTCCGGCCCGTGAACGACGCTCATGC…	Bacteroidota	Bacteroidia	Bacteroidales	Prevotellaceae	Prevotellaceae UCG-001	0.000341086	0.00182691	26.3844	0.000358357	0.000518234	48.4375	0.000328735	0.00235199	10.6145	1.33e-06	0.0901341	1.47447e-05	0.999988	-0.17736	0.177362
ASV483	TGAGGAATATTGGTCAATGGGCGCGAGCCTGAACCAGCCAAGTAGCGTGCAGGATGACGGCCCTATGGGTTGTAAACTGCTTTTATGCGGGGATAAAGTCGGCTACGTGTAGCCGTTTGTAGGTACCGCATGAATAAGGACCGGCTAATTCCGTGCCAGCAGCCGCGGTAATACGGAAGGTCCGGGCGTTATCCGGATTTATTGGGTTTAAAGGGAGCGCAGGCCGGAGGTCAAGCGTGACGTGAAATGTAGCCGCTCAACGGCTGAGTTGCGTCGCGAACTGGTTTCCTTGAGTGAGTACGACGTCAGCGGAATTCGTGGTGTAGCGGTGAAATGCTTAGATATCACGAAGAACCCCGATTGCGAAGGCAGCTGACGAGTCCTTTACTGACGCTAAAG…	Bacteroidota	Bacteroidia	Bacteroidales	Prevotellaceae	Prevotella	0.000364305	0.0012705	31.5961	0.000814002	0.00186404	63.2812	4.2734e-05	0.000189087	8.93855	1.61e-06	0.107229	1.50016e-05	0.999988	-0.210998	0.211001
ASV484	TGAGGAATATTGGTCAATGGTCGCAAGACTGAACCAGCCAAGTAGCGTGCAGGATGACGGCCTTACAGGTTGTAAACTGCTTTTATGCGAGGGTAAAGTGTGCCACGTGTGGCATATTGCAAGTATCGCATGAATAAGGACCGGCTAATTCCGTGCCAGCAGCCGCGGTAATACGGAAGGTCCGGGCGTTATCCGGATTTATTGGGTTTAAAGGGAGCGTAGGCGGTAGGATAAGTCAGCTGTGAAATTGCGTCGCTCAACGTCGCGACTGCAGTTGAAACTGTTTTACTTGAGTGCGCACAGCGGCGCTGGAATTCGTGGTGTAGCGGTGAAATGCTTAGATATCACGAAGAACTCCGATCGCGAAGGCAGGTGCCGGGGGCGCAACTGACGCTGAGG…	Bacteroidota	Bacteroidia	Bacteroidales	Prevotellaceae	Alloprevotella	0.00036548	0.000998155	38.1107	9.47e-06	7.51e-05	2.34375	0.000620061	0.0012447	63.6872	0.181126	0.114909	1.57626	0.115999	-0.0449855	0.407238
ASV485	TGAGGAATATTGGTCAATGGACGCAAGTCTGAACCAGCCATGCCGCGTGAAGGATTGAGGCCCTATGGGTCGTAAACTTCTTTTGTGGTGGAGCAATAAGGCGTACGTGTACGCCGATGAGAGTACATCACGAATAAGCATCGGCTAACTCCGTGCCAGCAGCCGCGGTAATACGGAGGATGCAAGCGTTATCCGGATTTATTGGGTTTAAAGGGTGCGTAGGCTGTTCGACAAGTCAGGGGTGAAAGCCCGGCGCCTAACGCCGGAACTGCCTTTGATACTGCCGAGCTGGAATACGGATGCCGTGGGAGGAATGAGTAGTGTAGCGGTGAAATGCATAGATATTACTCAGAACACCGATTGCGAAGGCATCTCACGAATCCGTCATTGACGCTGAGG…	Bacteroidota	Bacteroidia	Bacteroidales	Rikenellaceae	Rikenellaceae RC9 gut group	0.000328058	0.00050791	41.6938	0.000753189	0.000541064	90.625	2.41e-05	0.000106975	6.70391	0.113085	0.110249	1.02572	0.305832	-0.103857	0.330027
ASV486	TGAGGAATATTGGTCAATGGGCGGAAGCCTGAACCAGCCATGCCGCGTGCAGGAATAAGGCCCTACGGGTCGTAAACTGCTTTTGTACGGGAGCAATAAGGGCCACGTGTGACCTGATGAGAGTACCGTACGAATAAGCATCGGCTAACTCCGTGCCAGCAGCCGCGGTAATACGGAGGATGCGAGCGTTATCCGGATTCATTGGGTTTAAAGGGTGCGTAGGCGGCGTGCCAAGTCAGGGGTGAAAGGTTCCGGCTCAACTGGGACAGTGCCTTTGATACTGGTGTGCTGGAGTGCGCTTGCCGTGGGAGGAATGAGTGGTGTAGCGGTGAAATGCTTAGATATCACTCAGAACACCGATTGCGAAGGCATCTCACGAAGGCGTAACTGACGCTGAGG…	Bacteroidota	Bacteroidia	Bacteroidales	Rikenellaceae	Rikenellaceae RC9 gut group	0.000308903	0.000730671	24.1042	0.00069742	0.000981637	52.3438	3.11e-05	0.000203623	3.91061	5.36e-08	0.0952575	5.62736e-07	1	-0.187443	0.187443
ASV487	TCGGGAATATTGCGCAATGGAGGAAACTCTGACGCAGTGACGCCGCGTGCAGGAAGAAGGTTTTCGGATTGTAAACTGCTTTAGACAGGGACGAAAAAAATGACGGTACCTGTAGAATAAGCTCCGGCTAACTACGTGCCAGCAGCCGCGGTAATACGTAGGGAGCAAGCGTTATCCGGATTTATTGGGTGTAAAGGGTGCGTAGATGGGATGGCAAGTTAGTTGTGAAATACCAAGGCTTAACTTTGGAACTGCAACTAAAACTATCGTTCTTGAGTACTGGAGGGGAAAGTGGAATTCTTAGTGTAGCGGTGAAATGCGTAGATATTAGGAAGAACACCGGTGGCGAAAGCGACTTTCTGGACAGCAACTGACATTGAGGCACGAAAGTGTGGGGAG…	Firmicutes	Clostridia	Clostridia UCG-014	Unclassified Family	Unclassified Genus	0.000324572	0.00133838	15.9609	3.84e-05	0.000279253	3.125	0.000529189	0.00170763	25.1397	0.0746128	0.0940101	0.793668	0.428004	-0.110375	0.259601
ASV488	TGAGGAATATTGGTCAATGGACGCGAGTCTGAACCAGCCAAGTCGCGTGCGGGATGAAGGCCCTCCGGGTCGTAAACCGCTTTAGCCGGGGAGTAACGTGCGGGACGTGTCCCGCAGTGAGAGTACCCGGAGAATAAGCATCGGCTAACTCCGTGCCAGCAGCCGCGGTAATACGGAGGATGCGAGCGTTATCCGGATTTATTGGGTTTAAAGGGTGCGCAGGCGGCACGTCAAGTCAGCGGTCAAAATGCGGCGCTCAACGCCGTACCGCCGTTGAAACTGGCGGGCTCGAGTGCGTGGGAGGATGGCGGAATGCGCGGTGTAGCGGTGAAATGCATAGATATCGCGCAGAACCCCGATTGCGAAGGCAGCTGTCCATCACGCCACTGACGCTCATGC…	Bacteroidota	Bacteroidia	Bacteroidales	Muribaculaceae	Unclassified Genus	0.000322956	0.000935382	16.9381	0.000764301	0.00132567	39.0625	7.36e-06	7.08e-05	1.11732	0.192985	0.110114	1.7526	0.0806722	-0.0236906	0.409661
ASV489	TGAGGAATATTGGTCAATGGGCGGAAGCCTGAACCAGCCAAGTAGCGTGCAGGACGACTGCCCTATGGGTTGTAAACTGCTTTTATAGGGGAATAAAGTGAGGTATGCATACCTTTTTGTATGTACCCTATGAATAAGGACCGGCTAATTCCGTGCCAGCAGCCGCGGTAATACGGAAGGTCCGGGCGTTATCCGGATTTATTGGGTTTAAAGGGAGCGCAGGCTGGATTTTAAGCGTGCTGTGAAATGTACCGGCTCAACCGGTGACGTGCAGCGCGAACTGGAGTCCTTGAGTGAGTACGAGGTATGCGGAATTCGTGGTGTAGCGGTGAAATGCTTAGATATCACGAAGAACTCCGATTGCGAAGGCAGCGTACCAGTCCTTAACTGACGCTAAAG…	Bacteroidota	Bacteroidia	Bacteroidales	Prevotellaceae	Prevotella	0.000319626	0.000731121	31.9218	0.00070906	0.000965323	70.3125	4.11e-05	0.000253828	4.46927	0.0909162	0.108935	0.834592	0.404599	-0.12344	0.305273
ASV490	TGAGGAATATTGGTCAATGGGCGAGAGCCTGAACCAGCCAAGTAGCGTGAAGGAAGACTGCCCTACGGGTTGTAAACTTCTTTTGTACGGGAATAAAGTGAGGCTCGTGAGCCTTTTTGCATGTACCGTACGAATAAGGACCGGCTAATTCCGTGCCAGCAGCCGCGGTAATACGGAAGGTCCGAGCGTTATCCGGATTTATTGGGTTTAAAGGGAGCGCAGGCGGAATGTTAAGTCAGCTGTGAAATCCCGTCGCTCAACGGCGGAACTGCAGTTGATACTGGCTTTCTTGAGTGCACATAAGGATGGTGGAATTCGTGGTGTAGCGGTGAAATGCTTAGATATCACGAAGAACTCCGATTGCGAAGGCAGCCATCTGGGGTGCAACTGACGCTGAGG…	Bacteroidota	Bacteroidia	Bacteroidales	Prevotellaceae	Prevotellaceae Ga6A1 group	0.000329327	0.000559066	40.7166	0.000708702	0.000651889	82.8125	5.8042e-05	0.000235928	10.6145	0.304337	0.123457	2.46512	0.0142454	0.0614047	0.547269
ASV491	TGGGGAATATTGCACAATGGAGGAAACTCTGATGCAGCGACGCCGCGTGAGCGATGAAGTATTTCGGTATGTAAAGCTCTATCAGCAGGGAAGATAATGACGGTACCTGAGTAAGAAGCTCCGGCTAAATACGTGCCAGCAGCCGCGGTAATACGTATGGAGCAAGCGTTATCCGGATTTACTGGGTGTAAAGGGAGTGTAGGCGGCTTTGCAAGTCAGATGTGAAAGCCCGGGGCTCAACCCCGGGACTGCATTTGAAACTGTGAAGCTGGAGTGTCGGAGAGGTAAGTGGAATTCCTAGTGTAGCGGTGAAATGCGTAGATATTAGGAAGAACACCAGTGGCGAAGGCGGCTTACTGGACGATTACTGACGCTGAGGCTCGAAAGCGTGGGGAGCAA…	Firmicutes	Clostridia	Lachnospirales	Lachnospiraceae	Shuttleworthia	0.000363626	0.00120014	24.7557	0.000224355	0.000775922	25.7812	0.000463217	0.00141985	24.0223	0.281657	0.126216	2.23155	0.0263688	0.033296	0.530018
ASV492	TGAGGAATATTGGTCAATGGACGAGAGTCTGAACCAGCCAAGTAGCGTGCAGGATGACTGCCCTATGGGTTGTAAACTGCTTTTATCAGGGAATAAAGTGAGGCACGTGTGCCTTTTTGTATGTACCTGATGAATAAGGACCGGCTAATTCCGTGCCAGCAGCCGCGGTAATACGGAAGGTCCGGGCGTTATCCGGATTTATTGGGTTTAAAGGGAGCGCAGGCGGAAGGTTAAGCGTGACGTGAAATGTACCGGCTCAACCGGTGATGTGCGTCGCGAACTGGCTTTCTTGAGTGGGTACGACGCTGGCGGAATTCGTGGTGTAGCGGTGAAATGCTTAGATATCACGAAGAACTCCGATTGCGAAGGCAGCCGGCGAGTCCTCAACTGACGCTAATG…	Bacteroidota	Bacteroidia	Bacteroidales	Prevotellaceae	Prevotella	0.000283769	0.00229461	18.8925	0.000676884	0.0035159	44.5312	2.66e-06	3.55e-05	0.558659	1.66e-07	0.105151	1.58019e-06	0.999999	-0.20691	0.20691
ASV493	TGGGGAATATTGGGCAATGGGCGAAAGCCTGACCCAGCAACGCCGCGTGAAGGATGACGGTCTTCGGATTGTAAACTTCTTTAATTGGGGAAGAACAAAATGACCTACCCAAAGAATAAGTCACGGCTAACTACGTGCCAGCAGCCGCGGTAATACGTAGGTGACAAGCGTTATCCGGATTTACTGGGCGTAAAGGGCGTGTAGGCGGTCTTGCAAGTCAGAAGTGAAATTCCTGGGCTCAACTCGGGCGCTGCTTCTGAAACTGCAGGACTTGAGTGCTGGAGGGGATAGCGGAATTCCTAGTGGAGCGGTAAAATGCGCAGATATTAGGAAGAACACCGGTGGCGAAGGCGGCTATCTGGACAGTAACTGACGCTGAGGCGCGAAAGCGTGGGGAGC…	Firmicutes	Clostridia	Oscillospirales	Hungateiclostridiaceae	Saccharofermentans	0.000302007	0.000651561	21.4984	0.000717772	0.000846311	50.7812	4.7e-06	6.27e-05	0.558659	6.3e-08	0.116097	5.42448e-07	1	-0.22845	0.22845
ASV494	TGAGGAATATTGGTCAATGGAGGGAACTCTGAACCAGCCATGCCGCGTGAGGGAAGAAGGCCCTATGGGTTGTAAACCTCTTTTGCCCCGGGGCAATAAGGCTCATGCGTGAGCCGATGAGAGTACGGGGCGAATAAGCATCGGCTAACTCCGTGCCAGCAGCCGCGGTAATACGGAGGATGCAAGCGTTATCCGGATTTATTGGGTTTAAAGGGTGCGCAGGCGGCGCGTTAAGTCAGCGGTGAAATGTTCCGGCTCAACCGGGGAGCTGCCGTTGATACTGGCGTGCTGGAGTGCGGACGGCGCCGGCGGAATGAGTGGTGTAGCGGTGAAATGCATAGATATCACTCAGAACACCGATCGCGAAGGCAGCTGGCGAGGCCGCAACTGACGCTGAGG…	Bacteroidota	Bacteroidia	Bacteroidales	F082	Unclassified Genus	0.000243953	0.00110177	16.6124	0.000554905	0.00164495	35.9375	2.16e-05	0.000168644	2.7933	1.94e-07	0.0892904	2.1701e-06	0.999998	-0.175701	0.175701
ASV495	TGGGGGATATTGCACAATGGAGGAAACTCTGATGCAGCGACGCCGCGTGAGTGAAGAAGTATTTCGGTATGTAAAGCTCTATCAGCAGGGAAGAAAGGCTCGTAAGAGAGATGACGGTACCTGACTAAGAAGCCCCGGCTAACTACGTGCCAGCAGCCGCGGTAATACGTAGGGGGCAAGCGTTATCCGGATTTACTGGGTGTAAAGGGAGCGCAGACGGTTATGCAAGTCTGAAGTGAAACCCCACGGCTCAACTGTGGGCTTGCTTTGGAAACTGTATAACTAGAGTACTGGAGAGGTAAGCGGAATTCCTAGTGTAGCGGTGAAATGCGTAGATATTAGGAGGAACATCGGTGGCGAAGGCGGCTTACTGGACAGCAACTGACGTTGAGGCTCGAA…	Firmicutes	Clostridia	Lachnospirales	Lachnospiraceae	Butyrivibrio	0.000315383	0.000639094	28.6645	0.000711328	0.000800289	63.2812	3.225e-05	0.000224179	3.91061	1.2e-06	0.0875202	1.37524e-05	0.999989	-0.172216	0.172219
ASV496	TGAGGAATATTGGTCAATGGACGAGAGTCTGAACCAGCCAAGTAGCGTGCAGGATGACGGCCCTATGGGTTGTAAACTGCTTTTATACAGGGATAAAGTGGGGAACGTGTTCCCTTTTGTAGGTACTGTATGAATAAGGACCGGCTAATTCCGTGCCAGCAGCCGCGGTAATACGGAAGGTCCGGGCGTTATCCGGATTTATTGGGTTTAAAGGGAGCGCAGGCTGATGATTAAGCGTGACGTGAAATGTAGCCGCTCAACGGCTGAACTGCGTCGCGAACTGGTTATCTTGAGTGAGTTCGATGTTGGCGGAATTCGTGGTGTAGCGGTGAAATGCTTAGATATCACGAAGAACTCCGATTGCGAAGGCAGCCAACAAGGCCTTTACTGACGCTAAAG…	Bacteroidota	Bacteroidia	Bacteroidales	Prevotellaceae	Prevotella	0.000355039	0.000658925	35.5049	0.000829782	0.000804063	78.125	1.56e-05	7.7e-05	5.02793	5.94e-07	0.0815769	7.28082e-06	0.999994	-0.160522	0.160523
ASV497	TGAGGAATATTGGTCAATGGTCGAGAGACTGAACCAGCCAAGTAGCGTGCAGGATGACGGCCCTATGGGTTGTAAACTGCTTTTATACAGGGATAAAGTCGCCTACGTGTAGGTGTTTGCAGGTACTGTATGAATAAGGACCGGCTAATTCCGTGCCAGCAGCCGCGGTAATACGGAAGGTCCGGGCGTTATCCGGATTTATTGGGTTTAAAGGGAGCGCAGGCGGGCTTTTAAGCGTGACGTGAAATGTAGATGCTCAACATCTGCACTGCGTCGCGAACTGGGAGCCTTGAGTGCAGTCGACGTTGGCGGAATTCGTGGTGTAGCGGTGAAATGCTTAGATATCACGAAGAACTCCGATTGCGAAGGCAGCCGACGAGAGTGTAACTGACGCTAAAG…	Bacteroidota	Bacteroidia	Bacteroidales	Prevotellaceae	Prevotella	0.000367105	0.00191119	12.3779	1.23e-05	0.000103981	1.5625	0.00062083	0.00247031	20.1117	0.222192	0.118487	1.87524	0.0617114	-0.0109604	0.455344
ASV498	TGAGGAATATTGGTCAATGGGCGTGAGCCTGAACCAGCCAAGTAGCGTGCAGGACGACGGCCCTATGGGTTGTAAACTGCTTTTATGCGGGGATAAAGTGCGGCACGTGTGCCGTTTTGTAGGTACCGCATGAATAAGGACCGGCTAATTCCGTGCCAGCAGCCGCGGTAATACGGAAGGTCCGGGCGTTATCCGGATTTATTGGGTTTAAAGGGAGCGCAGGCGGCCTTTTAAGCGTGACGTGAAATGTAGGCGCTCAACGTCTGAATTGCGTCGCGAACTGTTAGGCTTGAGTAGACGGAATGTCGGCGGAATTCGTGGTGTAGCGGTGAAATGCTTAGATATCACGAAGAACTCCGATTGCGAAGGCAGCTGACAGCAGTTTTACTGACGCTCATG…	Bacteroidota	Bacteroidia	Bacteroidales	Prevotellaceae	Prevotella	0.000324758	0.000803417	22.1498	0.000778912	0.00109288	53.125	0	0	0	6.31e-07	0.0859064	7.34603e-06	0.999994	-0.169041	0.169043
ASV499	TGGGGAATATTGCACAATGGAGGAAACTCTGATGCAGCGACGCCGCGTGAGTGAAGAAGTATTTCGGTATGTAAAGCTCTATCAGCAGGGAAGAAGACGACGGTACCTGACTAAGAAGCCCCGGCTAACTACGTGCCAGCAGCCGCGGTAATACGTAGGGGGCAAGCGTTATCCGGATTTACTGGGTGTAAAGGGAGCGTAGACGGTTCGGCAAGTCTGAAGTGAAAGGCGGGGGCTCAACCCCCGGACTGCTTTGGAAACTGTCGGACTAGAGTACCGGAGGGGTAAGCGGAATTCCTGGTGTAGCGGTGAAATGCGTAGATATCAGGAGGAACACCGGTGGCGAAGGCGGCTTACTGGACGGCAACTGACGTTGAGGCTCGAAAGCGTGGGGAGCAA…	Firmicutes	Clostridia	Lachnospirales	Lachnospiraceae	Syntrophococcus	0.000345737	0.000719369	35.8306	2.92e-05	0.000153285	3.90625	0.000572092	0.000864785	58.6592	0.16591	0.113518	1.46153	0.144896	-0.0574644	0.389284
ASV500	TGAGGAATATTGGTCAATGGGCGGAAGCCTGAACCAGCCAAGTAGCGTGCAGGACGACGGCCCTATGGGTTGTAAACTGCTTTTTCATGGGAACAAAGCGGTGCCTGCGGGCGCCTTTGCGTGTACCATGCGAATAAGGACCGGCTAATTCCGTGCCAGCAGCCGCGGTAATACGGAAGGTCCGGGCGTTATCCGGATTTATTGGGTTTAAAGGGAGCGTAGGCCGTTTTTTAAGCGTGTCGTGAAATGCCGGGGCTCAACCTTGGCACTGCGGCGCGAACTGGGAGACTTGAGTGCGCCGAAAGCGGGCGGAATTCGTGGTGTAGCGGTGAAATGCTTAGATATCACGAAGAACCCCGATTGCGAAGGCAGCTCGCTGTAGCGTAACTGACGCTGAAG…	Bacteroidota	Bacteroidia	Bacteroidales	Prevotellaceae	Unclassified Genus	0.000332501	0.00117389	29.316	0.000789467	0.00171469	68.75	5.73e-06	6.98e-05	1.11732	3.46e-10	0.105631	3.27773e-09	1	-0.207855	0.207855
ASV501	TGGGGAATATTGGGCAATGGGCGAAAGCCTGACCCAGCGACGCCGCGTGAGGGAAGAAGGTCTTCGGATTGTAAACCTCTTTCAGCAAGGAAGAAGAAAGTGACGGTACTTGCAGAAGAAGCCACGGCTAACTACGTGCCAGCAGCCGCGGTAATACGTAGGTGGCGAGCGTTATCCGGAATTACTGGGTGTAAAGGGTGTGTAGGCGGGGCGCCAAGTCAGATGTGAAAATTACGGGCTCAACCCGTAACCTGCGTCTGAAACTGGTGCTCTTGAGAGTGGGAGAGGTAAACGGAATTCCTGGTGTAGCGGTGAAATGCGTAGATATCAGGAGGAACACCGGTGGCGAAGGCGGTTTACTGGACCACAACTGACGCTGAGACACGAAAGCGTGGGGAG…	Firmicutes	Clostridia	Oscillospirales	UCG-010	Unclassified Genus	0.000311901	0.000555511	40.3909	0.000606347	0.000670603	71.0938	0.000101347	0.000318362	18.4358	1.39e-07	0.105115	1.32028e-06	0.999999	-0.20684	0.20684
ASV502	TGAGGAATATTGGTCAATGGACGGAAGTCTGAACCAGCCAAGTCGCGTGAGGGAGGACGGCCCTATGGGTTGTAAACCTCTTTTGTCGGGGAGTAAAGTGAGCCACGTGTGGTTTATTGCGAGTACCCGAAGAAAAAGCATCGGCTAACTCCGTGCCAGCAGCCGCGGTAATACGGAGGATGCGAGCGTTATCCGGATTTATTGGGTTTAAAGGGTGCGCAGGCGGCGTGTCAAGTCAGCGGTTAAAGTTCCGGGCTCAACCCGGTGTTGCCGTTGAAACTGGCATGCTTGAGTATGTGTGAGGCAGGCGGAATGCGTTGTGTAGCGGTGAAATGCATAGATATGACGCAGAACTCCGATTGCGAAGGCAGCTTGCCAACACTTGACTGACGCTGAGGC…	Bacteroidota	Bacteroidia	Bacteroidales	Muribaculaceae	Unclassified Genus	0.000259337	0.0025486	9.44625	0.000607535	0.00391909	20.3125	1.03e-05	9.07e-05	1.67598	0.127115	0.105875	1.20062	0.230828	-0.0812198	0.335451
ASV503	TGAGGAATATTGGTCAATGGGCGAGAGCCTGAACCAGCCAAGTAGCGTGCAGGATGACGGCCCTATGGGTTGTAAACTGCTTTTATGCGGGGATAAAGTTCACTACGTGTAGTGTTTTGCAGGTACCGCATGAATAAGGACCGGCTAATTCCGTGCCAGCAGCCGCGGTAATACGGAAGGTCCGGGCGTTATCCGGATTTATTGGGTTTAAAGGGAGCGCAGGCCGGAGGTCAAGCGTGACGTGAAATGTAGCCGCTCAACGGCTGAACTGCGTCGCGAACTGGCTTTCTTGAGTGAGTTCGATGTGGGCGGAATTCGTGGTGTAGCGGTGAAATGCTTAGATATCACGAAGAACTCCGATTGCGAAGGCAGCCCACAAGGCCTTTACTGACGCTAAAG…	Bacteroidota	Bacteroidia	Bacteroidales	Prevotellaceae	Prevotella	0.00030876	0.000858328	14.0065	0.000740543	0.00120301	33.5938	0	0	0	1.82e-07	0.125322	1.4545e-06	0.999999	-0.246602	0.246602
ASV504	TGAGGAATATTGGTCAATGGCCGAGAGGCTGAACCAGCCAAGTAGCGTGCAGGATGACGGCCCTACGGGTTGTAAACTGCTTTTGCGGGAGGATAAAGTGCGCCACGCGCTGGCGCTTTGCAGGTATCCCGTGAATAAGGACCGGCTAATTCCGTGCCAGCAGCCGCGGTAATACGGAAGGTCCGGGCGTTATCCGGATTTATTGGGTTTAAAGGGAGCGCAGGCGGGCTGTCAAGCGTGCCGTGAAATCGCGGGGCTCAACCCCGTTGAGCGGTACGAACTGGCGGTCTTGGTTGCGGGAAGGGGAGGCGGAACTCGTGGTGTAGCGGTGAAATGCATAGATATCACGAAGAACTCCGATCGCGAAGGCAGCCTCCCGGCCCGTCAACGACGCTCATG…	Bacteroidota	Bacteroidia	Bacteroidales	Prevotellaceae	Prevotellaceae UCG-001	0.000315473	0.00100677	26.3844	0.000311697	0.000524018	39.8438	0.000318174	0.00124178	16.7598	0.0586117	0.0873472	0.67102	0.502714	-0.113265	0.230489
ASV505	TGAGGAATATTGGTCAATGGCCGAGAGGCTGAACCAGCCAAGTAGCGTGCAGGACGACTGCCCTATGGGTTGTAAACTGCTTTTATGCGGGAATAAAGTCAGGTACGCGTACCTGTTTGTATGTACCGCATGAATAAGGACCGGCTAATTCCGTGCCAGCAGCCGCGGTAATACGGAAGGTCCGGGCGTTATCCGGATTTATTGGGTTTAAAGGGAGCGCAGGCGGAAGGTTAAGCGTGACGTGAAATGTGGCGGCTCAACCGCCGAACTGCGTCGCGAACTGGCTTTCTTGAGTGAGTGCGACGTCAGCGGAATTCGTGGTGTAGCGGTGAAATGCTTAGATATCACGAAGAACCCCGATTGCGAAGGCAGCTGGCGAGTCCTTAACTGACGCTAAAG…	Bacteroidota	Bacteroidia	Bacteroidales	Prevotellaceae	Prevotella	0.000324633	0.000762325	24.7557	0.000749144	0.00102713	56.25	2.11e-05	0.00014589	2.23464	0.0400102	0.0919575	0.435094	0.663801	-0.140939	0.220959
ASV506	TGGGGAATATTGGGCAATGGGCGAAAGCCTGACCCAGCAACGCCGCGTGAAGGAAGAAGGTCTTCGGATTGTAAACTTCTTTTATGAGGGACGAAGGACGTGACGGTACCTCATGAATAAGCCACGGCTAACTACGTGCCAGCAGCCGCGGTAATACGTAGGTGGCAAGCGTTATCCGGATTTACTGGGTGTAAAGGGCGCGTAGGCGGGGATGCAAGTCAGATGTGAAATCTATGGGCTTAACTCATAAACTGCATTTGAAACTGTATTTCTTGAGTGCTGGAGAGGTAGACGGAATTCCTTGTGTAGCGGTGAAATGCGTAGATATAAGGAAGAACACCAGTGGCGAAGGCGGTCTACTGGACAGTAACTGACGCTGAGGCGCGAAAGCGTGGGGAG…	Firmicutes	Clostridia	Oscillospirales	Oscillospiraceae	NK4A214 group	0.000325464	0.000459639	46.9055	0.000635057	0.000466183	89.8438	0.000104079	0.000298974	16.2011	0.124728	0.105049	1.18733	0.236019	-0.0819823	0.331438
ASV507	TGAGGAATATTGGTCAATGGACGAGAGTCTGAACCAGCCAAGTAGCGTGCAGGAGGACTGCCCTATGGGTTGTAAACTGCTTTTATGCGGGAATAAAGTCCACTACGCGTAGTGGTTTGTATGTACCGCATGAATAAGGACCGGCTAATTCCGTGCCAGCAGCCGCGGTAATACGGAAGGTCCGGGCGTTATCCGGATTTATTGGGTTTAAAGGGAGCGCAGGCGGAGACTTAAGCGTGCTGTGAAATGTACCGGCTCAACCGGTGAGTTGCAGCGCGAACTGGGTTTCTTGAGTGAGTACGAGGTATGCGGAATTCGTGGTGTAGCGGTGAAATGCTTAGATATCACGAAGAACTCCGATTGCGAAGGCAGCGTACCAGTCCTTAACTGACGCTAAAG…	Bacteroidota	Bacteroidia	Bacteroidales	Prevotellaceae	Prevotella	0.000354252	0.00338981	11.0749	3.16e-05	0.000162237	3.90625	0.000584944	0.0044228	16.2011	0.173995	0.120018	1.44974	0.148155	-0.0621703	0.410161
ASV508	TGGGGGATATTGCACAATGGGGGGAACCCTGATGCAGCGACGCCGCGTGAGTGAAGAAGTATTTCGGTATGTAAAGCTCTATCAGCAGGGACGAAGGAATGACGGTACCTGAGTAAGAAGCACCGGCTAAATACGTGCCAGCAGCCGCGGTAATACGTATGGTGCAAGCGTTATCCGGATTTACTGGGTGTAAAGGGAGCGCAGGCGGTTCTGCAAGCCAGAAGTGAAAGCCCGGGGCTTAACCCCGGGACTGCTTTTGGAACTGTAGGGCTGGAGTGCAGGAGGGGCAAGCGGAATTCCTGGTGTAGCGGTAAAATGCGTAGAGATCAGGAAGAACACCGGTGGCGAAGGCGGCTTGCTGGACTGTAACTGACGCTGAGGCTCGAAAGCGTGGGGAGC…	Firmicutes	Clostridia	Lachnospirales	Lachnospiraceae	Unclassified Genus	0.000360481	0.000673134	33.5505	1.91e-05	0.000106876	3.90625	0.000604588	0.000791223	54.7486	0.0309789	0.0883448	0.350659	0.726085	-0.142861	0.204819
ASV509	TGGGGGATATTGCGCAATGGGGGCAACCCTGACGCAGCAACGCCGCGTGAAGGATGAAGGTTTTCGGATTGTAAACTTCTTTTGTTAGGGACGAAAAATGACGGTACCTAACGAATAAGCTCCGGCTAACTACGTGCCAGCAGCCGCGGTAATACGTAGGGAGCAAGCGTTGTCCGGATTTACTGGGTGTAAAGGGTGCGTAGGCGGCCGAGTAAGTCAGATGTGAAATCTATGGGCTCAACCCATAAACTGCATTTGAAACTACTTGGCTTGAGTGAAGTAGAGGCAGGCGGAATTCCCTGTGTAGCGGTGAAATGCGTAGAGATAGGGAGGAACACCAGTGGCGAAGGCGGCCTGCTGGGCTTTAACTGACGCTGAGGCACGAAAGCGTGGGTAGCA…	Firmicutes	Clostridia	Oscillospirales	Ruminococcaceae	Ruminococcus	0.000319868	0.000691242	29.6417	0.000568678	0.000826935	48.4375	0.000141948	0.000504559	16.2011	0.164649	0.109562	1.50279	0.133924	-0.0509415	0.38024
ASV510	TAGGGAATATTGCACAATGGGGGAAACCCTGATGCAGCAACGCCACGTGTGGGAAGAAGCATTTCGGTGTGTAAACCACTGTCGTGAGGGAATAATACGCGTCTTCGGGCGCGGGAGAATGTACCTTGAAAGGAAGCACCGGCAAACTTCGTGCCAGCAGCCGCGGTAATACGAGGGGTGCAAGCGTTGTTCGGAATCACTGGGCGTAAAGGGAGCGTAGGCGGATGTTCAAGCGGATTGTACAATACCGGGGCCCAACCCCGGACCTGCAGTTCGAACTGGACATCTTGGATAGTTCAGGGGCAGGCGGAATTCCTGGTGTAGCGGTGGAATGCGTAGAGATCAGGAAGAACACCGATGGCGAAGGCAGCCTGCTGGGGACTTATCGACGCTGAGGCT…	Fibrobacterota	Fibrobacteria	Fibrobacterales	Fibrobacteraceae	Fibrobacter	0.00032814	0.000704669	28.9902	0.000771168	0.000919639	64.8438	1.13e-05	7.84e-05	3.35196	0.0178437	0.0875203	0.203881	0.838582	-0.154374	0.190061
ASV511	TGAGGAATATTGGTCAATGGCCGAGAGGCTGAACCAGCCAAGTAGCGTGCAGGACGACGGCCCTACGGGTTGTAAACTGCTTTTGCGGGAGGATAAAGTGCGCCACGCGTGGCGCTTTGCAGGTATCCCGTGAATAAGGACCGGCTAATTCCGTGCCAGCAGCCGCGGTAATACGGAAGGTCCGGGCGTTATCCGGATTTATTGGGTTTAAAGGGAGCGCAGGCGGAGGTGCAAGCGTGCCGTGAAAGCGCGGGGCTCAACCCCGTACAGCGGCGCGAACTGCTCCCCTTGGTTGCGGGAAGGGAAGGCGGAACTCGTGGTGTAGCGGTGAAATGCATAGATATCACGAAGAACTCCGATCGCGAAGGCAGCCTTCCGGCCCGTGAACGACGCTCATGC…	Bacteroidota	Bacteroidia	Bacteroidales	Prevotellaceae	Prevotellaceae UCG-001	0.00032471	0.00216681	11.0749	7.04e-05	0.000366771	3.90625	0.000506574	0.00280659	16.2011	0.150676	0.113296	1.32993	0.184532	-0.0722622	0.373613
ASV512	TGGGGAATATTGCACAATGGGCGAAAGCCTGATGCAGCGACGCCGCGTGAGCGAAGAAGTATTTCGGTATGTAAAGCTCTATCAGCAGGGAAGATAATGACGGTACCTGACTAAGAAGCACCGGCTAAATACGTGCCAGCAGCCGCGGTAATACGTATGGTGCAAGCGTTATCCGGATTTACTGGGTGTAAAGGGAGCGTAGGCGGTTTTACAAGTCTGATGTGAAAGCCCGCAGCTCAACTGCGGTATTGCATTGGAAACTGTAGAACTAGAGTGTCGGAGGGGTAAGTGGAATTCCTAGTGTAGCGGTGAAATGCGTAGATATTAGGAGGAACACCAGTGGCGAAGGCGGCTTACTGGACGATTACTGACGCTGAGGCTCGAAAGCGTGGGGAGCAA…	Firmicutes	Clostridia	Lachnospirales	Lachnospiraceae	Pseudobutyrivibrio	0.000308496	0.000503939	38.4365	0.000682441	0.000572179	82.8125	4.1094e-05	0.000173046	6.70391	4.72e-08	0.0822818	5.73875e-07	1	-0.16191	0.16191
ASV513	TGAGGAATATTGGACAATGGCCGAGAGGCTGATCCAGCCATGCCGCGTGCGGGAAGACGGCCCTATGGGTTGTAAACCGCTTTTGTTGGAGAGCAATAAGAGTTACGTGTAACTTGATGAGAGTATCCAGCGAATAAGCATCGGCTAACTCCGTGCCAGCAGCCGCGGTAATACGGAGGATGCGAGCGTTATCCGGATTTATTGGGTTTAAAGGGTGCGTAGGCGGATGATTAAGCGTGAGGTGAAATGCCACGGCTCAACCGTGGAACTGCCTCGCGAACTGGTTGTCTGGAATGCCCCTGCCGTGGGAGGAATGTGTGGTGTAGCGGTGAAATGCATAGAGATCACACAGAACACCGATTGCGAAGGCATCTCACGAAGGGGTGATTGACGCTGAGG…	Bacteroidota	Bacteroidia	Bacteroidales	Rikenellaceae	Rikenellaceae RC9 gut group	0.000333501	0.00125817	20.1954	0.000689052	0.00158738	43.75	7.93e-05	0.000870667	3.35196	1.61e-07	0.0910527	1.76365e-06	0.999999	-0.179169	0.179169
ASV514	TGGGGAATATTGGGCAATGGGCGCAAGCCTGACCCAGCAACGCCGCGTGAAGGAAGAAGGCTTTCGGGTTGTAAACTTCTTTTAAGGGGGAAGAGCAGAAGACGGTACCCCTAGAATAAGCCACGGCTAACTACGTGCCAGCAGCCGCGGTAATACGTAGGTGGCAAGCGTTGTCCGGATTTACTGGGTGTAAAGGGCGTGCAGCCGGGTCTGCAAGTCAGATGTGAAATCCATGGGCTCAACCCATGAACTGCATTTGAAACTGTAGATCTTGAGTACCGGAGGGGCAATCGGAATTCCTAGTGTAGCGGTGAAATGCGTAGATATTAGGAGGAACACCAGTGGCGAAGGCGGATTGCTGGACGGCAACTGACGGTGAGGCGCGAAAGTGTGGGGAGC…	Firmicutes	Clostridia	Oscillospirales	Oscillospiraceae	UCG-002	0.000295668	0.000495231	36.8078	0.000671205	0.00057573	77.3438	2.71e-05	0.000103167	7.82123	7.1e-07	0.0803331	8.83964e-06	0.999993	-0.158074	0.158076
ASV515	TGGGGAATATTGGGCAATGGGCGCAAGCCTGACCCAGCAACGCCGCGTGAGGGAAGAAGGTTTTCGGATTGTAAACCTCTGTCCTGAAGGACGAAGGAAGTGACGGTACTTCAGGAGGAAGCCCCGGCTAACTACGTGCCAGCAGCCGCGGTAATACGTAGGGGGCGAGCGTTGTCCGGAATGACTGGGCGTAAAGGGCGTGCAGGCGGCGGAATAAGTCTGGAGTGAAAGTCCTGCTTTCAAGGGAGGAATTGCTTTGGATACTGTTCTGCTTGAGTACAGCAGAGGTAAGCGGAATTCCCGGTGTAGCGGTGAAATGCGTAGAGATCGGGAGGAACACCAGTGGCGAAGGCGGCTTACTGGGCTGATACTGACGCTGAGGCGCGAAAGCGTGGGGAG…	Firmicutes	Clostridia	Christensenellales	Christensenellaceae	Christensenellaceae R-7 group	0.000294184	0.000606046	39.0879	0.000655796	0.00079111	79.6875	3.56e-05	0.00014841	10.0559	7.29e-08	0.097796	7.45512e-07	0.999999	-0.192438	0.192438
ASV516	TGAGGAATATTGGTCAATGGACGGAGGTCTGAACCAGCCAAGTCGCGTGAGGGACGACGGCCCTACGGGTTGTAAACCTCTTTTGCGGGGGAGTAAAGTGAGCCACGCGTGGCTCATTGCGAGTACCCCGAGAAAAAGCATCGGCTAATTCCGTGCCAGCAGCCGCGGTAATACGGAAGATGCGAGCGTTATCCGGATTTATTGGGTTTAAAGGGTGCGCAGGCGGCATGTCAAGTCAGCGGTCAAAGTTCCGGGCTCAACCCGGTGATGCCGTTGAAACTGGCGCGCTTGAGTTCGTGGGAGGAAGGCGGAATGCGCGGTGTAGCGGTGAAATGCATAGATATCACGCAGAACCCCGATTGCGAAGGCAGCCTTCCATCACGCCACTGACGCTGAGGC…	Bacteroidota	Bacteroidia	Bacteroidales	Muribaculaceae	Unclassified Genus	0.00032022	0.000968972	20.1954	0.000724398	0.00136403	46.0938	3.12e-05	0.000281953	1.67598	3.25e-07	0.0899679	3.61345e-06	0.999997	-0.177034	0.177034
ASV517	TGAGGAATATTGGTCAATGGGCGAGAGCCTGAACCAGCCAAGTAGCGTGCAGGATGACTGCCCTATGGGTTGTAAACTGCTTTTATAGGGGAATAAAGTGAGGCACGTGTGCCTTTTTGTATGTACCCTATGAATAAGGACCGGCTAATTCCGTGCCAGCAGCCGCGGTAATACGGAAGGTCCGGGCGTTATCCGGATTTATTGGGTTTAAAGGGAGCGCAGGCGGGACCTTAAGCGTGTTGTGAAATGTGGCGGCTCAACCGCCGAACTGCAGCGCGAACTGGGGTTCTTGAGTGAGTACGAGGAAGGCGGAATTCGTGGTGTAGCGGTGAAATGCTTAGATATCACGAAGAACTCCGATTGCGAAGGCAGCTTTCCAGTCCTTTACTGACGCTAATG…	Bacteroidota	Bacteroidia	Bacteroidales	Prevotellaceae	Prevotella	0.000337061	0.00122802	42.0195	0.0005471	0.00135298	71.875	0.000186866	0.00110603	20.6704	0.0533572	0.0895127	0.596085	0.551559	-0.122781	0.229495
ASV518	TGGGGAATATTGGGCAATGGGCGCAAGCCTGACCCAGCAACGCCGCGTGAAGGAAGAAGGTCTTCGGATTGTAAACTTTAATCGTCGGGGACGAGAACGGACGGTACCCGAGGTGAAGCCACGTCTAACTACGTGCCAGCAGACGCGGTAATACGTAGGTGGCAAGCGTTGTCCGGATTTACTGGGTGTAAAGGGCGTGTAGGCGGATTTGAAAGTCAGGCGTGAAATGCCGCAGCTTAACTGCGGAGCTGCGCTTGAAACTTCAGACCTTGAGTACCGGAGAGGAAAGCGGAATTCCTAGTGTAGCGGTGAAATGCGTAGATATTAGGAGGAACACCAGTGGCGAAGGCGGCTTTCTGGACGGCAACTGACGCTGAGGCGCGAAAGTGTGGGGAGCAA…	Firmicutes	Clostridia	Monoglobales	Monoglobaceae	Monoglobus	0.000335255	0.00134638	26.3844	7.59e-05	0.000376973	7.8125	0.000520699	0.00171023	39.6648	0.164723	0.110623	1.48905	0.137505	-0.0529555	0.382402
ASV519	TGAGGAATATTGGTCAATGGGCGGAAGCCTGAACCAGCCAAGTCGCGTGAAGGAAGACGGCCCTATGGGTTGTAAACTTCTTTAGCAGCAGAGTAATAAGATCCACGTGTGGATTGATGCAAGTATGCTGAAAATAAGGATCGGCTAACTCCGTGCCAGCAGCCGCGGTAATACGGAGGATCCGAGCGTTATCCGGATTTATTGGGTTTAAAGGGTGCGCAGGCGGCTTTTTAAGTCAGCGGTCAAATTACGGGGCTCAACCCCGCCCTGCCGTTGAAACTGGAGAGCTTGATTGTATTCGAGGTTGGCGGAATTCGCCGTGTAGCGGTGAAATGCATAGATATGGCGAAGAACTCCGATTGCGTAGGCAGCTGACCAGGCTACAAATGACGCTCATGC…	Bacteroidota	Bacteroidia	Bacteroidales	p-251-o5	Unclassified Genus	0.000261815	0.000890453	20.1954	0.00062072	0.00129477	46.875	5.17e-06	5.6e-05	1.11732	0.00560504	0.083405	0.0672027	0.946464	-0.158515	0.169725
ASV520	TGGGGAATATTGGACAATGGGGGAAACCCTGATCCAGCGACGCCGCGTGAGTGAAGAAGTATTTCGGTATGTAAAGCTCTATCAGCAGGGAAGATGATGACGGTACCTGACTAAGAAGCACCGGCTAAATACGTGCCAGCAGCCGCGGTAATACGTATGGTGCAAGCGTTATCCGGATTTACTGGGTGTAAAGGGAGCGTAGGCGGCCGTGCAAGTCAGGCGTGAAAGCCCGGGGCTCAACCCCGGGACTGCGCTTGAAACTGCGTGGCTGGAGTACAGGAGAGGCAGGCGGAATTCCTAGTGTAGCGGTGAAATGCGTAGATATTAGGAAGAACACCGGTGGCGAAGGCGGCCTGCTGGACTGGATACTGACGCTGAGGCTCGAAAGCGTGGGGAGCA…	Firmicutes	Clostridia	Lachnospirales	Lachnospiraceae	Unclassified Genus	0.000267626	0.000654057	32.2476	0.000588127	0.00089116	70.3125	3.84e-05	0.000199552	5.02793	0.105613	0.0993965	1.06254	0.288829	-0.0899744	0.3012
ASV521	TGGGGGATATTGCACAATGGGCGAAAGCCTGATGCAGCGACGCCGCGTGAGTGAAGAAGTATTTCGGTATGTAAAGCTCTATCAGCAGGGAAGAAAGACCTCGTAAGAGGGGATGACGGTACCTGAGTAAGAAGCCCCGGCTAACTACGTGCCAGCAGCCGCGGTAATACGTAGGGGGCAAGCGTTATCCGGATTTACTGGGTGTAAAGGGAGCGTAGACGGTGTATCAAGTCTGAAGTGAAACCCCACGGCTCAACCGTGGGCTTGCTTTGGAAACTGGTAGACTAGAGTACTGGAGAGGTAAGCGGAATTCCTGGTGTAGTAGTGAAATGCGTAGATATCAGGAAGAACATCAGTGGCGAAGGCGGCTTACTGGACAGCAACTGACGTTGAGGCTCG…	Firmicutes	Clostridia	Lachnospirales	Lachnospiraceae	Butyrivibrio	0.000293936	0.000986929	19.544	0.000650728	0.00142976	40.625	3.88e-05	0.000229439	4.46927	0.0703456	0.0871552	0.80713	0.420219	-0.101154	0.241845
ASV522	TCGGGAATATTGCGCAATGGAGGAAACTCTGACGCAGTGACGCCGCGTGCAGGAAGAAGGTTTTCGGATTGTAAACTGCTTTAGACAGGGACGAAACAAATGACGGTACCTGTAGAATAAGCTCCGGCTAACTACGTGCCAGCAGCCGCGGTAATACGTAGGTGGCAAGCGTTGTCCGGAATTATTGGGCGTAAAGCGCGCGCAGGCGGCTTTCTAAGTCCATCTTAAAAGTGCGGGGCTTAACCCCGTGATGGGATGGAAACTGGAAAGCTGGAGTATCGGAGAGGAAAGTGGAATTCCTAGTGTAGCGGTGAAATGCGTAGAGATTAGGAAGAACACCGGTGGCGAAGGCGACTTTCTGGACGACAACTGACGCTGAGGCGCGAAAGCGTGGGGAGC…	Firmicutes	Negativicutes	Veillonellales-Selenomonadales	Veillonellaceae	Unclassified Genus	0.000374563	0.00066836	34.202	2.64e-05	0.000206919	2.34375	0.000623565	0.000766038	56.9832	0.12738	0.114461	1.11287	0.266639	-0.0978508	0.352612
ASV523	TGAGGAATATTGGGCAATGGGCGCAAGCCTGACCCAGCAACGCCGCGTGAAGGAAGACGGTTTTCGGATTGTAAACTTCTTTTAAGAGGGACGATAATGACGGTACCTCTTGAATAAGCCACGGCTAACTACGTGCCAGCAGCCGCGGTAATACGTAGGTGGCGAGCGTTGTCCGGATTTACTGGGTGTAAAGGGCGAGTAGGCGGCTTGGCAAGTCAGGTGTGAAATCCATGGGCTCAACCCATGAACTGCACTTGAAACTGTTGAGCTTGAGTGATGGAGAGGCAGGCGGAATTCCCGGTGTAGCGGTGGAATGCGTAGATATCGGGAGGAACACCAGTGGCGAAGGCGGCCTGCTGGACATTAACTGACGCTGAGGAGCGAAAGCGTGGGGAGCAA…	Firmicutes	Clostridia	Oscillospirales	Butyricicoccaceae	UCG-009	0.000326454	0.000427375	56.6775	4.3962e-05	0.000154156	12.5	0.000528459	0.000445415	88.2682	0.169735	0.117521	1.4443	0.149679	-0.0615163	0.400986
ASV524	TGGGGAATATTGCACAATGGGCGAAAGCCTGATGCAGCAACGCCGCGTGAGCGATGAAGGCCTTCGGGTCGTAAAGCTCTGTCCTCAAGGAAGATAATGACGGTACTTGAGGAGGAAGCCCCGGCTAACTACGTGCCAGCAGCCGCGGTAATACGTAGGGGGCTAGCGTTATCCGGAATTACTGGGCGTAAAGGGTGCGTAGGTGGTTTCTTAAGTCAGAGGTGAAAGGCTACGGCTCAACCGTAGTAAGCCTTTGAAACTGGGAAACTTGAGTGCAGGAGAGGAGAGTGGAATTCCTAGTGTAGCGGTGAAATGCGTAGATATTAGGAGGAACACCAGTTGCGAAGGCGGCTCTCTGGACTGTAACTGACACTGAGGCACGAAAGCGTGGGGAGCAAA…	Firmicutes	Clostridia	Peptostreptococcales-Tissierellales	Peptostreptococcaceae	Romboutsia	0.000379776	0.00314062	5.86319	0.000676378	0.00420796	7.03125	0.00016768	0.00203639	5.02793	1.24e-07	0.0959649	1.29334e-06	0.999999	-0.188834	0.188835
ASV525	TGAGGAATATTGGTCAATGGGCGCAAGCCTGAACCAGCCAAGTAGCGTGCAGGACGACGGCCCTATGGGTTGTAAACTGCTTTTATGCGGGGATAAAGTGTGCCACGTGTGGCATATTGCAGGTACCGCATGAATAAGGACCGGCTAATTCCGTGCCAGCAGCCGCGGTAATACGGAAGGTCCGGGCGTTATCCGGATTTATTGGGTTTAAAGGGAGCGTAGGCTGCCTGTTAAGCGTGCAGTGAAATGTAGGTGCTCAACATCTGACGTGCTGCGCGAACTGGCTGGCTTGAGTGCGTTGAAGGCGGGCGGAATTCGTGGTGTAGCGGTGAAATGCTTAGATATCACGAAGAACTCCGATTGCGAAGGCAGCTCGCCGTGTCGTTACTGACGCTGAAG…	Bacteroidota	Bacteroidia	Bacteroidales	Prevotellaceae	Prevotella	0.000284794	0.000797712	21.8241	0.000672538	0.00111995	51.5625	7.52e-06	0.000100393	0.558659	2.64e-08	0.1122	2.34955e-07	1	-0.220782	0.220782
ASV526	TGAGGAATATTGGTCAATGGGCGTGAGCCTGAACCAGCCAAGTAGCGTGCAGGATGACGGCCCTATGGGTTGTAAACTGCTTTTGTCGGGGAACAAAGTGTGGCTCGTGAGCCGTTTTGCGTGTACCCGATGAATAAGGACCGGCTAATTCCGTGCCAGCAGCCGCGGTAATACGGAAGGTCCGGGCGTTATCCGGATTTATTGGGTTTAAAGGGAGCGTAGGCGGGTTTATAAGCGTGTCGTGAAATTATGTGGCTCAACCATGTCGTGCGGCGCGAACTGTAGACCTTGAGTGCGCTGAAAGCGGGCGGAATTCGTGGTGTAGCGGTGAAATGCTTAGATATCACGAAGAACTCCGATTGCGAAGGCAGCTCGCTGTAGCGTTACTGACGCTGAAGC…	Bacteroidota	Bacteroidia	Bacteroidales	Prevotellaceae	Prevotella	0.000371364	0.00370516	7.81759	0.000890693	0.00569769	18.75	0	0	0	2.58e-07	0.136039	1.89779e-06	0.999998	-0.26769	0.267691
ASV527	TGAGGAATATTGGTCAATGGACGCGAGTCTGAACCAGCCAAGTCGCGTGCGGGATGAAGGCCCTCCGGGTCGTAAACCGCTTTAGCCGGGGAGTAACGTGGGGGACGCGTCCCTCAGTGAGAGTACCCGGAGAATAAGCATCGGCTAACTCCGTGCCAGCAGCCGCGGTAATACGGAGGATGCGAGCGTTATCCGGATTTATTGGGTTTAAAGGGTGCGCAGGCGGCACGTCAAGTCAGCGGTCAAAATGCGGCGCTCAACGCCGTACCGCCGTTGAAACTGGCGGGCTCGAGTGCGTGGGAGGATGGCGGAATGCGCGGTGTAGCGGTGAAATGCATAGATATCGCGCAGAACCCCGATTGCGAAGGCAGCTGTCCATCACGCCACTGACGCTCATGC…	Bacteroidota	Bacteroidia	Bacteroidales	Muribaculaceae	Unclassified Genus	0.000284622	0.000817137	17.5896	0.000668247	0.00115769	39.8438	1.03e-05	7.94e-05	1.67598	2.25e-06	0.0851284	2.64371e-05	0.999979	-0.167509	0.167513
ASV528	TGGGGGATATTGCACAATGGACGAAAGTCTGATGCAGCGACGCCGCGTGAGTGAAGAAGTATTTCGGTATGTAAAGCTCTATCAGCAGGGAAGAAAGGCTCCGGAAGGAGAGATGACGGTACCTGAGTAAGAAGCCCCGGCTAACTACGTGCCAGCAGCCGCGGTAATACGTAGGGGGCAAGCGTTATCCGGATTTACTGGGTGTAAAGGGAGCGCAGACGGATGCGCAAGTCTGATGTGAAAGCCCGGGGCTCACCCCCGGGACTGCATTGGAAACTGTGCGTCTGGAGTACTGGAAGGGCAAGCGGAATTCCTGGTGTAGCGGTGAAATGCGTAGATATCAGGAGGAACACCGGAGGCGAAGGCGGCTTGCTGGACAGTAACTGACGTTGAGGCTCG…	Firmicutes	Clostridia	Lachnospirales	Lachnospiraceae	Lachnospiraceae NK3A20 group	0.000333799	0.000487248	44.9511	1.7581e-05	0.000101714	3.90625	0.000559921	0.000526447	74.3017	4.86e-07	0.088805	5.46986e-06	0.999996	-0.174745	0.174746
ASV529	TGAGGAATATTGGTCAATGGGCGAGAGCCTGAACCAGCCAAGTAGCGTGCAGGAAGACGGCCCTACGGGTTGTAAACTGCTTTTATCAGGGGATAAAGTGTGGGACGCGTCCCTCATTGCAGGTACCTGATGAATAAGGACCGGCTAATTCCGTGCCAGCAGCCGCGGTAATACGGAAGGTCCGGGCGTTATCCGGATTTATTGGGTTTAAAGGGAGCGCAGGCGGGTGCTTAAGCGTGCTGTGAAATGTACCGGCTCAACCGGTGACGTGCAGCGCGAACTGGGTGCCTTGAGTGAGTGCGAGGTATGCGGAATTCGTGGTGTAGCGGTGAAATGCTTAGATATCACGAAGAACCCCGATTGCGAAGGCAGCGTACCAGTCCTTTACTGACGCTAAAG…	Bacteroidota	Bacteroidia	Bacteroidales	Prevotellaceae	Prevotella	0.000304368	0.0020908	9.44625	0.000701542	0.00317977	21.875	2.04e-05	0.00027158	0.558659	1.29e-07	0.100214	1.28232e-06	0.999999	-0.197195	0.197196
ASV531	TGAGGAATATTGGTCAATGGGCGCAGGCCTGAACCAGCCAAGTAGCGTGGGGGATGACGGCCCTACGGGTTGTAAACCCCTTTTTCGCGGGGATAACCGGGCGCACTTGTGCGTCCCTGCAGGTACCGCGTGAATAAGGACCGGCTAATTCCGTGCCAGCAGCCGCGGTAATACGGAAGGTCCTGGCGTTATCCGGATTTATTGGGTTTAAAGGGAGCGTAGGCGGGGGATTAAGCGTGCTGTGAAATACCGCGGCTCAACCGTGGGAGTGCAGCGCGAACTGGTTTCCTTGAGTGGGCGGAAGGTACGCGGAATTCGTGGTGTAGCGGTGAAATGCTTAGATATCACGAGGAACCCCGATTGCGAAGGCAGCGTGCCGCAGCCTCACTGACGCTGAAG…	Bacteroidota	Bacteroidia	Bacteroidales	Prevotellaceae	Prevotellaceae NK3B31 group	0.000326736	0.000945768	28.9902	0.000783656	0.00133689	69.5312	0	0	0	0.136708	0.105614	1.29441	0.196499	-0.0711136	0.34453
ASV532	TGAGGAATATTGGTCAATGGTCGAGAGACTGAACCAGCCAAGTAGCGTGAAGGATGACTGCCCTACGGGTTGTAAACTTCTTTTGTTTGGGAATAAAGTGGGCCACGTGTGGCCTTTTGTATGTACCATACGAATAAGCATCGGCTAATTCCGTGCCAGCAGCCGCGGTAATACGGAAGATGCGAGCGTTATCCGGATTTATTGGGTTTAAAGGGAGCGTAGGCGGCCCGTTAAGTCAGCGGTCAAATGTCAGTGCCCAACATTGGCAAGCCGTTGATACTGGTGGGCTTGAATACACACAAGGAAGGTGGAATTCGTCGTGTAGCGGTGAAATGCTTAGATATGACGAAGAACTCCGATTGCGAAGGCAGCCTTCTGGGGTGCGATTGACGCTGAGGC…	Bacteroidota	Bacteroidia	Bacteroidales	Prevotellaceae	Prevotellaceae UCG-003	0.000187518	0.00181597	6.51466	0.000422698	0.00278493	14.0625	1.93e-05	0.000204918	1.11732	5.24e-08	0.103596	5.05452e-07	1	-0.20385	0.20385
ASV533	TGAGGAATATTGGTCAATGGGCGGAAGCCTGAACCAGCCAAGTAGCGTGAGGGATGACGGCCCTACGGGTTGTAAACCTCTTTTATGCGGGGATAACCGCCTCCACGCGTGGGGGCCTGCAGGTACCGCATGAATAAGGACCGGCTAATTCCGTGCCAGCAGCCGCGGTAATACGGAAGGTCCGGGCGTTATCCGGATTTATTGGGTTTAAAGGGAGCGTAGGCCGGTTTTTAAGCGTGCTGTGAAATGCTGGGGCTCAACCTCGGGAGTGCAGCGCGAACTGGAGACCTTGAGTGCGCGGAAGGCAGGCGGAATTCGTGGTGTAGCGGTGAAATGCTTAGATATCACGAGGAACTCCGATTGCGAAGGCAGCCTGCCGCAGCGTTACTGACGCTGAAG…	Bacteroidota	Bacteroidia	Bacteroidales	Prevotellaceae	Prevotellaceae NK3B31 group	0.000299353	0.000623917	26.3844	0.00070847	0.000802318	59.375	6.8e-06	4.53e-05	2.7933	0.0710656	0.0921269	0.771388	0.441072	-0.110217	0.252348
ASV534	TGGGGAATATTGCACAATGGGCGCAAGCCTGATGCAGCAACGCCGCGTGGAGGAAGACGGTTTTCGGATTGTAAACTCCTGTTCTTAGGGAAGAAGACAGTGACGGTACCTAAGGAGAAAGCCACGGCTAACTACGTGCCAGCAGCCGCGGTAATACGTAGGTGGCAAGCGTTGTCCGGAATTACTGGGTGTAAAGGGAGCGCAGGCGGGGAAACAAGTCAGCTGTGAAATCCAATGGCTTAACCATTGAACTGCAGTTGAAACTGTTTTTCTTGAGTGAAGTAGAGGTTGGCGGAATTCCGAGTGTAGCGGTGAAATGCGTAGATATTCGGAGGAACACCGGTGGCGAAGGCGGCCAACTGGGCTTTTACTGACGCTGAGGCTCGAAAGTGTGGGGAG…	Firmicutes	Clostridia	Oscillospirales	[Eubacterium] coprostanoligenes group	Unclassified Genus	0.000290856	0.000588875	30.6189	0.00068115	0.000749934	69.5312	1.18e-05	7.59e-05	2.7933	0.155454	0.115586	1.34492	0.179647	-0.07199	0.382898
ASV535	TGAGGAATATTGGTCAATGGGCGAGAGCCTGAACCAGCCAAGTAGCGTGCAGGATGACTGCCCTATGGGTTGTAAACTGCTTTTATCAGGGGATAAAGTGACGTACGTGTACGTTATTGCAGGTACCTGATGAATAAGGACCGGCTAATTCCGTGCCAGCAGCCGCGGTAATACGGAAGGTCCGGGCGTTATCCGGATTTATTGGGTTTAAAGGGAGCGCAGGCCGTCCGTTAAGCGTGCCGTGAAATGTACCGGCTCAACCGGTGACTTGCGGCGCGAACTGGTGGACTTGAGTGCGTACGAGGATGGCGGAATTCGTGGTGTAGCGGTGAAATGCTTAGATATCACGAAGAACTCCGATTGCGAAGGCAGCTGTCCAGTCCGTAACTGACGCTAATG…	Bacteroidota	Bacteroidia	Bacteroidales	Prevotellaceae	Prevotella	0.00030177	0.00141045	11.4007	0.000723777	0.00211328	27.3438	0	0	0	0.0301721	0.0837987	0.360054	0.719055	-0.134723	0.195067
ASV536	TAGGGAATATTGGACAATGGGGGAAACCCTGATCCAGCGACGCCGCGTGAGTGAAGAAGTATTTCGGTACGTAAAGCTCTATCAGCAGGGAAGAAAATGACGGTACCTGACTAAGAAGCACCGGCTAAATACGTGCCAGCAGCCGCGGTAATACGTATGGTGCAAGCGTTATTCGGATTTACTGGGTGTAAAGGGAGCGTAGACGGCATAGCAAGTCTGAAGTGAAATGCGGGGGCTCAACCCCTGAACTGCTTTGGAAACTGTTAAGCTAGAGTGTCGGAGAGGTTAGTGGAATTCCTAGTGTAGCGGTGAAATGCGTAGATATTAGGAGGAACACCGGTGGCGAAGGCGGCTAACTGGACGATAACTGACGTTGAGGCTCGAAAGCGTGGGGAGCAA…	Firmicutes	Clostridia	Lachnospirales	Lachnospiraceae	Lachnospiraceae AC2044 group	0.000292479	0.000504807	39.0879	0.000666608	0.000595001	84.375	2.49e-05	0.00011059	6.70391	7.29e-07	0.115869	6.28933e-06	0.999995	-0.228001	0.228002
ASV537	TGGGGAATATTGGGCAATGGGCGAAAGCCTGACCCAGCAACGCCGCGTGAGGGAAGAAGGGTTTCGGCTCGTAAACCTCTGTCCTAAAGGGCGAAGAGAGTGACGGTACTTTAGGAGGAAGCCCCGGCTAACTACGTGCCAGCAGCCGCGGTAATACGTAGGGGGCGAGCGTTGTCCGGAATGATTGGGCGTAAAGGGCGCGTAGGCGGCCCGTTAAGTTAGGAGTGAAAGTCCTGCTTTCAAGGTGGGAATTGCTTTTAATACTGACGGGCTGGAGTACAGGAGAGGAAAGCGGAATTACCGGTGTAGCGGTGAAATGCGTAGAGATCGGTAGGAACACCAGTGGCGAAGGCGGCTTTCTGGACTGAAACTGACGCTGAGGCGCGAAAGCGTGGGGAG…	Firmicutes	Clostridia	Christensenellales	Christensenellaceae	Christensenellaceae R-7 group	0.000291804	0.000443433	42.671	0.000672337	0.000460293	93.75	1.97e-05	9.02e-05	6.14525	7.75e-07	0.0818053	9.47804e-06	0.999992	-0.160971	0.160973
ASV538	TGGGGAATATTGCACAATGGAGGAAACTCTGATGCAGCGACGCCGCGTGAGTGAAGAAGTATTTCGGTATGTAAAGCTCTTTCGGCAGGGAAGATAATGACGGTACCTGCAGAAGAAGCACCGGCTAAATACGTGCCAGCAGCCGCGGTAATACGTATGGTGCAAGCGTTATCCGGATTTACTGGGTGTAAAGGGGGCGCAGGTGGCCAGGCAAGTCAGAAGTGAAAGCCCGGGGCTCAACCCCGGGACTGCTTTTGAAACTGTCCGGCTGGAGTGCAGGAGAGGTGAGTGGAATTCCCAGTGTAGCGGTGAAATGCGGAGATATTGGGAAGAACACCAGTGGCGAAGGCGGCTCACTGGACTGTAACTGACACTGAGGCCCGAAAGCGTGGGGAGCAA…	Firmicutes	Clostridia	Lachnospirales	Lachnospiraceae	Lachnospira	0.000332967	0.000649584	30.6189	6.69e-05	0.000234978	10.9375	0.000523242	0.000772903	44.6927	0.154747	0.101163	1.52967	0.12713	-0.0443168	0.35381
ASV539	TGGGGGATATTGCACAATGGACGAAAGTCTGATGCAGCGACGCCGCGTGAGTGAAGAAGTATTTCGGTATGTAAAGCTCTATCAGCAGGGAAGAAAGGCTCCGGAAGGAGAGATGACGGTACCTGAGTAAGAAGCCCCGGCTAACTACGTGCCAGCAGCCGCGGTAATACGTAGGGGGCAAGCGTTATCCGGATTTACTGGGTGTAAAGGGAGCGCAGACGGATGTGCAAGTCTGATGTGAAATCCCGGGGCTCACCCCCGGGACTGCATTGGAAACTGTGCGTCTGGAGTACTGGAAGGGCAAGCGGAATTCCTGGTGTAGCGGTGAAATGCGTAGATATCAGGAAGAACACCGGAGGCGAAGGCGGCTTGCTGGACAGTAACTGACGTTGAGGCTCG…	Firmicutes	Clostridia	Lachnospirales	Lachnospiraceae	Lachnospiraceae NK3A20 group	0.00032446	0.00055936	45.6026	2.07e-05	0.000109888	3.90625	0.000541657	0.000644082	75.419	6.46e-07	0.0941031	6.86678e-06	0.999995	-0.185171	0.185172
ASV540	TGAGGAATATTGGTCAATGGGCGCGAGCCTGAACCAGCCAAGTAGCGTGCAGGAAGACTGCCCTATGGGTTGTAAACTGCTTTTATGAGGGGATAAAGTCGGCCACGTGTGGCCGTTTGCAGGTACCTCATGAATAAGGACCGGCTAATTCCGTGCCAGCAGCCGCGGTAATACGGAAGGTCCGGGCGTTATCCGGATTTATTGGGTTTAAAGGGAGCGTAGGCTGTCGTTTAAGCGTGTCGTGAAATGCCGCGGCTCAACCGTGGCACTGCGGCGCGAACTGGGCGACTTGAGTGTGCTGAAAGTAGGCGGAATTCGTGGTGTAGCGGTGAAATGCTTAGATATCACGAGGAACTCCGATTGCGAAGGCAGCTTACTGTATCACAACTGACGCTGAAG…	Bacteroidota	Bacteroidia	Bacteroidales	Prevotellaceae	Prevotella	0.000303009	0.000660757	26.7101	0.000676058	0.000873545	54.6875	3.62e-05	0.00018017	6.70391	0.0388837	0.088176	0.440978	0.659541	-0.134624	0.212392
ASV541	TGAGGAATATTGGTCAATGGGCGCGAGCCTGAACCAGCCAAGTAGCGTGCAGGATGACGGCCCTATGGGTTGTAAACTGCTTTTATGCGGGGATAAAGTCGGCTACGCGTAGCCGTTTGCAGGTACCGCATGAATAAGGACCGGCTAATTCCGTGCCAGCAGCCGCGGTAATACGGAAGGTCCGGGCGTTATCCGGATTTATTGGGTTTAAAGGGAGCGCAGGCCGGAGGTCAAGCGTGACGTGAAATGTAGCCGCTCAACGGCTGAACTGCGTCGCGAACTGGCTTTCTTGAGTGAGTTCGATGTGGGCGGAATTCGTGGTGTAGCGGTGAAATGCTTAGATATCACGAAGAACTCCGATTGCGAAGGCAGCCCACAAGGCCTTTACTGACGCTAAAG…	Bacteroidota	Bacteroidia	Bacteroidales	Prevotellaceae	Prevotella	0.00028682	0.000994351	19.2182	0.000666245	0.00144582	44.5312	1.55e-05	0.000156212	1.11732	1.38e-08	0.105392	1.31148e-07	1	-0.207386	0.207386
ASV542	TGAGGAATATTGGTCAATGGACGCGAGTCTGAACCAGCCAAGTCGCGTGCGGGAAGAAGGCCCTCCGGGTCGTAAACCGCTTTAGCCGGGGAGTAACGTGGGGGTCGCGACCCTCAGTGAGAGTACCCGGAGAATAAGCATCGGCTAACTCCGTGCCAGCAGCCGCGGTAATACGGAGGATGCGAGCGTTATCCGGATTTATTGGGTTTAAAGGGTGCGCAGGCGGCGATTCAAGTCAGCGGTCAAAATGCGGTGCTCAACGCCGTACCGCCGTTGAAACTGTGTTGCTCGAGTGCGTGCGAGGATGGCGGAATGCGCGGTGTAGCGGTGAAATGCATAGATATCGCGCAGAACCCCGATTGCGAAGGCAGCTGTCCAGCACGCCACTGACGCTCATGC…	Bacteroidota	Bacteroidia	Bacteroidales	Muribaculaceae	Unclassified Genus	0.0002433	0.00206472	6.84039	0.00058354	0.00316641	16.4062	0	0	0	8.34e-08	0.111822	7.45748e-07	0.999999	-0.220038	0.220038
ASV543	TAGGGAATATTGGGCAATGGGCGCAAGCCTGACCCAGCAACGCCGCGTGAGGGAAGAAGGTTTTCGGATTGTAAACCTCTGTCCTATGTGACGAAGGAAGTGACGGTAGCATAGGAGGAAGCCCCGGCTAACTACGTGCCAGCAGCCGCGGTAATACGTAGGGGGCGAGCGTTGTCCGGAATTACTGGGCGTAAAGGGTGCGTAGGCGGTCTGGTAAGTTGGATGTGAAATACCCGGGCTTAACTTGGGTGCTGCATCCAATACTGTCGGACTTGAGTGCAGGAGAGGAAAGCGGAATTCCTAGTGTAGCGGTGAAATGCGTAGATATTAGGAGGAACACCAGTGGCGAAGGCGGCTTTCTGGACTGTAACTGACGCTGAGGCACGAAAGCGTGGGGAG…	Firmicutes	Clostridia	Christensenellales	Christensenellaceae	Christensenellaceae R-7 group	0.000304732	0.000675324	34.202	0.000388789	0.000456546	61.7188	0.000244624	0.000790236	14.5251	7.1e-08	0.115154	6.16209e-07	1	-0.226594	0.226594
ASV544	TGAGGAATATTGGTCAATGGGCGAGAGCCTGAACCAGCCAAGTAGCGTGCAGGATGACGGCCCTATGGGTTGTAAACTGCTTTTATGCGGGGATAAAGTGAGGGACGTGTCCCTTTTTGTAGGTACCGCATGAATAAGGACCGGCTAATTCCGTGCCAGCAGCCGCGGTAATACGGAAGGTCCGGGCGTTATCCGGATTTATTGGGTTTAAAGGGAGCGCAGGCTGATTGTTAAGCGTGACGTGAAATGTAGCCGCTCAACGGCTGAACTGCGTCGCGAACTGGCAGTCTTGAGTGAGTACGACGTCAGCGGAATTCGTGGTGTAGCGGTGAAATGCTTAGATATCACGAAGAACCCCGATTGCGAAGGCAGCTGACGAGTCCTTTACTGACGCTAAAG…	Bacteroidota	Bacteroidia	Bacteroidales	Prevotellaceae	Prevotella	0.000269445	0.000634513	38.4365	0.000613276	0.000854054	85.9375	2.36e-05	0.000154691	4.46927	0.0744116	0.0996483	0.746743	0.455792	-0.121671	0.270494
ASV545	TGGGGAATATTGCACAATGGAGGAAACTCTGATGCAGCGACGCCGCGTGAGTGAAGAAGTAATTCGTTATGTAAAGCTCTATCAGCAGGGAAGATAGTGACGGTACCTGACTAAGAAGCTCCGGCTAAATACGTGCCAGCAGCCGCGGTAATACGTATGGAGCAAGCGTTATCCGGATTTACTGGGTGTAAAGGGAGTGTAGGTGGCATCACAAGTCAGAAGTGAAAGCCCGGGGCTCAACCCCGGGACTGCTTTTGAAACTGTGGAGCTGGAGTGCAGGAGAGGCAAGTGGAATTCCTAGTGTAGCGGTGAAATGCGTAGATATTAGGAGGAACACCAGTGGCGAAGGCGGCTTGCTGGACTGTAACTGACACTGAGGCTCGAAAGCGTGGGGAGCAA…	Firmicutes	Clostridia	Lachnospirales	Lachnospiraceae	Lachnospira	0.000343535	0.000820314	30.2932	8.67e-06	8.87e-05	1.5625	0.000582995	0.00100546	50.838	0.34039	0.128287	2.65335	0.00838582	0.0879543	0.592827
ASV546	TGAGGAATATTGGTCAATGGACGGAAGTCTGAACCAGCCATGCCGCGTGGAGGAAGAAGGTCCTATGGGTTGTAAACTCCTTTTGTTCGAGAGTAATAAGAGGCTTGCGAGCCTCGATGAGAGTATCGGACGAATAAGCATCGGCTAACTCCGTGCCAGCAGCCGCGGTAATACGGAGGATGCAAGCGTTATCCGGATTTATTGGGTTTAAAGGGTGCGCAGGCGGCGCGTTAAGTCAGCGGTGAAATCTCCCGGCTCAACCGGGGAACTGCCATTGATACTGGCGTGCTAGAGTACGGACGGCGCCGGCGGAATGTGTCATGTAGCGGTGAAATGCTTAGATATGCCACAGAACACCGATCGCGAAGGCAGCTGGCGAGGCCGGTACTGACGCTCAGG…	Bacteroidota	Bacteroidia	Bacteroidales	F082	Unclassified Genus	0.000239155	0.00167254	12.3779	0.000544581	0.00254878	26.5625	2.07e-05	0.000194829	2.23464	1.26e-07	0.0916322	1.37607e-06	0.999999	-0.180309	0.180309
ASV547	TGAGGAATATTGGTCAATGGACGGAAGTCTGAACCAGCCATGCCGCGTGGAGGAAGAAGGTCCTATGGGTTGTAAACTCCTTTTGTTCGAGAGTAATAAGGTCCTTGCGAGGACCGATGAGAGTATCGGACGAATAAGCATCGGCTAACTCCGTGCCAGCAGCCGCGGTAATACGGAGGATGCAAGCGTTATCCGGATTTATTGGGTTTAAAGGGTGCGCAGGCGGCGCGTTAAGTCAGCGGTGAAATCTCATGGCTCAACCATGGAACTGCCGTTGATACTGGCGTGCTCGAGTACAGACGGCGCCGGCGGAATGTGTCATGTAGCGGTGAAATGCTTAGATATGCCACAGAACACCGATCGCGAAGGCAGCTGGCGAGGCTGGAACTGACGCTCAGG…	Bacteroidota	Bacteroidia	Bacteroidales	F082	Unclassified Genus	0.000299264	0.00165612	21.1726	0.000708932	0.00250723	48.4375	6.32e-06	5.49e-05	1.67598	3.21e-08	0.121036	2.65572e-07	1	-0.238168	0.238168
ASV548	TGAGGAATATTGGTCAATGGACGGAAGTCTGAACCAGCCAAGTAGCGTGCAGGATGACGGCCCTATGGGTTGTAAACTGCTTTTATATAGGGATAAAGTCGGGAACGTGTTCCCGTTTGTAGGTACTATATGAATAAGGACCGGCTAATTCCGTGCCAGCAGCCGCGGTAATACGGAAGGTCCAGGCGTTATCCGGATTTATTGGGTTTAAAGGGAGCGCAGGCTGATGATTAAGCGTGACGTGAAATGTAGCCGCTCAACGGCTGAACTGCGTCGCGAACTGGTTATCTTGAGTGAGTTCGATGTTGGCGGAATTCGTGGTGTAGCGGTGAAATGCTTAGATATCACGAAGAACTCCGATTGCGAAGGCAGCCAACAAGGCCTTTACTGACGCTAAAG…	Bacteroidota	Bacteroidia	Bacteroidales	Prevotellaceae	Prevotella	0.000300972	0.000938437	16.9381	0.000717974	0.00134613	39.8438	2.78e-06	3.71e-05	0.558659	2.13e-07	0.100486	2.11778e-06	0.999998	-0.19773	0.19773
ASV549	TGAGGAATATTGGTCAATGGGCGAGAGCCTGAACCAGCCAAGTAGCGTGCAGGATGACGGCCCTATGGGTTGTAAACTGCTTTTGTCAGGGGATAAAAGAGGGAACGTGTTCCCTATTGCATGTACCTGAAGAATAAGGACCGGCTAATTCCGTGCCAGCAGCCGCGGTAATACGGAAGGTCCGGGCGTTATCCGGATTTATTGGGTTTAAAGGGAGCGCAGGCTGGTGATTAAGCGTGACGTGAAATGCCGCAGCTCAACTGTGGAAGTGCGTCGCGAACTGGTTACCTTGAGTGTATTCGACGTCAGCGGAATTCGTGGTGTAGCGGTGAAATGCTTAGATATCACGAAGAACTCCGATTGCGAAGGCAGCTGGCGAGGCTACAACTGACGCTAAAG…	Bacteroidota	Bacteroidia	Bacteroidales	Prevotellaceae	Prevotella	0.000277116	0.000572794	28.013	0.000664645	0.000727558	67.1875	0	0	0	0.0749364	0.101737	0.736568	0.461949	-0.125257	0.27513
ASV551	TGAGGAATATTGGTCAATGGGCGAGAGCCTGAACCAGCCAAGTAGCGTGCGGGACGAAGGCCCTATGGGTTGTAAACCGCTTTTACGGGGGGATAAAGTGAGTGACGTGTCATTCATTGCAGGTACCCTGCGAATAAGGACCGGCTAATTCCGTGCCAGCAGCCGCGGTAATACGGAAGGTCCAGGCGTTATCCGGATTTATTGGGTTTAAAGGGAGCACAGGCCGGCTGTCAAGCGTGTTGTGAAATGTAGGCGCTCAACGCCTGACTTGCAGCGCGAACTGACGGTCTTGAGTGCGCGCAACGTTGGCGGAATTTGTCGTGTAGCGGTGAAATGCTTAGATATGACGAAGAACTCCGATTGCGAAGGCAGCTGACGGGAGCGTTACTGACGCTTAAG…	Bacteroidota	Bacteroidia	Bacteroidales	Prevotellaceae	Prevotella_7	0.000400682	0.00195728	15.9609	4.2435e-05	0.000230659	5.46875	0.000656858	0.00252487	23.4637	0.163148	0.107197	1.52195	0.129054	-0.0477878	0.374085
ASV552	TGGGGAATATTGGGCAATGGGGGAAACCCTGACCCAGCAACGCCGCGTGAGGGAAGAAGGTTTTCGGATCGTAAACCTCTGTCCTTGGTGAAGAGGAAGAGACGGTAGCCAAGGAGGAAGCCCCGGCTAACTACGTGCCAGCAGCCGCGGTAATACGTAGGGGGCGAGCGTTGTCCGGAATGATTGGGCGTAAAGGGCGCGTAGGCGGTCCGGTAAGTCTGGAGTGAAAGTCCTGTTTTTAAGATGGGAATTGCTTTGGATACTGTCGGGCTTGAGTGCAGGAGAGGTAAGTGGAATTCCCAGTGTAGCGGTGAAATGCGTAGAGATTGGGAGGAACACCAGTGGCGAAGGCGACTTACTGGACTGTAACTGACGCTGAGGCGCGAAAGTGTGGGGAGC…	Firmicutes	Clostridia	Christensenellales	Christensenellaceae	Christensenellaceae R-7 group	0.000264156	0.000695371	15.9609	0.000620082	0.000964775	36.7188	9.64e-06	9.14e-05	1.11732	0.132062	0.1142	1.15641	0.248417	-0.0926552	0.356778
ASV553	TGAGGAATATTGGTCAATGGACGAGAGTCTGAACCAGCCAAGTAGCGTGCAGGACGACTGCCCTATGGGTTGTAAACTGCTTTTATGCGGGAATAAAGTCCACTACGCGTAGTGGTTTGTATGTACCGCATGAATAAGGACCGGCTAATTCCGTGCCAGCAGCCGCGGTAATACGGAAGGTCCGGGCGTTATCCGGATTTATTGGGTTTAAAGGGAGCGCAGGCGGAGACTTAAGCGTGCTGTGAAATGTACCGGCTCAACCGGTGAGTTGCAGCGCGAACTGGGTTTCTTGAGTGAGTACGAGGTATGCGGAATTCGTGGTGTAGCGGTGAAATGCTTAGATATCACGAAGAACTCCGATTGCGAAGGCAGCGTACCAGTCCTTAACTGACGCTAAAG…	Bacteroidota	Bacteroidia	Bacteroidales	Prevotellaceae	Prevotella	0.000334592	0.00088057	23.4528	1.56e-05	9.29e-05	3.125	0.000562729	0.00109493	37.9888	0.126094	0.114553	1.10074	0.271873	-0.0993181	0.351506
ASV554	TGAGGAATATTGGTCAATGGCCGGAAGGCTGAACCAGCCATGCCGCGTGCGGGAGGACGGCCCTATGGGTTGTAAACCGCTTTTGTGTGGGAGCAATAAGAGTCACGTGTGGCTTGATGAGAGTACCATACGAATAAGCATCGGCTAACTCCGTGCCAGCAGCCGCGGTAATACGGAGGATGCAAGCGTTATCCGGATTTATTGGGTTTAAAGGGTGCGTAGGCGGCTTGGTAAGCGGGAGGTGAAATGCCGGCGCTCAACGTCGGAAGTGCCTCCCGAACTGTCGGGCTTGAATGGTTGTGCCGTGGGAGGAATGAGTGGTGTAGCGGTGAAATGCTTAGAGATCACTCAGAACACCGATTGCGAAGGCATCTCACGAACGACTGATTGACGCTGAGG…	Bacteroidota	Bacteroidia	Bacteroidales	Rikenellaceae	Rikenellaceae RC9 gut group	0.000258594	0.00069397	22.1498	0.000612938	0.000966537	51.5625	5.21e-06	6.29e-05	1.11732	1.25e-06	0.0763066	1.64203e-05	0.999987	-0.150151	0.150153
ASV556	TGGGGAATATTGCGCAATGGGGGAAACCCTGACGCAGCAACGCCGCGTGAGTGAAGAAGTATTTCGGTATGTAAAGCTCTATCAGCAGGGAAGAAGATGACGGTACCTGCAGAAGAAGTCCCGGCTAACTACGTGCCAGCAGCCGCGGTAATACGTAGGGGACAAGCGTTATCCGGATTTACTGGGTGTAAAGGGAGCGTAGGCGGCCAGCCAAGTCAGAAGTGAAATCCCACGGCTCAACTGTGGGCGTGCTTTTGAAACTGGAGGGCTTGAGTACTGGAGGGGCAAGCGGAATTCCTGGTGTAGCGGTGAAATGCATAGATATCAGGAAGAACACCGGAGGCGAAGGCGGCTTGCTGGACAGAGACTGACGCTGAGGCTCGAAGGCGTGGGGAGCAA…	Firmicutes	Clostridia	Lachnospirales	Lachnospiraceae	Lachnospiraceae UCG-008	0.000289512	0.000597747	30.6189	5.0467e-05	0.000197549	7.8125	0.000460448	0.000717506	46.9274	0.121441	0.104743	1.15942	0.247188	-0.084666	0.327548
ASV557	TCGGGAATTTTGCGCAATGGAGGAAACTCTGACGCAGTGACGCCGCGTGCAGGAAGAAGGTTTTCGGATTGTAAACTGCTTTAGACAGGGAAGAAAAAGGACAGTACCTGTAGAATAAGCTCCGGCTAACTACGTGCCAGCAGCCGCGGTAATACGTAGGGAGCAAGCGTTATCCGGATTTATTGGGTGTAAAGGGTGCGCAGACGGGAAGACAAGTTAGTTGTGAAATCCCTCGGCTTAACTGAGGAACTGCAACTAAAACTGTTTTTCTTGAGTACTGGAGAGGAAAGTGGAATTCCTAGTGTAGCGGTGAAATGCGTAGATATTAGGAGGAACACCAGTGGCGAAGGCGACTTTCTGGACAGAAACTGACGTTGAGGCACGAAAGTGTGGGGAGCA…	Firmicutes	Clostridia	Clostridia UCG-014	Unclassified Family	Unclassified Genus	0.000324776	0.00143656	9.77199	0	0	0	0.000557018	0.00184663	16.7598	0.213538	0.121304	1.76036	0.0793461	-0.025157	0.452234
ASV558	TGGGGGATATTGCACAATGGGCGAAAGCCTGATGCAGCGACGCCGCGTGAGTGAAGAAGTATTTCGGTATGTAAAGCTCTATCAGCAGGGAAGAAAATGACGGTACCTGACTAAGAAGCCCCGGCTAACTACGTGCCAGCAGCCGCGGTAATACGTAGGGGGCAAGCGTTATCCGGATTTACTGGGTGTAAAGGGAGCGTAGACGGCGAGGCAAGTCAGATGTGAAAGGTGTGGGCTCAACTCACAAACTGCATTTGAAACTGTTTTGCTGGAGTGCAGGAGAGGTAAGCGGAATTCCTGGTGTAGCGGTGAAATGCATAGATATCAGGAAGAACACCGGCGGCGAAGGCGGCTTACTGGACTGTAACTGACGTTGAGGCTCGAAAGCGTGGGTAGCAA…	Firmicutes	Clostridia	Lachnospirales	Lachnospiraceae	Unclassified Genus	0.000263463	0.000775037	30.6189	0.000536994	0.000981979	64.8438	6.79e-05	0.000498916	6.14525	1.4e-06	0.087295	1.60277e-05	0.999987	-0.171773	0.171776
ASV559	TGAGGAATATTGGACAATGGCCGGAAGGCTGATCCAGCCATGCCGCGTGAAGGAATAAGGTCCTATGGATTGTAAACTTCTTTTGTACGAGAGCAATAAGTGTCACGAGTGACACGATGAGAGTATCGTACGAATAAGCATCGGCTAACTCCGTGCCAGCAGCCGCGGTAATACGGAGGATGCGAGCGTTATCCGGATTTATTGGGTTTAAAGGGTGCGTAGGCGGGATTTTAAGTCAGCGGTGAAACGCAAGGGCTCAACCCTTGACCTGCCGTTGAAACTGGAGTTCTTGAATGCGGATGCTGTGGGAGGAATGTGTGGTGTAGCGGTGAAATGCATAGATATCACACAGAACACCGATTGCGAAGGCATCTCACAAATCCGTGATTGACGCTGAGG…	Bacteroidota	Bacteroidia	Bacteroidales	Rikenellaceae	SP3-e08	0.000283281	0.000840687	23.7785	0.000649271	0.00120317	50	2.16e-05	0.000112711	5.02793	1.79e-07	0.114095	1.56798e-06	0.999999	-0.22451	0.22451
ASV560	TGAGGAATATTGGTCAATGGGCGAGAGCCTGAACCAGCCAAGTAGCGTGCAGGATGACGGCCCTATGGGTTGTAAACTGCTTTTATATAGGGATAAAGTCACCCACGTGTGGGTGTTTGTAGGTACTATATGAATAAGGACCGGCTAATTCCGTGCCAGCAGCCGCGGTAATACGGAAGGTCCGGGCGTTATCCGGATTTATTGGGTTTAAAGGGAGCGCAGGCTGATTATTAAGCGTGACGTGAAATGTAGCCGCTCAACGGCTGAACTGCGTCGCGAACTGGTAGTCTTGAGTGAGTTCGATGTTGGCGGAATTCGTGGTGTAGCGGTGAAATGCTTAGATATCACGAAGAACTCCGATTGCGAAGGCAGCCAACAAGGCCTTTACTGACGCTAAAG…	Bacteroidota	Bacteroidia	Bacteroidales	Prevotellaceae	Prevotella	0.000273295	0.000853675	19.8697	0.000617681	0.00122833	42.9688	2.703e-05	0.000159741	3.35196	0.243525	0.121888	1.99795	0.0466069	0.00368136	0.483369
ASV561	TGAGGAATATTGGTCAATGGCCGCAAGGCTGAACCAGCCAAGTAGCGTGCGGGAGGACGGCCCTATGGGTTGTAAACCGCTTTTATACGGGGGTAAAACGCGCCACGTGTGGTGTCTTGCAAGTACCGTAAGAAAAAGGACCGGCTAATTCCGTGCCAGCAGCCGCGGTAATACGGAAGGTCCGAGCGTTATCCGGATTTATTGGGTTTAAAGGGAGCGTAGGCGGGATGCCAAGTCAGTTGTGAAAGTCCGCGGCTCAACCGTGGAATTGCAGTTGAAACTGGTATTCTTGAGTGTACATAACGAAGGTGGAATTTGTGGTGTAGCGGTGAAATGCTTAGATATCACGAAGAACTCCGATTGCGAAGGCAGCCTTCGGGGGTACTACTGACGCTGAGG…	Bacteroidota	Bacteroidia	Bacteroidales	Prevotellaceae	Prevotellaceae UCG-004	0.000261122	0.000453336	33.5505	0.000549536	0.000551895	67.1875	5.49e-05	0.000180689	9.49721	0.00111477	0.0858967	0.012978	0.989654	-0.167908	0.170138
ASV562	TGAGGAATATTGGTCAATGGGCGCGAGCCTGAACCAGCCAAGTAGCGTGCAGGAAGACGGCCCTATGGGTTGTAAACTGCTTTTGTGCGGGAATAAAGTCAGGGACGTGTCCCTGTTTGCATGTACCGCAAGAATAAGGACCGGCTAATTCCGTGCCAGCAGCCGCGGTAATACGGAAGGTCCGGGCGTTATCCGGATTTATTGGGTTTAAAGGGAGCGTAGGCCGTCGTTTAAGCGTGTTGTGAAATGTAGGCGCCCAACGTCTGCACTGCAGCGCGAACTGGATGACTTGAGTACGCGGGAAGCAGGCGGAATTCGTCGTGTAGCGGTGAAATGCTTAGATATGACGAAGAACTCCGATTGCGAAGGCAGCCTGCTGTAGCGCCACTGACGCTGATG…	Bacteroidota	Bacteroidia	Bacteroidales	Prevotellaceae	Prevotella	0.000297006	0.000564526	31.5961	0.00068434	0.000692244	71.875	2e-05	0.000141111	2.7933	9.35e-08	0.0947951	9.86172e-07	0.999999	-0.186533	0.186533
ASV563	TGAGGAATATTGGTCAATGGGCGGAAGCCTGAACCAGCCAAGTAGCGTGCAGGATGACGGCCCTATGGGTTGTAAACTGCTTTTATGCGGGAATAAAGAAGCCCACGTGTGGGCAGTTGCATGTACCGCATGAATAAGGACCGGCTAATTCCGTGCCAGCAGCCGCGGTAATACGGAAGGTCCGGGCGTTATCCGGATTTATTGGGTTTAAAGGGAGCGTAGGCCGGTTTTTAAGCGTGTTGTGAAATGTGTGGGCTCAACCTATGCACTGCAGCGCGAACTGGAGACCTTGAGTGCGCGGGAAGCCGGCGGAATTCGTTGTGTAGCGGTGAAATGCTTAGATATGACGAAGACCTCCGATTGCGAAGGCAGCTGGCTGTAGCGTTACTGACGCTGAAG…	Bacteroidota	Bacteroidia	Bacteroidales	Prevotellaceae	Prevotella	0.000302162	0.00166028	11.0749	0.000691449	0.00250586	25	2.38e-05	0.000227081	1.11732	3.06e-08	0.091495	3.34813e-07	1	-0.180039	0.180039
ASV564	TGGGGAATATTGGGCAATGGGGGAAACCCTGACCCAGCAACGCCGCGTGAGGGAAGAAGGTTTTCGGATCGTAAACCTCTGTCCTTGGTGAAGAGAAAGAGACGGTAGCCAAGGAGGAAGCCCCGGCTAACTACGTGCCAGCAGCCGCGGTAATACGTAGGGGGCGAGCGTTGTCCGGAATGATTGGGCGTAAAGGGCGCGTAGGCGGCCCGGTAAGTCTGGAGTGAAAGTCCTGCTTTTAAGGTGGGAATTGCTTTGGATACTGTCGGGCTTGAGTGCAGGAGAGGTAAGTGGAATTCCCAGTGTAGCGGTGAAATGCGTAGAGATTGGGAGGAACACCAGTGGCGAAGGCGACTTACTGGACTGTAACTGACGCTGAGGCGCGAAAGTGTGGGGAGC…	Firmicutes	Clostridia	Christensenellales	Christensenellaceae	Christensenellaceae R-7 group	0.000274685	0.000935666	11.0749	0.000627241	0.00132653	25.7812	2.26e-05	0.000301227	0.558659	0.0369048	0.0934496	0.394916	0.69318	-0.14698	0.22079
ASV565	TGAGGAATATTGGTCAATGGCCGAGAGGCTGAACCAGCCATGCCGCGTGCGGGATGACGGCCCTATGGGTTGTAAACCGCTTTTGTTGGGGAGCAATAAGGTCCACGTGTGGGCCGATGAGAGTACCCAGCGAATAAGCATCGGCTAACTCCGTGCCAGCAGCCGCGGTAATACGGAGGATGCAAGCGTTATCCGGATTTATTGGGTTTAAAGGGTGCGTAGGCGGATGATTAAGCGTGAGGTGAAAGCTCGGGGCTCAACCCCGGAACTGCCTCGCGAACTGGTTGTCTTGAATGTCCGTGCCGTGGGAGGAATGTGTGGTGTAGCGGTGAAATGCATAGAGATCACACAGAACACCGATTGCGAAGGCATCTCACGAACGGATGATTGACGCTGAGG…	Bacteroidota	Bacteroidia	Bacteroidales	Rikenellaceae	Rikenellaceae RC9 gut group	0.0002713	0.000630723	24.7557	0.000642458	0.00084215	58.5938	5.89e-06	7.86e-05	0.558659	7.12e-08	0.124595	5.71731e-07	1	-0.245171	0.245172
ASV566	TGAGGAATATTGGTCAATGGCCGCGAGGCTGAACCAGCCAAGTAGCGTGCAGGATGACGGCCCTATGGGTTGTAAACTGCTTTAGCCGGGGAATAAAGTGCGGGACGTGTCCCGCATTGCACGTACCCGGAGAATAAGGACCGGCTAATTCCGTGCCAGCAGCCGCGGTAATACGGAAGGTCCGGGCGTTATCCGGATTTATTGGGTTTAAAGGGAGCGCAGGCCGTCGATTAAGCGTGACGTGAAATGCCGCGGCTCAACCGTGGAAGTGCGTCGCGAACTGGTTGACTTGAGTGCGCACGAGGAAGGCGGAATTCGTGGTGTAGCGGTGAAATGCTTAGATATCACGAAGAACCCCGATTGCGAAGGCAGCCTTCCAGGGCGTAACTGACGCTAAAG…	Bacteroidota	Bacteroidia	Bacteroidales	Prevotellaceae	Prevotella	0.000307602	0.000893856	31.9218	1.14e-05	6.73e-05	3.125	0.000519397	0.00112227	52.514	5.96e-07	0.0933899	6.38558e-06	0.999995	-0.183767	0.183768
ASV567	TGAGGAATATTGGTCAATGGCCGAGAGGCTGAACCAGCCATGCCGCGTGCGGGATGACGGCCCTATGGGTTGTAAACCGCTTTTGTTGGGGAGCAATAAGGGCCACGTGTGACCCGATGAGAGTACCCAGCGAATAAGCATCGGCTAACTCCGTGCCAGCAGCCGCGGTAATACGGAGGATGCAAGCGTTATCCGGATTTATTGGGTTTAAAGGGTGCGTAGGCGGATGATTAAGCGTGAGGTGAAAGCTCGGGGCTCAACCCCGGAACTGCCTCGCGAACTGGTTGTCTTGAATGTCCGTGCCGTGGGAGGAATGTGTGGTGTAGCGGTGAAATGCATAGAGATCACACAGAACACCGATTGCGAAGGCATCTCACGAACGGATGATTGACGCTGAGG…	Bacteroidota	Bacteroidia	Bacteroidales	Rikenellaceae	Rikenellaceae RC9 gut group	0.000241944	0.000634207	27.3616	0.000540501	0.000885572	57.8125	2.85e-05	0.000140444	5.58659	6.5e-07	0.0821496	7.91514e-06	0.999994	-0.161649	0.16165
ASV568	TGGGGAATATTGGGCAATGGGGGGAACCCTGACCCAGCAACGCCGCGTGAGGGAAGAAGGTTTTCGGATCGTAAACCTCTGTCCTTGGTGAAGAGGAAGAGACGGTAGCCAAGGAGGAAGCCCCGGCTAACTACGTGCCAGCAGCCGCGGTAATACGTAGGGGGCGAGCGTTGTCCGGAATGATTGGGCGTAAAGGGCGCGTAGGCGGCTCGGTAAGTCTGGAGTGAAAGTCCTGCTTTTAAGGTGGGAATTGCTTTGGATACTGTCGGGCTTGAGTGCAGGAGAGGTAAGTGGAATTCCCAGTGTAGCGGTGAAATGCGTAGAGATTGGGAGGAACACCAGTGGCGAAGGCGACTTACTGGACTGTAACTGACGCTGAGGCGCGAAAGTGTGGGGAGC…	Firmicutes	Clostridia	Christensenellales	Christensenellaceae	Christensenellaceae R-7 group	0.000252982	0.000668865	18.241	0.00059863	0.000929776	41.4062	5.82e-06	5.09e-05	1.67598	0.0738302	0.103831	0.711059	0.477589	-0.130484	0.278144
ASV569	TGAGGAATATTGGTCAATGGAGGAAACTCTGAACCAGCCATGCCGCGTGAGGGAAGACGGCCCTACGGGTTGTAAACCTCTTTTAGCCGGGAGCAATAAGGCGCGTGCGCGCGTCGACGAGAGTACCGGCGGAATAAGCATCGGCTAACTCCGTGCCAGCAGCCGCGGTAATACGGAGGATGCAAGCGTTATCCGGATTTATTGGGTTTAAAGGGTGCGCAGGCGGGGCGCTAAGTCAGCGGTGAAATACCACGGCTCAACCGTGGGGCTGCCGTTGATACTGGCGTTCTTGAGTACGAGCGGCGCCGGCGGAATGTGTCATGTAGCGGTGAAATGCATAGAGATGACACAGAACACCGATCGCGAAGGCAGCTGGCGAGGACGATACTGACGCTGAGG…	Bacteroidota	Bacteroidia	Bacteroidales	F082	Unclassified Genus	0.000267626	0.000701765	22.4756	0.000623892	0.000973141	51.5625	1.29e-05	0.000108551	1.67598	5.26e-08	0.0795383	6.61722e-07	0.999999	-0.156511	0.156511
ASV570	TGGGGAATATTGCACAATGGGGGAAACCCTGATGCAGCGACGCCGCGTGAGTGAAGAAGTATTTCGGTATGTAAAGCTCTATCAGCAGGGAAGAAAATGACGGTACCTGAGTAAGAAGCCCCGGCTAACTACGTGCCAGCAGCCGCGGTAATACGTAGGGGGCAAGCGTTATCCGGATTTACTGGGTGTAAAGGGAGCGCAGACGGTTGGACAAGTCTGAAGTGAAATTCCCGGGCTCAACCCTGGAACTGCTTTGGAAACTGCCCGACTTGAGTGCTGGAGAGGTAAGCGGAATTCCTGGTGTAGCGGTGAAATGCGTAGATATCAGGAAGAACACCGGTGGCGAAGGCGGCTTACTGGACAGTAACTGACGTTCAGGCTCGAAGGCGTGGGGAGCAA…	Firmicutes	Clostridia	Lachnospirales	Lachnospiraceae	Moryella	0.000247401	0.000437363	32.2476	0.000545566	0.000526028	67.1875	3.42e-05	0.000145506	7.26257	1.8e-08	0.10001	1.80379e-07	1	-0.196794	0.196794
ASV571	TCGGGAATATTGCGCAATGGAGGAAACTCTGACGCAGTGACGCCGCGTGCAGGAAGAAGGTTTTCGGATTGTAAACTGCTTTAGACAGGGACGAAATAAATGACGGTACCTGTAGAATAAGCTCCGGCTAACTACGTGCCAGCAGCCGCGGTAATACGTAGGGAGCAAGCGTTATCCGGATTTATTGGGTGTAAAGGGTGCGTAGACGGATAAACAAGTTAGTTGTGAAATACCTCGGCTTAACTGAGGAACTGCAACTAAAACTATATATCTTGAGTACTGGAGGGGAAAGCGGAATTCCTAGTGTAGCGGTGAAATGCGTAGATATTAGGAAGAACACCGGTGGCGAAGGCGGCTTTCTGGACAGCAACTGACGTTGAGGCACGAAAGTGTGGGGAG…	Firmicutes	Clostridia	Clostridia UCG-014	Unclassified Family	Unclassified Genus	0.000270209	0.00213815	6.18893	0	0	0	0.000463431	0.00278411	10.6145	1.06e-07	0.104196	1.02109e-06	0.999999	-0.205031	0.205031
ASV572	TGGGGGATATTGCACAATGGGGGGAACCCTGATGCAGCGACGCCGCGTGGGTGAAGAAGTATTTCGGTATGTAAAGCCCTATCAGCAGGGAAGATAATGACGGTACCTGAGTAAGAAGCCCCGGCTAACTACGTGCCAGCAGCCGCGGTAATACGTAGGGGGCGAGCGTTATCCGGATTTACTGGGTGTAAAGGGAGCGCAGACGGGAAGGCAAGTCAGATGTGGAAGCCCCGGGCATAACCCGGGGAGTGCATTTGAAACTGTCAGCCTAGAGTACTGGAGGGGTGAGCGGAATTCCTGGTGTAGCGGTGAAATGCGTAGATATCAGGAAGAACACCGGTGGCGAAGGCGGCTCACTGGACAGAGACTGACGTTGAGGCTCGAAAGCGTGGGGAGCAA…	Firmicutes	Clostridia	Lachnospirales	Lachnospiraceae	Lachnospiraceae NK3A20 group	0.000246439	0.000854326	20.8469	0.000428859	0.00107504	35.9375	0.000115993	0.000620121	10.0559	1.09e-07	0.098447	1.11108e-06	0.999999	-0.193719	0.193719
ASV573	TGAGGAATATTGGTCAATGGGCGAGAGCCTGAACCAGCCAAGTAGCGTGCAGGATGACGGCCCTATGGGTTGTAAACTGCTTTTATGCGGGGATAAAGTCGGCTACGCGTAGCCGTTTGTAGGTACCGCATGAATAAGGACCGGCTAATTCCGTGCCAGCAGCCGCGGTAATACGGAAGGTCCGGGCGTTATCCGGATTTATTGGGTTTAAAGGGAGCGCAGGCCGGAGGTCAAGCGTGACGTGAAATGTAGCCGCTCAACGGCTGAGTTGCGTCGCGAACTGGTTTCCTTGAGTGAGTACGACGTCAGCGGAATTCGTGGTGTAGCGGTGAAATGCTTAGATATCACGAAGAACCCCGATTGCGAAGGCAGCTGACGAGTCCTTTACTGACGCTAAAG…	Bacteroidota	Bacteroidia	Bacteroidales	Prevotellaceae	Prevotella	0.000273982	0.000745096	17.9153	0.000642148	0.0010415	41.4062	1.07e-05	0.000101292	1.11732	2.48e-08	0.112129	2.21111e-07	1	-0.220641	0.220641
ASV574	TGAGGAATATTGGTCAATGGGCGAGAGCCTGAACCAGCCAAGTAGCGTGCAGGACGACTGCCCTATGGGTTGTAAACTGCTTTTATGCGGGAATAAAGTGAGGCACGCGTGCCTTTTTGTATGTACCGCATGAATAAGGACCGGCTAATTCCGTGCCAGCAGCCGCGGTAATACGGAAGGTCCGGGCGTTATCCGGATTTATTGGGTTTAAAGGGAGCGCAGGCGGGTTATTAAGCGTGTTGTGAAATGCGGCGGCTCAACCGTCGAATTGCAGCGCGAACTGGTTACCTTGAGTGAGTACGACGTCAGCGGAATTCGTGGTGTAGCGGTGAAATGCTTAGATATCACGAAGAACCCCGATTGCGAAGGCAGCTGACGAGTCCTTAACTGACGCTAATG…	Bacteroidota	Bacteroidia	Bacteroidales	Prevotellaceae	Prevotella	0.000258455	0.000775819	12.7036	0.000598914	0.00109033	29.6875	1.5e-05	0.000200092	0.558659	0.0690241	0.0903199	0.764218	0.445326	-0.108703	0.246751
ASV575	TAGGGAATATTGGGCAATGGGAGCAATCCTGACCCAGCCATGCCGCGTGAAGGAAGACGGCCCTATGGGTTGTAAACTTCTTTTGCCGCAGAGTAAACCTGGGGACGTGTCCCCAGTTGAGAGTATGCGGCGAATAAGTATCGGCTAACTCCGTGCCAGCAGCCGCGGTAATACGGAGGATACAAGCGTTATCCGGATTTATTGGGTTTAAAGGGTGCGCAGGCGGACCGCTAAGTCAGGGGTGAAAAGTTCGTGCTTAACATGAATCGTGCCTTTGATACTGGCGGACTAGAGTGCGATAGGCGTGGCCGGAATGTGGTGTGTAGCGGTGAAATGCTTAGATATGCCACAGAACACCGATCGAGAAGTCAGGTCACGAGTTCGCAACTGACGCTCATG…	Bacteroidota	Bacteroidia	Bacteroidales	Bacteroidales BS11 gut group	Unclassified Genus	0.000232612	0.000548968	26.7101	0.000548842	0.000740297	60.1562	6.48e-06	4.83e-05	2.7933	0.0589534	0.0922348	0.639167	0.523193	-0.122541	0.240448
ASV576	TGGGGAATATTGCACAATGGAGGAAACTCTGATGCAGCGATGCCGCGTGAGGGAAGAAGGTTTTCGGATTGTAAACCTCTGTCTTAGGGGACGAGAAAGGACGGTACCCTAGGAGGAAGCTCCGGCTAACTACGTGCCAGCAGCCGCGGTAATACGTAGGGAGCGAGCGTTGTCCGGAATTACTGGGTGTAAAGGGAGCGCAGGCGGGACTGCAAGTCAGATGTGAAAGGAGGGGGCTTAACCCCCTAACTGCATTTGAAACTGTGGTTCTTGAGTGAAGTAGAGGTAAGCGGAATTCCTAGTGTAGCGGTGAAATGCGTAGATATTAGGAGGAACATCAGTGGCGAAGGCGGCTTACTGGGCTTTAACTGACGCTGAGGCTCGAAAGCGTGGGGAGCA…	Firmicutes	Clostridia	Oscillospirales	Ruminococcaceae	Ruminococcus	0.00024012	0.000535856	38.7622	0.00030527	0.000606297	49.2188	0.000193533	0.000473714	31.2849	0.0674235	0.0937131	0.719466	0.472403	-0.11698	0.251827
ASV577	TGAGGAATATTGGTCAATGGGCGAGAGCCTGAACCAGCCAAGTCGCGTGGGGGAAGACGGTCCTACGGATTGTAAACCCCTTTAGCCGGGGAGCAACGGGCGCCACGCGTGGCGCATTGAGCGTACCCGGAGAATAAGCATCGGCTAACTCCGTGCCAGCAGCCGCGGTAATACGGAGGATGCGAGCGTTATCCGGATTTATTGGGTTTAAAGGGTGCGCAGGCGGCGCGTCAAGTCAGCGGTCAAAGTTCCGGGCTCAACCCGGTGATGCCGTTGAGACTGCCGCGCTGGAGTTCGGGCGAGGACGGCGGAATGCGTGGTGTAGCGGTGAAATGCATAGATATCACGCAGAACTCCGATTGCGAAGGCAGCTGTCCAGTCCGTTACTGACGCTGAGGC…	Bacteroidota	Bacteroidia	Bacteroidales	Muribaculaceae	Unclassified Genus	0.000256966	0.000742796	23.4528	0.000610324	0.001051	55.4688	4.29e-06	5.72e-05	0.558659	0.0377963	0.0930641	0.406132	0.68493	-0.14533	0.220923
ASV578	TGAGGAATATTGGTCAATGGGCGGTAGCCTGAACCAGCCAAGTCGCGTGCGGGAAGAAGGCCCTCCGGGTCGTAAACCGCTTTAGCCGGGGAGTAACGTGGGGGACGCGTCCCTCAGTGAGAGTACCCGGAGAATAAGCATCGGCTAACTCCGTGCCAGCAGCCGCGGTAATACGGAGGATGCGAGCGTTATCCGGATTTATTGGGTTTAAAGGGTGCGCAGGCGGCGTGTCAAGTCAGCGGTCAAACTGCGGGGCTCAACCCCGTACCGCCGTTGAAACTGGCATGCTCGAGTTCGTGCGATGGTGGCGGAATGCGCGGTGTAGCGGTGAAATGCATAGATATCGCGCAGAACTCCGATTGCGAAGGCAGCTGCCAAGCACTGGACTGACGCTCATGC…	Bacteroidota	Bacteroidia	Bacteroidales	Muribaculaceae	Unclassified Genus	0.000241268	0.00102055	10.7492	0.000542158	0.00149915	24.2188	2.6107e-05	0.000261087	1.11732	1.19e-07	0.0979265	1.21046e-06	0.999999	-0.192694	0.192695
ASV579	TGGGGAATATTGCACAATGGGCGCAAGCCTGATGCAGCAACGCCGCGTGAGTGAAGAAGGTCTTCGGATCGTAAAGCTCTGTCCTCAGGGACGAAGAAGTGACGGTACCTGAGGAGGAAGCCCCGGCTAACTACGTGCCAGCAGCCGCGGTAATACGTAGGGGGCGAGCGTTATCCGGAATTATTGGGCGTAAAGCGTACGTAGGTGGTTTTGTAAGCGTTAGGTGAAAGCCTGCGGCTTAACCGCAGCGAGCCTGATGAACTGCAAGACTTGAGTGCAGGAGGGGTAAGTGGAACTCCATGTGTAGCGGTGAAATGCGTAGATATATGGAAGAACACCGGTGGCGAAGGCGACTTACTGGACTGTAACTGACACTGAGGTACGAAAGCGTGGGGAGCA…	Firmicutes	Clostridia	Peptostreptococcales-Tissierellales	Anaerovoracaceae	Anaerovorax	0.00027715	0.000502863	34.202	0.00065385	0.000598314	78.9062	7.78e-06	6.06e-05	2.23464	0.0365159	0.0883177	0.41346	0.679559	-0.137271	0.210303
ASV580	TGAGGAATATTGGTCAATGGCCGGGAGGCTGAACCAGCCAAGTAGCGTGCAGGACGACGGCCCTATGGGTTGTAAACTGCTTTTATACGGGGATAAAGTCAACTACGTGTAGTTGTTTGCAGGTACCGTATGAATAAGGACCGGCTAATTCCGTGCCAGCAGCCGCGGTAATACGGAAGGTCCGGGCGTTATCCGGATTTATTGGGTTTAAAGGGAGCGCAGGCCGTCTGTTAAGCGTGTTGTGAAATGTAGGCGCCCAACGTCTGAATTGCAGCGCGAACTGGCTGACTAGAGTACGCACAACGTTGGCGGAATTTGCCGTGTAGCGGTGAAATGCTTAGATATGGCGAAGAACTCCGATTGCGAAGGCAGCTGACGGGAGCGCAACTGACGCTCATG…	Bacteroidota	Bacteroidia	Bacteroidales	Prevotellaceae	Prevotella_7	0.00027938	0.00258673	12.3779	0	0	0	0.000479161	0.00337346	21.2291	0.158016	0.122353	1.29147	0.197516	-0.0827451	0.398776
ASV581	TGGGGGATATTGCACAATGGGGGAAACCCTGATGCAGCGACGCCGCGTGAGCGAAGAAGTATTTCGGTATGTAAAGCTCTATCAGCAGGGAAGAAGCAAGACGGTACCTGACTAAGAAGCCCCGGCTAACTACGTGCCAGCAGCCGCGGTAATACGTAGGGGGCAAGCGTTATCCGGATTTACTGGGTGTAAAGGGAGCGCAGGCGGCAGTGCAAGCCAGAAGTGAAAACCCGGGGCTCAACCCCGCGGATTGCTTTTGGAACTGTGCTGCTGGAGTGCAGGAGGGGCAGGCGGAATTCCTGGTGTAGCGGTGAAATGCGTAGATATCAGGAGGAACACCGGTGGCGAAGGCGGCCTGCTGGACTGTAACTGACGCTGAGGCTCGAAAGCGTGGGGAGC…	Firmicutes	Clostridia	Lachnospirales	Lachnospiraceae	Unclassified Genus	0.00025515	0.000602184	22.4756	0.000592696	0.000811621	50.7812	1.38e-05	0.000105599	2.23464	0.117714	0.109269	1.07729	0.282199	-0.0972988	0.332727
ASV582	TGAGGAATATTGGTCAATGGACGAGAGTCTGAACCAGCCAAGTAGCGTGCAGGAAGACGGCCCTATGGGTTGTAAACTGCTTTTATAGGGGAATAAAGTGAGCCACGTGTGGTTTTTTGTATGTACCCTATGAATAAGGACCGGCTAATTCCGTGCCAGCAGCCGCGGTAATACGGAAGGTCCGGGCGTTATCCGGATTTATTGGGTTTAAAGGGAGCGTAGGCGGTATTTTAAGCGTGCAGTGAAAACCAGGTGCTTAACATCTGACGTGCTGCGCGAACTGGAGTACTTGAGTGAGCGGAACGGAGGCGGAATTTGTGGTGTAGCGGTGAAATGCTTAGATATCACGAAGAACTCCGATTGCGAAGGCAGCTTTCGGTAGCTTTACTGACGCTGATG…	Bacteroidota	Bacteroidia	Bacteroidales	Prevotellaceae	Prevotellaceae UCG-001	0.000280004	0.00106652	18.241	0.000245866	0.000797267	24.2188	0.000304416	0.00122266	13.9665	0.00453122	0.0762207	0.0594486	0.952634	-0.145452	0.154514
ASV583	TGAGGAATATTGGTCAATGGGCGCGAGCCTGAACCAGCCAAGTAGCGTGCAGGATGACTGCCCTATGGGTTGTAAACTGCTTTTATACGGGGATAAAGTGAGGTATGCATACCTTTTTGTAGGTACCGTATGAATAAGGACCGGCTAATTCCGTGCCAGCAGCCGCGGTAATACGGAAGGTCCGGGCGTTATCCGGATTTATTGGGTTTAAAGGGAGCGCAGGCTGATTATTAAGCGTGACGTGAAATGTAGCCGCTCAACGGCTGAACTGCGTCGCGAACTGGTAGTCTTGAGTGAGTTCGATGTAGGCGGAATTCGTGGTGTAGCGGTGAAATGCTTAGATATCACGAAGAACTCCGATTGCGAAGGCAGCCTACAAGGCCTTTACTGACGCTAAAG…	Bacteroidota	Bacteroidia	Bacteroidales	Prevotellaceae	Prevotella	0.000230239	0.000548396	30.2932	0.00046684	0.000661805	60.1562	6.1e-05	0.000365978	8.93855	0.254959	0.118731	2.14737	0.0325491	0.0213269	0.488591
ASV584	TGAGGAATATTGGTCAATGGACGGAAGTCTGAACCAGCCAAGTAGCGTGCAGGATGACGGCCCTATGGGTTGTAAACTGCTTTTTTAGGGGAATAAAGTTAGCCACGTGTGGTTATTTGCATGTACCCTACGAATAAGGACCGGCTAATTCCGTGCCAGCAGCCGCGGTAATACGGAAGGTCCGGGCGTTATCCGGATTTATTGGGTTTAAAGGGAGCGCAGGCCGTTTGGTAAGCGTGTTGTGAAATGTCCGGGCTCAACCTGGGCACTGCAGCGCGAACTGCCAGACTTGAGTGCACAGGAAGCGGGCGGAATTCGTGGTGTAGCGGTGAAATGCTTAGATATCACGAAGAACTCCAATTGCGAAGGCAGCTCGCTGTAGTGTTACTGACGCTAAAG…	Bacteroidota	Bacteroidia	Bacteroidales	Prevotellaceae	Prevotella	0.000252285	0.000577792	20.1954	0.00059244	0.000771935	45.3125	9.05e-06	6.75e-05	2.23464	0.00370955	0.0881141	0.0420993	0.966447	-0.169677	0.177096
ASV585	TGGGGAATATTGCACAATGGGGGAAACCCTGATGCAGCGACGCCGCGTGAAGGATGAAGTATTTCGGTATGTAAACTTCTATCAGCAAGGAAGAAAATGACGGTACTTGACTAAGAAGCCCCGGCTAAATACGTGCCAGCAGCCGCGGTAATACGTATGGGGCAAGCGTTATCCGGATTTACTGGGTGTAAAGGGAGCGTAGACGGTACGGCAAGTCAGAAGTGAAAGCCCGGGGCTCAACCCCGGAACTGCTTTTGAAACTGTCGAACTAGAGTGCAGGAGAGGTAAGTGGAATTCCTAGTGTAGCGGTGAAATGCGTAGATATTAGGAGGAACACCAGTGGCGAAGGCGGCTTACTGGACTGTAACTGACGTTGAGGCTCGAAAGCGTGGGGAGCAA…	Firmicutes	Clostridia	Lachnospirales	Lachnospiraceae	[Eubacterium] ventriosum group	0.000245408	0.00113615	12.0521	0.000588596	0.00170117	28.9062	0	0	0	2.95e-07	0.0955113	3.08714e-06	0.999998	-0.187942	0.187942
ASV586	TGGGGAATATTGCACAATGGAGGAAACTCTGATGCAGCGACGCCGCGTGAGTGAAGAAGTATTTCGGTATGTAAAGCTCTTTCGGCAGGGAAGATAATGACGGTACCTGCAGAAGAAGCACCGGCTAAATACGTGCCAGCAGCCGCGGTAATACGTATGGTGCAAGCGTTATCCGGATTTACTGGGTGTAAAGGGGGCGCAGGTGGCGAGGCAAGTCAGAAGTGAAAGCCCGGGGCTCAACCCCGGGACTGCTTTTGAAACTGTCTGGCTGGAGTGCAGGAGAGGTGAGTGGAATTCCCAGTGTAGCGGTGAAATGCGGAGATATTGGGAAGAACACCAGTGGCGAAGGCGGCTCACTGGACTGTAACTGACACTGAGGCCCGAAAGCGTGGGGAGCAA…	Firmicutes	Clostridia	Lachnospirales	Lachnospiraceae	Lachnospira	0.000273268	0.000599635	30.6189	1.18e-05	7.16e-05	3.125	0.000460268	0.000727426	50.2793	2.01e-08	0.0901211	2.23345e-07	1	-0.177335	0.177335
ASV587	TGAGGAATATTGGTCAATGGACGAGAGTCTGAACCAGCCAAGTAGCGTGCAGGATGACGGCCCTATGGGTTGTAAACTGCTTTTATACGGGGATAAAGTGACCCACGTGTGGGTTTTTGTAGGTACCGTATGAATAAGGACCGGCTAATTCCGTGCCAGCAGCCGCGGTAATACGGAAGGTCCGGGCGTTATCCGGATTTATTGGGTTTAAAGGGAGCGCAGGCCGATGGTTAAGCGTGACGTGAAATGTAGCCGCTCAACGGCTGAACTGCGTCGCGAACTGGCTGTCTTGAGTGAGTTCGATGTGGGCGGAATTCGTGGTGTAGCGGTGAAATGCTTAGATATCACGAAGAACTCCGATTGCGAAGGCAGCCCACAAGGCCTTTACTGACGCTAAAG…	Bacteroidota	Bacteroidia	Bacteroidales	Prevotellaceae	Prevotella	0.000235679	0.00085039	23.4528	0.000557095	0.0012463	53.9062	5.84e-06	5.36e-05	1.67598	2.18e-06	0.082098	2.6547e-05	0.999979	-0.161546	0.16155
ASV588	TGGGGAATATTGCACAATGGGGGAAACCCTGATGCAGCGACGCCGCGTGGGTGAAGAAGTTTTTCGGAATGTAAAGCCCTATCAGCAGGGAAGAAAATGACGGTACCTGACTAAGAAGCCCCGGCTAACTACGTGCCAGCAGCCGCGGTAATACGTAGGGGGCAAGCGTTATCCGGATTTACTGGGTGTAAAGGGAGCGCAGACGGTATGGCAAGTCTGAAGTGAAATCATGGGGCTCAACCCCGTAATTGCTTTGGAAACTGTCAAACTCGAGTACCGGAGGGGCAGGCGGAATTCCTGGTGTAGCGGTGAAATGCGTAGATATCAGGAAGAACACCGGTGGCGAAGGCGGCCTGCTGGACGGTAACTGACGTTCAGGCTCGAAAGCGTGGGGAGCAA…	Firmicutes	Clostridia	Lachnospirales	Lachnospiraceae	Oribacterium	0.000240414	0.000399285	36.4821	0.000558054	0.000451423	79.6875	1.33e-05	6.3e-05	5.58659	1.11e-06	0.0861439	1.28543e-05	0.99999	-0.169508	0.16951
ASV589	TGAGGAATATTGGTCAATGGGCGCAAGCCTGAACCAGCCAAGTAGCGTGCAGGACGACTGCCCTATGGGTTGTAAACTGCTTTTATGCGGGGATAAAGTGGGCCACGCGTGGCTTATTGCAGGTACCGCATGAATAAGGACCGGCTAATTCCGTGCCAGCAGCCGCGGTAATACGGAAGGTCCGGGCGTTATCCGGATTTATTGGGTTTAAAGGGAGCGTAGGCGGGCTGTTAAGCGTGTCGTGAAAAGCATCGGCTCAACCGGTGTCGTGCGGCGCGGACTGGCGGTCTTGAGTGGGTAGAAAGCCGGCGGAATTCGTGGTGTAGCGGTGAAATGCTTAGATATCACGAAGAACTCCGATTGCGAAGGCAGCTGGCTGTATCCTTACTGACGCTAAAG…	Bacteroidota	Bacteroidia	Bacteroidales	Prevotellaceae	Prevotellaceae UCG-001	0.000243147	0.000662317	19.544	0.000573582	0.000923651	46.0938	6.86e-06	9.15e-05	0.558659	7.84e-08	0.109096	7.18375e-07	0.999999	-0.214673	0.214673
ASV590	TGGGGGATATTGCGCAATGGGGGAAACCCTGACGCAGCAACGCCGCGTGAAGGAAGAAGGCTTTCGGGTTGTAAACTTCTGTTCTTAGGGAAGAAGACAGTGACGGTACCTAAGGAGCAAGTCACGGCTAACTACGTGCCAGCAGCCGCGGTAATACGTAGGTGACAAGCGTTGTCCGGATTTACTGGGTGTAAAGGGCGTGTAGGCGGGATATCAAGTCAGTCGTGAAATACCGAGGCTTAACTTCGGGGCTGCGATTGAAACTGATATTCTTGAGTGTCGGAGAGGAAAGCGGAATTCCTAGTGTAGCGGTGAAATGCGTAGATATTAGGAGGAACACCAGTGGCGAAGGCGGCTTTCTGGACGATAACTGACGCTGAGACGCGAAAGTGTGGGGAG…	Firmicutes	Clostridia	Monoglobales	Monoglobaceae	Monoglobus	0.000282825	0.000473613	45.2769	7.03e-06	4.2e-05	3.125	0.00048004	0.000538668	75.419	6.36e-07	0.0924134	6.88287e-06	0.999995	-0.181846	0.181847
ASV591	TGAGGAATATTGGTCAATGGGCGAGAGCCTGAACCAGCCAAGTAGCGTGCAGGACGACTGCCCTATGGGTTGTAAACTGCTTTTATAGGGGAATAAAGTGAGGCACGTGTGCCTTTTTGTATGTACCCTATGAATAAGGACCGGCTAATTCCGTGCCAGCAGCCGCGGTAATACGGAAGGTCCGGGCGTTATCCGGATTTATTGGGTTTAAAGGGAGCGCAGGCTGGAGGTTAAGCGTGACGTGAAATGTAGCCGCTCAACGGCTGAGTTGCGTCGCGAACTGGTTTCCTTGAGTGGGTACGACGGAGGCGGAATTCGTGGTGTAGCGGTGAAATGCTTAGATATCACGAAGAACCCCGATTGCGAAGGCAGCCTCCGAGTCCTCAACTGACGCTAATG…	Bacteroidota	Bacteroidia	Bacteroidales	Prevotellaceae	Prevotella	0.000243507	0.000737039	31.2704	0.000575117	0.00105395	71.875	6.38e-06	5e-05	2.23464	5.79e-07	0.0839619	6.8994e-06	0.999995	-0.165215	0.165216
ASV592	TGGGGGATATTGCACAATGGAGGCAACTCTGATGCAGCGACGCCGCGTGGGTGAAGAAGTTATTCGTAATGTAAAGCCCTATCAGCAGGGAAGATAATGACGGTACCTGACTAAGAAGCCCCGGCTAACTACGTGCCAGCAGCCGCGGTAATACGTAGGGGGCAAGCGTTATCCGGATTTACTGGGTGTAAAGGGAGCGCAGACGGGATAGCAAGCCAGATGTGGAAGCCATAGGCATAACCTGTGGAGTGCATTTGGAACTGTTAACCTTGAGTGCCGGAGGGGTAAGCGGAATTCCCAGTGTAGCGGTGAAATGCGTAGATATTGGGAAGAACACCGGTGGCGAAGGCGGCTTACTGGACGGTAACTGACGTTGAGGCTCGAAAGCGTGGGGAGCAA…	Firmicutes	Clostridia	Lachnospirales	Lachnospiraceae	Lachnospiraceae NK3A20 group	0.000233188	0.000408468	36.1564	0.000529762	0.000481584	78.125	2.11e-05	0.000111536	6.14525	0.0829173	0.104494	0.793516	0.428092	-0.1227	0.288534
ASV593	TGAGGAATATTGGTCAATGGGCGCGAGCCTGAACCAGCCAAGTAGCGTGAAGGAAGACTGCCCTATGGGTTGTAAACTTCTTTTGTTTGGGAATAAAGTCCGCTACGTGTAGCGGTTTGTATGTACCATACGAATAAGCATCGGCTAATTCCGTGCCAGCAGCCGCGGTAATACGGAAGATGCGAGCGTTATCCGGATTTATTGGGTTTAAAGGGAGCGTAGGCGGCCCGTTAAGTCAGCGGTTAAATGTCAGTGCCCAACATTGGCATGCCGTTGATACTGGTGGGCTTGAATACACACAAGGATGGTGGAATTCGTCGTGTAGCGGTGAAATGCTTAGATATGACGAAGAACTCCGATTGCGAAGGCAGCCATCTGGGGTGCGATTGACGCTGAGGC…	Bacteroidota	Bacteroidia	Bacteroidales	Prevotellaceae	Prevotellaceae UCG-003	0.000289565	0.00101804	19.2182	0.000315579	0.00113284	12.5	0.000270962	0.000926819	24.0223	0.485346	0.12168	3.98871	8.31709e-05	0.245911	0.724782
ASV594	TGAGGAATATTGGTCAATGGACGAGAGTCTGAACCAGCCAAGTAGCGTGAAGGATGACTGCCCTATGGGTTGTAAACTTCTTTTGTTTGGGAATAAAGTCCGCTACGTGTAGCGGTTTGTATGTACCATACGAATAAGCATCGGCTAATTCCGTGCCAGCAGCCGCGGTAATACGGAAGATGCGAGCGTTATCCGGATTTATTGGGTTTAAAGGGAGCGTAGGCGGCCCGTTAAGTCAGCGGTTAAATGTCAGTGCCCAACATTGGCATGCCGTTGATACTGGTGGGCTTGAATACACACAAGGATGGTGGAATTCGTCGTGTAGCGGTGAAATGCTTAGATATGACGAAGAACTCCGATTGCGAAGGCAGCCATCTGGGGTGCGATTGACGCTGAGGC…	Bacteroidota	Bacteroidia	Bacteroidales	Prevotellaceae	Prevotellaceae UCG-003	0.000175528	0.00158957	6.18893	0.000387687	0.00241698	14.0625	2.38e-05	0.000317739	0.558659	0.00638375	0.0717871	0.0889262	0.929199	-0.134875	0.147643
ASV595	TGAGGAATATTGGTCAATGGGCGAGAGCCTGAACCAGCCAAGTAGCGTGCAGGAAGACTGCCCTATGGGTTGTAAACTGCTTTTATGCGGGGATAAAGTGGCGTACGTGTACGCTATTGCAGGTACCGCATGAATAAGGACCGGCTAATTCCGTGCCAGCAGCCGCGGTAATACGGAAGGTCCAGGCGTTATCCGGATTTATTGGGTTTAAAGGGAGCGCAGGCGGGCCTTTAAGCGTGTTGTGAAATGTACCGGCTCAACCGGTGAGTTGCAGCGCGAACTGGAGGTCTTGAGTGAGTTCGATGTGGGCGGAATTCGTGGTGTAGCGGTGAAATGCTTAGATATCACGAAGAACTCCGATTGCGAAGGCAGCCCACAAGGCCTTTACTGACGCTAAAG…	Bacteroidota	Bacteroidia	Bacteroidales	Prevotellaceae	Prevotella	0.000257267	0.0012306	12.0521	0.00060771	0.00184832	26.5625	6.67e-06	6.1e-05	1.67598	1.81e-08	0.12255	1.47444e-07	1	-0.241148	0.241148
ASV596	TTGGGAATATTGGACAATGGAGGAAACTCTGATCCAGTGACGCCGCGTGAAGGAAGAAGGTCTTCGGATTGTAAACTTATTTTGTCAGGGAAGAAGAAAGTGACTGTACCTGAAGAAAAAGCACCGGCTAACTACGTGCCAGCAGCCGCGGTAATACGTAGGGTGCAAGCGTTATCCGGATTTACTGGGTGTAAAGGGCGAGTAGACGGTGATGCAAGTCAGATGTGAAATGCTAGGGCTTAACCTTAGAACTGCATCTGAAACTGTGTTACTAGAGTGCAGGAGAGGTAAGCGGAATTTCTAGTGTAGCGGTGAAATGCGTAGATATTAGGAAGAACATCAGTGGCGAAGGCGGCTTACTGGACTGTAACTGACGTTGAGGCGCGAAAGCGTGGGGAG…	Firmicutes	Clostridia	Clostridia UCG-014	Unclassified Family	Unclassified Genus	0.000308124	0.00105527	16.6124	8.53e-05	0.000441419	5.46875	0.00046746	0.00130755	24.581	0.040487	0.0985825	0.410691	0.681586	-0.153498	0.234472
ASV597	TGAGGAATATTGGTCAATGGGCGCAAGCCTGAACCAGCCAAGTAGCGTGCAGGACGACTGCCCTATGGGTTGTAAACTGCTTTTATACGGGAATAAAGTGTGCCACGTGTGGTGTTTTGTATGTACCGTATGAATAAGGACCGGCTAATTCCGTGCCAGCAGCCGCGGTAATACGGAAGGTCCGGGCGTTATCCGGATTTATTGGGTTTAAAGGGAGCGCAGGCCGGTGCTTAAGCGTGACGTGAAATGTAGCCGCTCAACGGCTGACGTGCGTCGCGAACTGGGTGCCTTGAGTGAGTACGACGTGTACGGAATTCGTGGTGTAGCGGTGAAATGCTTAGATATCACGAAGAACCCCGATTGCGAAGGCAGTGCACGAGTCCTTAACTGACGCTAATG…	Bacteroidota	Bacteroidia	Bacteroidales	Prevotellaceae	Prevotella	0.000215266	0.00134797	23.127	0.000510975	0.00205113	52.3438	3.81e-06	2.61e-05	2.23464	6.14e-07	0.088938	6.90218e-06	0.999994	-0.175007	0.175008
ASV598	TGAGGAATATTGGTCAATGGGCGAGAGCCTGAACCAGCCAAGTAGCGTGCAGGAAGACGGCCCTATGGGTTGTAAACTGCTTTTATGCGGGGATAAAGTCGGCTACGCGTAGCCGTTTGTAGGTACCGCATGAATAAGGACCGGCTAATTCCGTGCCAGCAGCCGCGGTAATACGGAAGGTCCGGGCGTTATCCGGATTTATTGGGTTTAAAGGGAGCGCAGGCCGATGGTTAAGCGTGACGTGAAATGTAGCCGCTCAACGGCTGAGTTGCGTCGCGAACTGGCTGTCTTGAGTGAGTTCGATGTGGGCGGAATTCGTGGTGTAGCGGTGAAATGCTTAGATATCACGAAGAACTCCGATTGCGAAGGCAGCCCACAAGGCCTTTACTGACGCTAAAG…	Bacteroidota	Bacteroidia	Bacteroidales	Prevotellaceae	Prevotella	0.000244481	0.00166032	10.4235	0.000579836	0.00253299	23.4375	4.67e-06	4.42e-05	1.11732	1.96e-08	0.112049	1.74945e-07	1	-0.220484	0.220484
ASV599	TGAGGAATATTGGTCAATGGGCGAGAGCCTGAACCAGCCAAGTAGCGTGCAGGACGACTGCCCTATGGGTTGTAAACTGCTTTTATGCGGGAATAAAGTGAGGCACGTGTGCCTTTTTGTATGTACCGCATGAATAAGGACCGGCTAATTCCGTGCCAGCAGCCGCGGTAATACGGAAGGTCCGGGCGTTATCCGGATTTATTGGGTTTAAAGGGAGCGCAGGCCGGCCTTTAAGCGTGACGTGAAATGTAGGCGCTCAACGTCTGAATTGCGTCGCGAACTGGAGGCCTTGAGTGAGTACGACGTCGGCGGAATTCGTGGTGTAGCGGTGAAATGCTTAGATATCACGAAGAACCCCGATTGCGAAGGCAGCCGACGAGTCCTCAACTGACGCTAATG…	Bacteroidota	Bacteroidia	Bacteroidales	Prevotellaceae	Prevotella	0.000255402	0.000454899	39.0879	0.000591696	0.000541888	86.7188	1.49e-05	7.89e-05	5.02793	0.214195	0.127696	1.67738	0.0944894	-0.0370789	0.465469
ASV600	TGAGGAATATTGGTCAATGGGCGGAAGCCTGAACCAGCCAAGTAGCGTGCAGGATGACGGCCCTATGGGTTGTAAACTGCTTTTATAGGGGGATAAAGTGAGGTATGGATACCTTTTTGCATGTACCCTATGAATAAGGACCGGCTAATTCCGTGCCAGCAGCCGCGGTAATACGGAAGGTCCGGGCGTTATCCGGATTTATTGGGTTTAAAGGGAGCGTAGGCCGGATGCTAAGCGTGACGTGAAATGCCGTGGCTCAACCATGGCACTGCGTCGCGAACTGGTGTTCTTGAGTATGCAGGAGGCAGGCGGAATTCGTGGTGTAGCGGTGAAATGCTTAGATATCACGAGGAACTCCGATTGCGAAGGCAGCTTGCTGCTGCTTTACTGACGCTGAAG…	Bacteroidota	Bacteroidia	Bacteroidales	Prevotellaceae	Prevotellaceae UCG-001	0.000255555	0.000505652	28.6645	5.29e-05	0.000191153	8.59375	0.000400496	0.000601668	43.0168	0.0113765	0.0818439	0.139003	0.889539	-0.149672	0.172425
ASV601	TGAGGAATATTGGTCAATGGGCGAGAGCCTGAACCAGCCAAGTAGCGTGCAGGATGACGGCCCTATGGGTTGTAAACTGCTTTTGTGCGGGAATAACGGTCGCCACGTGTGGTGATGTGCATGTACCGTACGAATAAGGATCGGCTAACTCCGTGCCAGCAGCCGCGGTAATACGGAGGATCCGAGCGTTATCCGGATTTATTGGGTTTAAAGGGAGCGTAGGCGGAGGATCAAGTCAGTTGTGAAATGTAGGCGCTTAACGTCTGCACTGCAGTTGAAACTGGTTCCCTTGAGTGCGTAAGAGGCAGGCGGAATTCGTCGTGTAGCGGTGAAATGCTTAGATATGACGAAGAACTCCGATCGCGAAGGCAGCTTGCCGGGCCGCAACTGACGCTGAAG…	Bacteroidota	Bacteroidia	Bacteroidales	Bacteroidales UCG-001	Unclassified Genus	0.000234261	0.000658852	24.43	0.000545043	0.000927085	55.4688	1.2e-05	0.000106926	2.23464	3.75e-07	0.1208	3.10022e-06	0.999998	-0.237704	0.237705
ASV602	TGAGGAATATTGGTCAATGGGCGAGAGCCTGAACCAGCCAAGTAGCGTGCAGGATGACGGCCCTATGGGTTGTAAACTGCTTTTATGCGGGGATAAAGTTCGCCATGCGTGGTGTTTTGCATGTACCGCATGAATAAGGACCGGCTAATTCCGTGCCAGCAGCCGCGGTAATACGGAAGGTCCGGGCGTTATCCGGATTTATTGGGTTTAAAGGGAGCGCAGGCGGGCTATTAAGCGTGACGTGAAATGTGGCGGCTCAACCGCCGAACTGCGTCGCGAACTGGTGGTCTTGAGTAGGTACGACGTGGACGGAATTCGTGGTGTAGCGGTGAAATGCTTAGATATCACGAAGAACCCCGATTGCGAAGGCAGTCCACGAGTCCCTTACTGACGCTAATG…	Bacteroidota	Bacteroidia	Bacteroidales	Prevotellaceae	Prevotella	0.000223582	0.000572938	23.7785	0.000530162	0.000789704	55.4688	4.35e-06	4.2e-05	1.11732	0.125136	0.0936135	1.33673	0.182304	-0.0590716	0.309344
ASV603	TGAGGAATATTGGTCAATGGGCGGAAGCCTGAACCAGCCAAGTAGCGTGCAGGAAGACTGCCCTATGGGTTGTAAACTGCTTTTATGCGGGAATAAAGTGAGGCACGTGTGCCTTTTTGTATGTACCGCATGAATAAGGACCGGCTAATTCCGTGCCAGCAGCCGCGGTAATACGGAAGGTCCGGGCGTTATCCGGATTTATTGGGTTTAAAGGGAGCGCAGGCCGGAGATTAAGCGTGACGTGAAATGTAGGGGCTCAACCTTTGAATTGCGTCGCGAACTGGTTTTCTTGAGTGAGTACGACGGAGGCGGAATTCGTGGTGTAGCGGTGAAATGCTTAGATATCACGAAGAACCCCGATTGCGAAGGCAGCCTCCGAGTCCTTAACTGACGCTAATG…	Bacteroidota	Bacteroidia	Bacteroidales	Prevotellaceae	Prevotella	0.000230144	0.000809078	24.1042	0.000536496	0.00118272	55.4688	1.11e-05	8.55e-05	1.67598	1.72e-07	0.0854554	2.00741e-06	0.999998	-0.168154	0.168155
ASV604	TGGGGAATATTGGGCAATGGGGGAAACCCTGACCCAGCAACGCCGCGTGAAGGAAGAAGGCCTTCGGGTTGTAAACTTCTTTTACCAGGGACGAAGGACGTGACGGTACCTGGAGAAAAAGCCACGGCTAACTACGTGCCAGCAGCCGCGGTAATACGTAGGTGGCAAGCGTTGTCCGGATTTACTGGGTGTAAAGGGCGTGTAGGCGGAGCAGCAAGTCAGAAGTGAAATCTCCGGGCTTAACCCGGAAACTGCTTTTGAAACTGTTGCCCTTGAGTATCGGAGAGGCAGGCGGAATTCCTAGTGTAGCGGTGAAATGCGTAGATATTAGGAGGAACACCAGTGGCGAAGGCGGCCTGCTGGACGACAACTGACGCTGAGGCGCGAAAGCGTGGGGAG…	Firmicutes	Clostridia	Oscillospirales	Oscillospiraceae	UCG-005	0.000211178	0.000662292	26.3844	0.000472933	0.000923856	60.9375	2.4e-05	0.000240684	1.67598	0.0150087	0.0706568	0.212417	0.831924	-0.124026	0.154043
ASV605	TGAGGAATATTGGTCAATGGGCGCGAGCCTGAACCAGCCAAGTAGCGTGCAGGATGACGGCCCTATGGGTTGTAAACTGCTTTTATACAGGGATAAAGTGGGGAACGTGTTCCCTTTTGTAGGTACTGTATGAATAAGGACCGGCTAATTCCGTGCCAGCAGCCGCGGTAATACGGAAGGTCCGGGCGTTATCCGGATTTATTGGGTTTAAAGGGAGCGCAGGCCGATGGTTAAGCGTGACGTGAAATGTAGCCGCTCAACGGCTGCACTGCGTCGCGAACTGGCTATCTTGAGTGAGTTCGATGTTGGCGGAATTCGTGGTGTAGCGGTGAAATGCTTAGATATCACGAAGAACTCCGATTGCGAAGGCAGCCAACAAGGCCTTTACTGACGCTAAAG…	Bacteroidota	Bacteroidia	Bacteroidales	Prevotellaceae	Prevotella	0.000224122	0.000660779	14.3322	0.000289138	0.000722127	19.5312	0.00017763	0.000608916	10.6145	0.176242	0.121986	1.44477	0.149546	-0.0637963	0.41628
ASV607	TGGGGAATATTGCACAATGGGCGCAAGCCTGATGCAGCGACGCCGCGTGCGGGATGGAGGCCTTCGGGTTGTAAACCGCTTTTGTTCAAGGGCAAGGCACGGTTTCGGCCGTGTTGAGTGGATTGTTCGAATAAGCACCGGCTAACTACGTGCCAGCAGCCGCGGTAATACGTAGGGTGCAAGCGTTATCCGGATTTATTGGGCGTAAAGGGCTCGTAGGCGGTTCGTCGCGTCCGGTGTGAAAGTCCATCGCTTAACGGTGGATCCGCGCCGGGTACGGGCGGGCTTGAGTGCGGTAGGGGAGACTGGAATTCCCGGTGTAACGGTGGAATGTGTAGATATCGGGAAGAACACCAATGGCGAAGGCAGGTCTCTGGGCCGTTACTGACGCTGAGGAGC…	Actinobacteriota	Actinobacteria	Bifidobacteriales	Bifidobacteriaceae	Bifidobacterium	0.000208312	0.00114567	16.9381	1.57e-05	8.64e-05	3.90625	0.000346073	0.00148334	26.257	0.0317369	0.0884125	0.358964	0.71987	-0.142236	0.20571
ASV608	TGAGGAATATTGGTCAATGGTCGAGAGACTGAACCAGCCAAGTAGCGTGCGGGATGACGGCCCTATGGGTTGTAAACCGCTTTTGCAGGGGAATAAAGTGGCGCACGTGTGCGTTTTTGCATGTACCCTGAGAATAAGGACCGGCTAATTCCGTGCCAGCAGCCGCGGTAATACGGAAGGTCCGGGCGTTATCCGGATTTATTGGGTTTAAAGGGAGCGCAGGCCGTGGGTTAAGCGTGACGTGAAAAGCAGCGGCTCAACCGTTGTCGTGCGTCGCGAACTGGCCCGCTTGAGTGGGATCGACGTAGGCGGAATTCGTGGTGTAGCGGTGAAATGCTTAGATATCACGAAGAACCCCGATTGCGAAGGCAGCCTACGAGGCCTCTACTGACGCTAAAG…	Bacteroidota	Bacteroidia	Bacteroidales	Prevotellaceae	Prevotella	0.000232867	0.000538341	30.6189	0.000540347	0.000724779	68.75	1.3e-05	7.39e-05	3.35196	0.0405429	0.0938054	0.432202	0.665899	-0.144042	0.225128
ASV609	TGAGGAATATTGGTCAATGGGCGAGAGCCTGAACCAGCCAAGTAGCGTGCAGGAAGACTGCCCTATGGGTTGTAAACTGCTTTTATGCGGGGATAAAGTGGGCCACGCGTGGTCTTTTGCAGGTACCGCATGAATAAGGACCGGCTAATTCCGTGCCAGCAGCCGCGGTAATACGGAAGGTCCAGGCGTTATCCGGATTTATTGGGTTTAAAGGGAGCGCAGGCGGGCCTTTAAGCGTGTTGTGAAATGTACCGGCTCAACCGGTGAGTTGCAGCGCGAACTGGAGGTCTTGAGTGAGTTCGATGTGGGCGGAATTCGTGGTGTAGCGGTGAAATGCTTAGATATCACGAAGAACTCCGATTGCGAAGGCAGCCCACAAGGCCTTTACTGACGCTAAAG…	Bacteroidota	Bacteroidia	Bacteroidales	Prevotellaceae	Prevotella	0.000220742	0.000878629	16.9381	0.000515671	0.00130029	38.2812	9.84e-06	9.12e-05	1.67598	2.13e-07	0.105541	2.0154e-06	0.999998	-0.207678	0.207678
ASV610	TGAGGAATATTGGTCAATGGTGGGAACACTGAACCAGCCATGCCGCGTGAGGGAGGAAGGCCCTATGGGTTGTAAACCTCTTTTGCACGGGAGTAATAAGGCTCATGCGTGGGCCGATGAGAGTACCGTGCGAATAAGCATCGGCTAACTCCGTGCCAGCAGCCGCGGTAATACGGAGGATGCAAGCGTTATCCGGATTTATTGGGTTTAAAGGGTGCGCAGGCGGCGCGTTAAGTCAGCGGTGAAATGTCCCGGCTCAACCGGGGAGCTGCCGTTGATACTGGCGTGCTTGAGTGCGAACGGCGCCGGCGGAATGTGTCATGTAGCGGTGAAATGCATAGATATGACACAGAACACCGATCGCGAAGGCAGCTGGCGAGGACGTTACTGACGCTGAGG…	Bacteroidota	Bacteroidia	Bacteroidales	F082	Unclassified Genus	0.00019911	0.00091161	14.658	0.000452104	0.00136719	28.9062	1.82e-05	0.000100768	4.46927	2.86e-06	0.107199	2.66585e-05	0.999979	-0.210938	0.210944
ASV611	TGAGGAATATTGGTCAATGGGCGGAAGCCTGAACCAGCCATGCCGCGTGCGGGAAGTAGGTCCTATGGATTGTGAACCGCTTTTGCAGTGGAGCAATAAGGATGTCGAGACATCCGATGAGAGTACACTGCGAATAAGCATCGGCTAACTCCGTGCCAGCAGCCGCGGTAATACGGAGGATGCGAGCGTTATCCGGAATCATTGGGTTTAAAGGGTGCGTAGGCGGCTATGTAAGCCCGGGGTGAAATTCAGGGGCCCAACCCCTGACCTGCCTCGGGAACTGTATAGCTGGAGTACGCTTGCCGCGGGAGGAATGAGTGGTGTAGCGGTGAAATGCATAGATATCACTCAGAACACCGATTGCGAAGGCATCCCGCGAAGGCGCGACTGACGCTGAGG…	Bacteroidota	Bacteroidia	Bacteroidales	Rikenellaceae	Rikenellaceae RC9 gut group	0.000241454	0.000467775	25.7329	0.000576072	0.000576358	60.1562	2.17e-06	2.05e-05	1.11732	0.00478338	0.0839592	0.0569726	0.954604	-0.160427	0.169994
ASV612	TGAGGAATATTGGTCAATGGTCGCAAGACTGAACCAGCCAAGTAGCGTGCAGGACGACGGCCCTACGGGTTGTAAACTGCTTTTATGCGGGGATAACCGGCGGCACTTGTGCCGCCCTGCAGGTACCGCATGAATAAGGACCGGCTAATTCCGTGCCAGCAGCCGCGGTAATACGGAAGGTCCGGGCGTTATCCGGATTTATTGGGTTTAAAGGGAGCGCAGGCGGGAGTCTAAGCGTGCCGTGAAAAGCTGTGGCTCAACCACAGTCGTGCGGCGCGAACTGGTCTTCTTGAGTTCACGGTAAGCGGGCGGAATTCGTGGTGTAGCGGTGAAATGCTTAGATATCACGAGGAACCCCGATTGCGAAGGCAGCCCGCTGCAGTGTTACTGACGCTCATG…	Bacteroidota	Bacteroidia	Bacteroidales	Prevotellaceae	Prevotellaceae UCG-001	0.000234925	0.000700593	16.2866	0.000547912	0.00100071	35.1562	1.11e-05	7.46e-05	2.7933	0.168361	0.10321	1.63125	0.103866	-0.0347299	0.371453
ASV613	TGAGGAATATTGGTCAATGGGCGAGAGCCTGAACCAGCCAAGTAGCGTGGAGGATGACGGCCCTACGGGTTGTAAACTCCTTTTATCAGGGGATAAAGTGCCCTACGTGTAGGGCTTTGCAGGTACCTGATGAATAAGGACCGGCTAATTCCGTGCCAGCAGCCGCGGTAATACGGAAGGTCCGGGCGTTATCCGGATTTATTGGGTTTAAAGGGAGCGCAGACGGGCTGTTAAGCGTGACGTGAAATCCGGGGGCTCAACCTTCGGCTGCGTCGCGAACTGGCGGCCTTGAGTGGACGGTAGGCAGGCGGAATTCGTGGTGTAGCGGTGAAATGCTTAGATATCACGAAGAACCCCGATTGCGAAGGCAGCTTGCCGCAGTCTTACTGACGTTCATGC…	Bacteroidota	Bacteroidia	Bacteroidales	Prevotellaceae	Prevotella	0.000234716	0.000681592	23.127	0.000562952	0.000964082	55.4688	0	0	0	2.43e-09	0.102849	2.36397e-08	1	-0.20238	0.20238
ASV615	TGAGGAATATTGGTCAATGGGCGAGAGCCTGAACCAGCCAAGTAGCGTGCAGGACGACGGCCCTATGGGTTGTAAACTGCTTTTATGCGGGGATAAAGTTCACTACGTGTAGTGTTTTGCAGGTACCGCATGAATAAGGACCGGCTAATTCCGTGCCAGCAGCCGCGGTAATACGGAAGGTCCGGGCGTTATCCGGATTTATTGGGTTTAAAGGGAGCGTAGGCTGGGGTATAAGCGTGACGTGAAATGTAGTTGCTCAACATCTGCACTGCGTCGCGAACTGTTCCTCTTGAGTGAGTTGAAAGCCGGCGGAATTCGTGGTGTAGCGGTGAAATGCTTAGATATCACGAAGAACTCCGATTGCGAAGGCAGCTGGCTGTACCTTTACTGACGCTGAAG…	Bacteroidota	Bacteroidia	Bacteroidales	Prevotellaceae	Prevotella	0.000248922	0.000783194	34.202	6.21e-05	0.000153215	22.6562	0.000382494	0.000996214	42.4581	0.124508	0.109272	1.13943	0.255414	-0.0905111	0.339527
ASV616	TGGGGAATATTGGGCAATGGGGGAAACCCTGACCCAGCAACGCCGCGTGAAGGAAGAAGGCTTTCGGGTTGTAAACTTCTTTTATCTGGGACGAAGGAAGTGACGGTACCAGATGAATAAGCCACGGCTAACTACGTGCCAGCAGCCGCGGTAATACGTAGGTGGCAAGCGTTGTCCGGATTTACTGGGTGTAAAGGGCGCGTAGGCGGGATTTTAAGTCAGATGTGAAATGTCGGGGCTCAACCCCGGAACTGCATTTGAAACTGAAGTTCTTGAGTATCGGAGAGGCAGGCGGAATTCCTAGTGTAGCGGTGAAATGCGTAGATATTAGGAGGAACACCAGTGGCGAAGGCGGCCTGCTGGACGACAACTGACGCTGAGGCGCGAAAGCGTGGGGAG…	Firmicutes	Clostridia	Oscillospirales	Oscillospiraceae	Unclassified Genus	0.00025325	0.000283663	64.1694	8.64e-05	0.000163173	30.4688	0.00037259	0.000291214	88.2682	0.0873631	0.101996	0.856534	0.392373	-0.113339	0.288066
ASV617	TGAGGAATATTGGTCAATGGGCGAGAGCCTGAACCAGCCAAGTAGCGTGCGGGACGAAGGCCCTATGGGTTGTAAACCGCTTTTACGGGGGGATAAAGTGAGTGACGTGTCATTCATTGCAGGTACCCCGCGAATAAGGACCGGCTAATTCCGTGCCAGCAGCCGCGGTAATACGGAAGGTCCGGGCGTTATCCGGATTTATTGGGTTTAAAGGGAGCACAGGCCGGCTGTCAAGCGTGTTGTGAAATGTAGGTGCTCAACGCCTGACTTGCAGCGCGAACTGACGGTCTTGAGTGCGCGCAACGTTGGCGGAATTTGTCGTGTAGCGGTGAAATGCTTAGATATGACGAAGAACTCCGATTGCGAAGGCAGCTGACGGGAGCGTTACTGACGCTTAAG…	Bacteroidota	Bacteroidia	Bacteroidales	Prevotellaceae	Prevotella_7	0.000327456	0.00204718	13.0293	2.89e-05	0.000177109	3.125	0.000540956	0.00265633	20.1117	0.0923899	0.112864	0.818594	0.413655	-0.129698	0.314478
ASV618	TGAGGAATATTGGACAATGGCCGGAAGGCTGATCCAGCCATGCCGCGTGCGGGAGGACGGCCCTATGGGTTGTAAACCGCTTTTGCGAGGGAGCAATAATCACTACGCGTAGTGAGATGAGAGTACCTTACGAATAAGCATCGGCTAACTCCGTGCCAGCAGCCGCGGTAATACGGAGGATGCAAGCGTTATCCGGATTTATTGGGTTTAAAGGGTGCGTAGGCGGCTTGGTAAGCGGGAGGTGAAATGCCGGCGCTCAACGTCGGAAGTGCCTCCCGAACTGTCGGGCTTGAATGACACTGCCGTGGGAGGAATGTGTGGTGTAGCGGTGAAATGCATAGAGATCACACAGAACACCGATTGCGAAGGCATCTCACGAAGTGTTGATTGACGCTGAGG…	Bacteroidota	Bacteroidia	Bacteroidales	Rikenellaceae	Rikenellaceae RC9 gut group	0.00020484	0.000660561	23.4528	0.000482997	0.00095426	53.9062	5.93e-06	4.8e-05	1.67598	2.79e-07	0.0950159	2.93306e-06	0.999998	-0.186967	0.186968
ASV619	TGGGGGATATTGCACAATGGAGGAAACTCTGATGCAGCGACGCCGCGTGAGTGAAGAAGTATTTCGGTATGTAAAGCTCTATCAGCAGGGAAGATAATGACAGTACCTGACCAAGAAGCCCCGGCTAACTACGTGCCAGCAGCCGCGGTAATACGTAGGGGGCAAGCGTTATCCGGATTTACTGGGTGTAAAGGGAGCGTAGACGGAATCGCAAGTCTGAAGTGAAATCCCCGGGCTCAACCCGGGAACTGCTTTGGAAACTGCGAGTCTGGAGTGTCGGAGAGGTAAGCGGAATTCCTGGTGTAGTAGTGAAATGCGTAGATATCAGGAAGAACACCGGAGGCGAAGGCGGCTTACTGGACGATAACTGACGTTGAGGCTCGAAAGCGTGGGGAGCAA…	Firmicutes	Clostridia	Lachnospirales	Lachnospiraceae	Oribacterium	0.000200851	0.00180941	6.18893	9.57e-05	0.000635784	7.03125	0.000276013	0.0023049	5.58659	0.117505	0.0959262	1.22495	0.221534	-0.0712532	0.306264
ASV620	TGAGGAATATTGGTCAATGGACGTAAGTCTGAACCAGCCAAGTAGCGTGCAGGATGACGGCCCTATGGGTTGTAAACTGCTTTTATATAGGGATAAAGTTCACTACGTGTAGTGTTTTGTAGGTACTATATGAATAAGGACCGGCTAATTCCGTGCCAGCAGCCGCGGTAATACGGAAGGTCCGGGCGTTATCCGGATTTATTGGGTTTAAAGGGAGCGCAGGCTGATGATTAAGCGTGACGTGAAATGTAGCCGCTCAACGGCTGAACTGCGTCGCGAACTGGTTATCTTGAGTGAGTTCGATGTTGGCGGAATTCGTGGTGTAGCGGTGAAATGCTTAGATATCACGAAGAACTCCGATTGCGAAGGCAGCCAACAAGGCCTTTACTGACGCTAAAG…	Bacteroidota	Bacteroidia	Bacteroidales	Prevotellaceae	Prevotella	0.000244271	0.00305639	4.88599	0.000585868	0.0047122	11.7188	0	0	0	1.35e-07	0.116935	1.1509e-06	0.999999	-0.230098	0.230098
ASV622	TGAGGAATATTGGTCAATGGGCGAGAGCCTGAACCAGCCAAGTAGCGTGCAGGATGACGGCCCTATGGGTTGTAAACTGCTTTTATGCGGGGATAAAGTGAGGGACGTGTCCCTTTTTGTAGGTACCGCATGAATAAGGACCGGCTAATTCCGTGCCAGCAGCCGCGGTAATACGGAAGGTCCGGGCGTTATCCGGATTTATTGGGTTTAAAGGGAGCGCAGGCGGCCTTTTAAGCGTGACGTGAAATGCAGGTGCTCAACATCTGAGCTGCGTCGCGAACTGGAGGGCTTGAGTGAGTTCGATGTCAGCGGAATTCGTGGTGTAGCGGTGAAATGCTTAGATATCACGAAGAACCCCGATTGCGAAGGCAGCTGGCAAGGCCTTTACTGACGCTAAAG…	Bacteroidota	Bacteroidia	Bacteroidales	Prevotellaceae	Prevotella	0.000216071	0.000490043	36.1564	0.00050475	0.000652355	82.8125	9.64e-06	7.31e-05	2.7933	0.0790238	0.094002	0.840661	0.401194	-0.105948	0.263996
ASV623	TGGGGGATATTGCACAATGGGGGAAACCCTGATGCAGCGACGCCGCGTGAAGGAAGACGTATTTCGGTATGTAAACTTCTATCAGCAGGGAAGAAAATGACGGTACCTGACTAAGAAGCCCCGGCTAACTACGTGCCAGCAGCCGCGGTAATACGTAGGGGGCAAGCGTTATCCGGATTTACTGGGTGTAAAGGGAGCGTAGACGGCATGGCAAGTCTGATGTGAAACTCCGGGGCTTAACCCCGGACTTGCATTGGAAACTGTCAGGCTTGAGTACTGGAGGGGCAGGCGGAATTCCTGGTGTAGCGGTGAAATGCGTAGATATCAGGAGGAACACCGGTGGCGAAGGCGGCCTGCTGGACAGTAACTGACGTTGAGGCTCGAAAGCGTGGGGAGCAA…	Firmicutes	Clostridia	Lachnospirales	Lachnospiraceae	Acetitomaculum	0.000275656	0.000851061	15.9609	4.35e-05	0.00049044	0.78125	0.000441653	0.00100208	26.8156	0.0598387	0.101796	0.587827	0.557082	-0.140471	0.260148
ASV624	TGGGGAATATTGGGCAATGGGCGCAAGCCTGACCCAGCAACGCCGCGTGAAGGAAGAAGGCTTTCGGGTTGTAAACTTCTTTTGTCGGGGACGAGTAGAAGACGGTACCTGACGAATAAGCCACGGCTAACTACGTGCCAGCAGCCGCGGTAATACGTAGGTGGCAAGCGTTGTCCGGATTTACTGGGTGTAAAGGGCGTGTAGCCGGGTTGGCAAGTCAGATGTGAAATCTATGGGCTTAACTCATAAACTGCATTTGAAACTGCTGATCTTGAGTATCGGAGAGGCAATCGGAATTCCTAGTGTAGCGGTGAAATGCGTAGATATTAGGAGGAACACCAGTGGCGAAGGCGGATTGCTGGACGACAACTGACGGTGAGGCGCGAAAGCGTGGGGAGC…	Firmicutes	Clostridia	Oscillospirales	Oscillospiraceae	UCG-002	0.000209391	0.00085047	13.355	0.000450365	0.00125618	25	3.71e-05	0.000202277	5.02793	0.0302193	0.0943997	0.320121	0.749095	-0.155535	0.215974
ASV625	TGAGGAATATTGGTCAATGGGCGCGAGCCTGAACCAGCCAAGTAGCGTGGGGGATGACTGCCCTATGGGTTGTAAACCCCTTTTGCGCGGGGATAAACCGGCGGACGTGTCCGCCGCTGCAGGTACCGCGCGAATAAGGACCGGCTAATTCCGTGCCAGCAGCCGCGGTAATACGGAAGGTCCGGGCGTTATCCGGATTTATTGGGTTTAAAGGGAGCGTAGGCGGGAGATTAAGCGTGCTGTGAAATCCGGCGGCTCAACCGTCGCGAGCAGCGCGAACTGGTTTCCTTGAGTGCGCGGGAGGCAGGCGGAATTCGTGGTGTAGCGGTGAAATGCTTAGATATCACGAAGAACCCCGATTGCGAAGGCAGCCTGCCGTAGCGTTACTGACGCTGAAGC…	Bacteroidota	Bacteroidia	Bacteroidales	Prevotellaceae	Prevotellaceae NK3B31 group	0.00022265	0.00100771	10.0977	0.000523051	0.00150516	23.4375	7.84e-06	0.000104566	0.558659	0.187539	0.114105	1.64357	0.101293	-0.0369905	0.412069
ASV626	TGAGGAATATTGGTCAATGGCGGCAACGCTGAACCAGCCAAGTAGCGTGAGGGATTACGGCCCTATGGGTCTTAAACCTCTTTTGTTGGGGAGCAACCTGTGCCACTTGTGGCACACTGCGAGTACCCTTCGAATAAGCATCGGCTAACTCCGTGCCAGCAGCCGCGGTAATACGGAGGATGCGAGCGTTATCCGGATTTATTGGGTTTAAAGGGAGCGCGGACGGGAGATTAAGTCAGCTGTTAAATGGCGGCGCCCAACGCCGTCCTGCGGTTGATACTGGTTTCCTTGAGTGCGGCATGGGCAGGCGGAATTCACGGTGTAGCGGTGAAATGCTTAGATATCGTGAAGAACTCCGATCGCGAAGGCAGCCTGCCGGACCGTTACTGACGTTTAGGC…	Bacteroidota	Bacteroidia	Bacteroidales	Unclassified Family	Unclassified Genus	0.000235547	0.000571636	29.9674	0.000402609	0.000677841	46.875	0.000116083	0.000444574	17.8771	1.43e-08	0.0812224	1.75902e-07	1	-0.159825	0.159825
ASV627	TGAGGAATATTGGTCAATGGGCGAGAGCCTGAACCAGCCAAGTAGCGTGCAGGATGACGGCCCTATGGGTTGTAAACTGCTTTTGTACGGGAATAAAGTGCGGGACGTGTCCCGTTTTGTATGTACCGTAAGAATAAGGACCGGCTAATTCCGTGCCAGCAGCCGCGGTAATACGGAAGGTCCGGGCGTTATCCGGATTTATTGGGTTTAAAGGGAGCGCAGGCTGGAGATTAAGCGTGACGTGAAATGCCGCGGCTCAACCGTGGAAGTGCGTCGCGAACTGGTTTCCTTGAGTGTATTCGACGTCAGCGGAATTCGTGGTGTAGCGGTGAAATGCTTAGATATCACGAAGAACTCCGATTGCGAAGGCAGCTGGCGAGGCTATAACTGACGCTAAAG…	Bacteroidota	Bacteroidia	Bacteroidales	Prevotellaceae	Prevotella	0.000231776	0.000513594	28.9902	0.000534906	0.000672795	65.625	1.5e-05	0.000126581	2.7933	0.0313229	0.0898657	0.348552	0.727665	-0.14551	0.208156
ASV628	TGAGGAATATTGGTCAATGGACGAGAGTCTGAACCAGCCAAGTAGCGTGCAGGATGACGGCCCTATCGGGTTGTAAACTGCTTTTATGCGGGATCAATGGCAGTCACGTGTGACTGAGATGTGCGTACCGCATGAATAATGACCGGCTAATTCCGTGCCAGCAGCCGCGGTAATACGGAAGGTCAGGGCGTTATCCGGATTTATTGGGTTTAAAGGGAGCGCAGGCGGATTTGCAAGTCAGCCGTGAAAAGCTGTGGCTCAACCACAGTCGTGCGGTTGAAACTGCATGTCTTGAGACAGCGCAGCGGCACTGGAATTCGTGGTGTAGCGGTGAAATGCTTAGATATCACGAAGAACTCCGATCGCGAAGGCAGGTGCCGGGAGCTGTTCTGACGCTGA…	Bacteroidota	Bacteroidia	Bacteroidales	Prevotellaceae	Prevotellaceae UCG-001	0.000234276	0.000531259	26.3844	0.000550775	0.000707027	60.1562	7.95e-06	6.12e-05	2.23464	0.127827	0.107102	1.1935	0.233598	-0.0829237	0.338577
ASV629	TGGGGAATATTGCACAATGGGGGAAACCCTGATGCAGCGACGCCGCGTGAGTGATGAAGTATTTCGGTATGTAAAGCTCTATCAGCAGGGAAGAAAATGACGGTACCTGAGTAAGAAGCCCCGGCTAACTACGTGCCAGCAGCCGCGGTAATACGTAGGGGGCAAGCGTTATCCGGATTTACTGGGTGTAAAGGGAGCGCAGACGGCGGTGCAAGTCTGAAGTGAAATTCCACGGCTTAACTGTGGAACTGCTTTGGAAACTGTATTGCTAGAGTGCTGGAGAGGTAAGCGGAATTCCCAGTGTAGCGGTGAAATGCGTAGATATTGGGAAGAACACCGGTGGCGAAGGCGGCTTACTGGACAGTAACTGACGTTCATGCTCGAAGGCGTGGGGAGCAA…	Firmicutes	Clostridia	Lachnospirales	Lachnospiraceae	Moryella	0.000238545	0.000482233	24.43	0.000537627	0.000620745	52.3438	2.47e-05	0.000116605	4.46927	7.18e-09	0.101864	7.04603e-08	1	-0.200443	0.200443
ASV630	TGGGGAATATTGCACAATGGGCGAAAGCCTGATGCAGCGACGCCGCGTGAGTGAAGAAGTATTTCGGTATGTAAAGCTCTATCAGCAGGGAAGAAAATGACGGTACCTGACTAAGAAGCACCGGCTAAATACGTGCCAGCAGCCGCGGTAATACGTATGGTGCAAGCGTTATCCGGATTTACTGGGTGTAAAGGGAGCGTAGACGGCGAGGCAAGTCTGAAGTGAAAGCTCGGGGCTCAACCCCGGAACTGCTTTGGAAACTGTTTTGCTAGAGTGCAGGAGAGGCAAGTGGAATTCCTAGTGTAGCGGTGAAATGCGTAGATATTAGGAGGAACACCAGTGGCGAAGGCGGCTTGCTGGACTGTAACTGACGTTGAGGCTCGAAAGCGTGGGGAGCAA…	Firmicutes	Clostridia	Lachnospirales	Lachnospiraceae	Lachnospiraceae AC2044 group	0.000223632	0.00043165	32.2476	0.000519174	0.000528302	75	1.23e-05	0.000113369	1.67598	9.73e-07	0.0825934	1.17747e-05	0.999991	-0.162522	0.162524
ASV631	TGAGGAATATTGGTCAATGGACGGTAGTCTGAACCAGCCAAGTCGCGTGCGGGATGAAGGCCCTCCGGGTCGTAAACCGCTTTAGCCGGGGAGTAACGTGTGGGACGCGTCCCACAGTGAGAGTACCCGGAGAATAAGCATCGGCTAACTCCGTGCCAGCAGCCGCGGTAATACGGAGGATGCGAGCGTTATCCGGATTTATTGGGTTTAAAGGGTGCGCAGGCGGCAGGTCAAGTCAGCGGTCAAAATTCGGCGCTCAACGCCGTACCGCCGTTGAAACTGTCCGGCTCGAGTTCGTGCGATGGTGGCGGAATGCGCGGTGTAGCGGTGAAATGCATAGATATCGCGCAGAACTCCGATTGCGAAGGCAGCTGCCAAGCACTGGACTGACGCTCATGC…	Bacteroidota	Bacteroidia	Bacteroidales	Muribaculaceae	Unclassified Genus	0.000258973	0.00295176	4.23453	0.00062113	0.00454669	10.1562	0	0	0	0.047175	0.100607	0.468902	0.639473	-0.150795	0.245145
ASV632	TCGGGAATATTGCGCAATGGAGGAAACTCTGACGCAGTGACGCCGCGTGCAGGAAGAAGGTTTTCGGATTGTAAACTGCTTTAGACAGGGAAGAATAAAGACAGTACCTGTAGAATAAGCTCCGGCTAACTACGTGCCAGCAGCCGCGGTAATACGTAGGGAGCAAGCGTTATCCGGATTTATTGGGTGTAAAGGGTGCGTAGACGGGAAATTAAGTTAGTTGTGAAATCCCTCGGCTTAACTGAGGAACTGCAACTAAAACTGGTTTTCTTGAGTGCTGGAGAGGAAAGTGGAATTCCTAGTGTAGCGGTGAAATGCGTAGATATTAGGAGGAACACCAGTGGCGAAGGCGACTTTCTGGACAGTAACTGACGTTGAGGCACGAAAGTGTGGGGAGCA…	Firmicutes	Clostridia	Clostridia UCG-014	Unclassified Family	Unclassified Genus	0.000286862	0.00118992	12.3779	0	0	0	0.000491992	0.00152561	21.2291	0.258317	0.127119	2.03209	0.0430081	0.00817923	0.508455
ASV633	TAGGGAATATTGCACAATGGGGGAAACCCTGATGCAGCAACGCCACGTGTGGGAAGAAGCATTTCGGTGTGTAAACCACTGTCATGAGGGAATAAGGCCCTTATCCGTAAGGGATTGAATGTACCTTGAGAGGAAGCACCGGCAAACTTCGTGCCAGCAGCCGCGGTAATACGAGGGGTGCAAGCGTTGTTCGGAATTACTGGGCGTAAAGGGAGCGTAGGCGGAGATTCAAGCGGATTGTACAATCCCGGGGCCCAACCCCGGCTCTGCAGTCCGAACTGGATCTCTTGGATAGTTCAGGGGCAGGCGGAATTCCTGGTGTAGCGGTGGAATGCGTAGAGATCAGGAAGAACACCGATGGCGAAGGCAGCCTGCTGGGGACTCATCGACGCTGAGGCT…	Fibrobacterota	Fibrobacteria	Fibrobacterales	Fibrobacteraceae	Fibrobacter	0.000232505	0.00050969	30.6189	0.000529268	0.000672662	66.4062	2.0295e-05	0.000118257	5.02793	0.111588	0.106611	1.04669	0.29607	-0.0981948	0.321371
ASV634	TGGGGAATATTGGGCAATGGGCGCAAGCCTGACCCAGCGACGCCGCGTGAGTGAAGAAGGTCTTCGGATTGTAAAGCTCTGTTGACAGGGAAGAAGAAAGTGACGGTACCTGTAAAGAAAGCCACGGCTAACTACGTGCCAGCAGCCGCGGTAATACGTAGGTGGCGAGCGTTATCCGGATTTACTGGGTGTAAAGGGTGTGTAGGCGGGATGGCAAGTCAGATGTGAAATACCGGGGCTCAACTCCGGGGCTGCATTTGAAACTGTCGTTCTTGAGCGTGGGAGAGGTAAGCGGAATTCCCGGTGTAGCGGTGAAATGCGTAGATATCGGGAGGAACACCAGTGGCGAAGGCGGCTTACTGGACCATGACTGACGCTGAGACACGAAAGCGTGGGGAG…	Firmicutes	Clostridia	Oscillospirales	UCG-010	Unclassified Genus	0.000221477	0.000614746	44.9511	0.000128623	0.000266815	33.5938	0.000287875	0.000765944	53.0726	0.000459514	0.0868564	0.00529051	0.995782	-0.170452	0.171371
ASV635	TGGGGGATATTGCGCAATGGGGGCAACCCTGACGCAGCAACGCCGCGTGAAGGAAGACGGTTTTCGGATTGTAAACTTCTTTTGTCAGGGACGAAATTTGACGGTACCTGACGAATAAGCTCCGGCTAACTACGTGCCAGCAGCCGCGGTAATACGTAGGGAGCAAGCGTTGTCCGGATTTACTGGGTGTAAAGGGTGCGTAGGCGGCTTTGTAAGTCAGATGTGAAATCTATGGGCTCAACCCATAAACTGCATTTGAAACTATAGAGCTTGAGTGAAGTAGAGGCAGGCGGAATTCCCTGTGTAGCGGTGAAATGCGTAGAGATAGGGAGGAACACCAGTGGCGAAGGCGGCCTGCTGGGCTTTAACTGACGCTGAGGCACGAAAGCGTGGGTAGCA…	Firmicutes	Clostridia	Oscillospirales	Ruminococcaceae	UCG-001	0.000209962	0.000736743	15.6352	0.000463315	0.00104402	34.375	2.8793e-05	0.000269783	2.23464	5.8e-07	0.0848206	6.8371e-06	0.999995	-0.166905	0.166906
ASV636	TGAGGAATATTGGTCAATGGAGGCAACTCTGAACCAGCCAAGTAGCGTGCAGGAAGACGGCCCTATGGGTTGTAAACTGCTTTTATAAGGGGATAAAGGATGCCACGTGTGGTGTTTTGCATGTACCTTATGAATAAGGACCGGCTAATTCCGTGCCAGCAGCCGCGGTAATACGGAAGGTCCGGGCGTTATCCGGATTTATTGGGTTTAAAGGGAGCGCAGGCGGGCGATTAAGCGTGACGTGAAATGCAGCGGCTCAACCGTATGAAGTGCGTCGCGAACTGGTTGCCTTGAGTGAGTTCGACGTGCGCGGAATTCGTGGTGTAGCGGTGAAATGCTTAGATATCACGAAGAACTCCGATTGCGAAGGCAGCGCACGAGGCCTTTACTGACGCTAAA…	Bacteroidota	Bacteroidia	Bacteroidales	Prevotellaceae	Prevotella	0.000258433	0.00234136	6.84039	7.41e-05	0.000372428	4.6875	0.000390236	0.00304321	8.37989	1.09e-07	0.0935201	1.16589e-06	0.999999	-0.184024	0.184024
ASV637	TCGGGAATTTTGCGCAATGGAGGAAACTCTGACGCAGTGACGCCGCGTGCAGGAAGAAGGTTTTCGGATTGTAAACTGCTTTAGACAGGGAAGAAAAAGGACAGTACCTGTAGAATAAGCTCCGGCTAACTACGTGCCAGCAGCCGCGGTAATACGTAGGGAGCAAGCGTTATCCGGATTTATTGGGTGTAAAGGGTGCGTAGACGGGAAAATAAGTTAGCTGTGAAATCCCTCGGCTTAACTGAGGAACTGCAACTAAAACTGTTTTTCTTGAGTACTGGAGAGGAAAGTGGAATTCCTAGTGTAGCGGTGAAATGCGTAGATATTAGGAGGAACACCAGTGGCGAAGGCGACTTTCTGGACAGAAACTGACGTTGAGGCACGAAAGTGTGGGGAGCA…	Firmicutes	Clostridia	Clostridia UCG-014	Unclassified Family	Unclassified Genus	0.000220028	0.000951851	19.2182	0.000465548	0.00140125	39.8438	4.45e-05	0.00027549	4.46927	9.95e-07	0.103845	9.57847e-06	0.999992	-0.20434	0.204342
ASV638	TGAGGAATATTGGTCAATGGGCGCGAGCCTGAACCAGCCAAGTAGCGTGCAGGATGACGGCCCTACGGGTTGTAAACTGCTTTTATGAGGGGATAACGTGCGCCACGTGTGGTGTATTGCAGGTACCTCATGAATAAGGACCGGCTAATTCCGTGCCAGCAGCCGCGGTAATACGGAAGGTCCGGGCGTTATCCGGATTTATTGGGTTTAAAGGGAGCGCAGGCGGCCTTTTAAGCGTGACGTGAAATGTAGGCGCTCAACGTCTGAATTGCGTCGCGAACTGATGGGCTTGAGTCTACGGAATGCCGGCGGAATTCGTGGTGTAGCGGTGAAATGCTTAGATATCACGAAGAACTCCGATTGCGAAGGCAGCTGGCAGCAGTCAGACTGACGCTCATG…	Bacteroidota	Bacteroidia	Bacteroidales	Prevotellaceae	Prevotella	0.000195546	0.00125053	8.14332	0.000466757	0.00190366	18.75	1.61e-06	2.14e-05	0.558659	4.94e-07	0.0944968	5.22478e-06	0.999996	-0.185945	0.185946
ASV639	TGGGGGATATTGCGCAATGGGGGAAACCCTGACGCAGCAACGCCGCGTGGATGAAGACGGTTTTCGGATTGTAAAGTCCTTTTCTTAGGGACGAAATTTGACGGTACCTAAGGAATAAGCTCCGGCTAACTACGTGCCAGCAGCCGCGGTAATACGTAGGGAGCAAGCGTTATCCGGATTTACTGGGTGTAAAGGGTGCGTAGGCGGCCGAGTAAGTCAGATGTGAAATTTAGAGGCTCAACCTCTAAACTGCATTTGAAACTATTCGGCTTGAGTGAAGTAGAGGCAGGCGGAATTCCCTGTGTAGCGGTGAAATGCGTAGAGATAGGGAGGAACACCAGTGGCGAAGGCGGCCTGCTGGGCTTTAACTGACGCTGAGGCACGAAAGCGTGGGTAGCA…	Firmicutes	Clostridia	Oscillospirales	Ruminococcaceae	UCG-001	0.000254778	0.00213707	12.0521	0.000483286	0.00325011	16.4062	9.1375e-05	0.00046398	8.93855	0.250283	0.126058	1.98545	0.0479863	0.0022322	0.498333
ASV640	TGAGGAATATTGGACAATGGGGGCAACCCTGATCCAGCCATGCCGCGTGCGGGACTAAGGCCCTATGGGTCGTAAACCGCTTTTGTTGGGGAGCAATAAGGTGTACGTGTACACCGATGAGAGTACCTGGCGAATAAGCATCGGCTAACTCCGTGCCAGCAGCCGCGGTAATACGGAGGATGCGAGCGTTATCCGGATTTATTGGGTTTAAAGGGTGCGTAGGCGGACTGGTAAGTCAGTGGTGAAATACCCGCGCTCAACGTGGGCCGTGCCATTGATACTGTTGGTCTGGAGTACTGTTGCCGTGGGAGGAATGGGTAGTGTAGCGGTGAAATGCATAGATATTACCCAGAACACCGATTGCGAAGGCATCTCACGAAGCAGTCACTGACGCTGAGG…	Bacteroidota	Bacteroidia	Bacteroidales	Rikenellaceae	Rikenellaceae RC9 gut group	0.000231298	0.000478558	25.7329	0.00053	0.000608359	57.0312	1.77e-05	0.000136772	3.35196	5.79e-07	0.0937011	6.17527e-06	0.999995	-0.184379	0.184381
ASV641	TGGGGAATATTGCACAATGGGCGAAAGCCTGATGCAGCGACGCCGCGTGAGTGAAGAAGTATTTCGGTATGTAAAGCTCTATCAGCAGGGAAGAAAATGACGGTACCTGACTAAGAAGCCCCGGCTAACTACGTGCCAGCAGCCGCGGTAATACGTAGGGGGCAAGCGTTATCCGGATTTACTGGGTGTAAAGGGAGCGCAGACGGCTGAGTAAGTCTGAAGTGAAAGCCTGGGGCTCAACCCCGGAATTGCTTTGGAAACTATTTAGCTAGAGTGCAGGAGAGGTAAGTGGAATTCCTAGTGTAGCGGTGAAATGCGTAGATATTAGGAGGAACACCAGTGGCGAAGGCGGCTTACTGGACTGTAACTGACGTTGAGGCTCGAAAGCGTGGGGAGCAA…	Firmicutes	Clostridia	Lachnospirales	Lachnospiraceae	Unclassified Genus	0.000228955	0.00102953	19.544	0.000490967	0.00152154	42.1875	4.16e-05	0.000279648	3.35196	6.52e-07	0.0949402	6.87247e-06	0.999995	-0.186818	0.186819
ASV642	TGGGGAATATTGCACAATGGAGGAAACTCTGATGCAGCGACGCCGCGTGAGTGATGAAGTATTTCGGTATGTAAAGCTCTTTCAGCAGGGAAGATAATGACGGTACCTGCATAAGAAGCCCCGGCTAACTACGTGCCAGCAGCCGCGGTAATACGTAGGGGGCAAGCGTTATCCGGATTTACTGGGTGTAAAGGGAGCGCAGGCGGCCATGCAAGTCAGAAGTGAAAACCCACGGCTTAACTGTGGGACTGCTTTTGAAACTGTAAGGCTGGATTCCAGGAGAGGTAAGCGGAATTCCTAGTGTAGCGGTGAAATGCTTAGATATTAGGAAGAACACCGGTGGCGAAGGCGGCTTACTGGACTGGCAATGACGCTGAGGCTCGAAAGCGTGGGGAGCAA…	Firmicutes	Clostridia	Lachnospirales	Lachnospiraceae	Coprococcus	0.000232388	0.000398193	42.0195	2.8e-05	8.86e-05	11.7188	0.000378521	0.000463803	63.6872	0.315367	0.131184	2.40401	0.0168107	0.0572304	0.573503
ASV643	TGGGGGATATTGCACAATGGAGGAAACTCTGATGCAGCGACGCCGCGTGAGTGATGAAGTATTTCGGTATGTAAAGCTCTATCAGCAGGGAAGATAATGACGGTACCTGACTAAGAAGCCCCGGCTAACTACGTGCCAGCAGCCGCGGTAATACGTAGGGGGCAAGCGTTATCCGGATTTACTGGGTGTAAAGGGAGCGCAGACGGCTGTGCAAGTCTGAAGTGAAAACCCTCGGCTCAACTGAGGAATTGCTTTGGAAACTGTGTGGCTGGAGTGCTGGAGAGGTAAGCGGAATTCCTGGTGTAGCGGTGAAATGCGTAGATATCAGGAAGAACATCAGTGGCGAAGGCGGCTTACTGGACAGCAACTGACGTTGAGGCTCGAAAGCGTGGGGAGCAA…	Firmicutes	Clostridia	Lachnospirales	Lachnospiraceae	Unclassified Genus	0.000233514	0.000458103	27.6873	1.1e-05	0.000101889	1.5625	0.000392623	0.000540169	46.3687	0.394918	0.128132	3.08212	0.00224231	0.142787	0.647048
ASV644	TGAGGAATATTGGTCAATGGGCGAGAGCCTGAACCAGCCAAGTAGCGTGCAGGACGACGGCCCTATGGGTTGTAAACTGCTTTTATGCGGGGATAAAGTGCGCCACGTGTGGCGTTTTGTAGGTACCGCATGAATAAGGACCGGCTAATTCCGTGCCAGCAGCCGCGGTAATACGGAAGGTCCGGGCGTTATCCGGATTTATTGGGTTTAAAGGGAGCGCAGGCCGGAGATTAAGCGTGACGTGAAATGTAGCCGCTCAACGGCTGAATTGCGTCGCGAACTGGTTTTCTTGAGTGAGTACGACGTCAGCGGAATTCGTGGTGTAGCGGTGAAATGCTTAGATATCACGAAGAACCCCGATTGCGAAGGCAGCTGACGAGTCCTTTACTGACGCTAAAG…	Bacteroidota	Bacteroidia	Bacteroidales	Prevotellaceae	Prevotella	0.000192964	0.00122748	8.46906	0.000462813	0.00186784	20.3125	0	0	0	0.0477272	0.0870673	0.548164	0.583979	-0.123599	0.219054
ASV645	TGAGGAATATTGGTCAATGGACGGAAGTCTGAACCAGCCAAGTAGCGTGCAGGATGACGGCCCTATGGGTTGTAAACTGCTTTTGTGCGGGAATAAAGTTTGGGACGTGTCCCATTTTGCATGTACCGCACGAATAAGGACCGGCTAATTCCGTGCCAGCAGCCGCGGTAATACGGAAGGTCCGGGCGTTATCCGGATTTATTGGGTTTAAAGGGAGCGTAGGCCGGATATTAAGCGTGTTGTGAAATGTAGATGCTCAACGTCTGCACTGCAGCGCGAACTGGTGTCCTTGAGTGCGCAGGAAGTCGGCGGAATTCGTTGTGTAGCGGTGAAATGCTTAGATATGACGAAGAACTCCGATTGCGAAGGCAGCTGACTGTAGCGTTACTGACGCTGAAG…	Bacteroidota	Bacteroidia	Bacteroidales	Prevotellaceae	Prevotella	0.000240132	0.000614348	19.544	0.000568216	0.000846604	45.3125	5.53e-06	5.27e-05	1.11732	3.85e-07	0.0835203	4.612e-06	0.999996	-0.164346	0.164347
[truncated: 2,021 more rows]
