# Supplementary material for: Maternal Rumen Bacteriota Shapes the Offspring Rumen Bacteriota, Affecting the Development of Young Ruminants
Source: Microbiol Spectr. 2023 Feb 21;11(2):e03590-22. doi: 10.1128/spectrum.03590-22 (PMC10100811; doi:10.1128/spectrum.03590-22)
Supplement: Supplemental file 4 — Table S3. Download spectrum.03590-22-s0003.xlsx, XLSX file, 0.01 MB [file spectrum.03590-22-s0003.xlsx]

## Sheet: Network of the dams
Table S3. Network parameters of the dams
Co-occurrence network parameters
Number of nodes	112
Number of edges	158
Average degree	4.783
Network diameter	10
Network radius	5
Chracteristic path length	3.766
Clustering coefficient	0.32
Network density	0.108
Network heterogeneity	0.959
Network centralization	0.261
Top 10 ASV in the network ranked by degree method
Rank	Name	Score	Phylum	Class	Order	Family	Genus
1	ASV1	16	Bacteroidota	Bacteroidia	Bacteroidales	Prevotellaceae	Prevotella_7
1	ASV4	16	Bacteroidota	Bacteroidia	Bacteroidales	Prevotellaceae	Prevotella_7
3	ASV2	14	Firmicutes	Clostridia	Lachnospirales	Lachnospiraceae	Oribacterium
3	ASV8	14	Bacteroidota	Bacteroidia	Bacteroidales	Prevotellaceae	Unclassified Genus
3	ASV14	14	Bacteroidota	Bacteroidia	Bacteroidales	Prevotellaceae	Prevotella
6	ASV7	13	Bacteroidota	Bacteroidia	Bacteroidales	Prevotellaceae	Prevotella_7
7	ASV3	10	Bacteroidota	Bacteroidia	Bacteroidales	Prevotellaceae	Prevotella_7
7	ASV42	10	Bacteroidota	Bacteroidia	Bacteroidales	Prevotellaceae	Prevotella
9	ASV21	9	Bacteroidota	Bacteroidia	Bacteroidales	Prevotellaceae	Prevotella_7
10	ASV26	9	Firmicutes	Clostridia	Lachnospirales	Lachnospiraceae	Lachnospiraceae NK3A20 group
Top 10 ASV in the network ranked by betweenness centrality
Rank	Name	Betweenness centrality	Phylum	Class	Order	Family	Genus
1	ASV42	0.47762	Bacteroidota	Bacteroidia	Bacteroidales	Prevotellaceae	Prevotella
2	ASV39	0.310101	Firmicutes	Clostridia	Lachnospirales	Lachnospiraceae	[Eubacterium] ventriosum group
3	ASV229	0.225253	Firmicutes	Clostridia	Lachnospirales	Lachnospiraceae	Butyrivibrio
4	ASV291	0.174747	Firmicutes	Clostridia	Christensenellales	Christensenellaceae	Christensenellaceae R-7 group
5	ASV15	0.168687	Bacteroidota	Bacteroidia	Bacteroidales	Prevotellaceae	Prevotellaceae UCG-001
6	ASV1	0.15203	Bacteroidota	Bacteroidia	Bacteroidales	Prevotellaceae	Prevotella_7
7	ASV14	0.138713	Bacteroidota	Bacteroidia	Bacteroidales	Prevotellaceae	Prevotella
8	ASV2	0.138063	Firmicutes	Clostridia	Lachnospirales	Lachnospiraceae	Oribacterium
9	ASV430	0.127273	Firmicutes	Clostridia	Christensenellales	Christensenellaceae	Christensenellaceae R-7 group
10	ASV4	0.126017	Bacteroidota	Bacteroidia	Bacteroidales	Prevotellaceae	Prevotella_7

## Sheet: Network of the lambs
Table S3. Network parameters of the lambs
Co-occurrence network parameters
Number of nodes	104
Number of edges	135
Average degree	3.911
Network diameter	9
Network radius	5
Chracteristic path length	3.733
Clustering coefficient	0.412
Network density	0.089
Network heterogeneity	0.617
Network centralization	0.121
Top 10 in the network ranked by degree method
Rank	Name	Score	Phylum	Class	Order	Family	Genus
1	ASV8	9	Bacteroidota	Bacteroidia	Bacteroidales	Prevotellaceae	Unclassified Genus
2	ASV14	8	Bacteroidota	Bacteroidia	Bacteroidales	Prevotellaceae	Prevotella
2	ASV90	8	Bacteroidota	Bacteroidia	Bacteroidales	Prevotellaceae	Prevotella_9
2	ASV107	8	Actinobacteriota	Coriobacteriia	Coriobacteriales	Atopobiaceae	Olsenella
5	ASV13	7	Firmicutes	Clostridia	Lachnospirales	Lachnospiraceae	Shuttleworthia
5	ASV25	7	Actinobacteriota	Coriobacteriia	Coriobacteriales	Atopobiaceae	Olsenella
5	ASV26	7	Firmicutes	Clostridia	Lachnospirales	Lachnospiraceae	Lachnospiraceae NK3A20 group
5	ASV33	7	Firmicutes	Clostridia	Lachnospirales	Lachnospiraceae	Shuttleworthia
5	ASV145	7	Bacteroidota	Bacteroidia	Bacteroidales	Prevotellaceae	Prevotella_9
10	ASV1	6	Bacteroidota	Bacteroidia	Bacteroidales	Prevotellaceae	Prevotella_7
10	ASV4	6	Bacteroidota	Bacteroidia	Bacteroidales	Prevotellaceae	Prevotella_7
10	ASV24	6	Bacteroidota	Bacteroidia	Bacteroidales	Prevotellaceae	Prevotella
10	ASV35	6	Bacteroidota	Bacteroidia	Bacteroidales	Prevotellaceae	Prevotella_7
10	ASV185	6	Bacteroidota	Bacteroidia	Bacteroidales	Prevotellaceae	Prevotella_9
Top 10 in the network ranked by betweenness centrality
Rank	Name	Betweenness centrality	Phylum	Class	Order	Family	Genus
1	ASV8	0.573326	Bacteroidota	Bacteroidia	Bacteroidales	Prevotellaceae	Unclassified Genus
2	ASV14	0.494141	Bacteroidota	Bacteroidia	Bacteroidales	Prevotellaceae	Prevotella
3	ASV13	0.195134	Firmicutes	Clostridia	Lachnospirales	Lachnospiraceae	Shuttleworthia
4	ASV35	0.169133	Bacteroidota	Bacteroidia	Bacteroidales	Prevotellaceae	Prevotella_7
5	ASV11	0.152079	Firmicutes	Clostridia	Lachnospirales	Lachnospiraceae	Roseburia
6	ASV33	0.117438	Firmicutes	Clostridia	Lachnospirales	Lachnospiraceae	Shuttleworthia
7	ASV26	0.112844	Firmicutes	Clostridia	Lachnospirales	Lachnospiraceae	Lachnospiraceae NK3A20 group
8	ASV25	0.0973179	Actinobacteriota	Coriobacteriia	Coriobacteriales	Atopobiaceae	Olsenella
9	ASV1	0.0961945	Bacteroidota	Bacteroidia	Bacteroidales	Prevotellaceae	Prevotella_7
10	ASV4	0.0961945	Bacteroidota	Bacteroidia	Bacteroidales	Prevotellaceae	Prevotella_7
