# Supplementary material for: Maternal Rumen Bacteriota Shapes the Offspring Rumen Bacteriota, Affecting the Development of Young Ruminants
Source: Microbiol Spectr. 2023 Feb 21;11(2):e03590-22. doi: 10.1128/spectrum.03590-22 (PMC10100811; doi:10.1128/spectrum.03590-22)
Supplement: Supplemental file 5 — Table S4. Download spectrum.03590-22-s0004.xlsx, XLSX file, 0.01 MB [file spectrum.03590-22-s0004.xlsx]

## Sheet: Sheet1
Table S4. The information of ASVs from the clusters with the highest scores calculated by MCODE
ASV_ID	Phylum	Class	Order	Family	Genus	Heritability (h2)	Heritable/Non-heritable	Remark
ASVs of the lamb cluster with the highest score (MCODE Score = 5)
ASV33	Firmicutes	Clostridia	Lachnospirales	Lachnospiraceae	Shuttleworthia	0.295866	Heritable
ASV40	Bacteroidota	Bacteroidia	Bacteroidales	Prevotellaceae	Unclassified Genus	0.187499	Non-heritable
ASV310	Bacteroidota	Bacteroidia	Bacteroidales	Prevotellaceae	Prevotella_9	0.354488	Heritable
ASV107	Actinobacteriota	Coriobacteriia	Coriobacteriales	Atopobiaceae	Olsenella	0.261374	Heritable
ASV31	Bacteroidota	Bacteroidia	Bacteroidales	Prevotellaceae	Unclassified Genus	0.14666	Non-heritable
ASV226	Bacteroidota	Bacteroidia	Bacteroidales	Prevotellaceae	Prevotella_9	0.364758	Heritable
ASV185	Bacteroidota	Bacteroidia	Bacteroidales	Prevotellaceae	Prevotella_9	0.361206	Heritable
ASV14	Bacteroidota	Bacteroidia	Bacteroidales	Prevotellaceae	Prevotella	0.327682	Heritable
ASV279	Bacteroidota	Bacteroidia	Bacteroidales	Prevotellaceae	Prevotella_7	5.63e-07	Non-heritable
ASV35	Bacteroidota	Bacteroidia	Bacteroidales	Prevotellaceae	Prevotella_7	0.0400833	Non-heritable
ASV8	Bacteroidota	Bacteroidia	Bacteroidales	Prevotellaceae	Unclassified Genus	0.158846	Non-heritable	Keystone species & hub species
ASV7	Bacteroidota	Bacteroidia	Bacteroidales	Prevotellaceae	Prevotella_7	0.253227	Heritable
ASV682	Firmicutes	Clostridia	Oscillospirales	[Eubacterium] coprostanoligenes group	Unclassified Genus	0.42238	Heritable
ASV4	Bacteroidota	Bacteroidia	Bacteroidales	Prevotellaceae	Prevotella_7	0.21161	Non-heritable
ASV145	Bacteroidota	Bacteroidia	Bacteroidales	Prevotellaceae	Prevotella_9	0.392694	Heritable
ASV3	Bacteroidota	Bacteroidia	Bacteroidales	Prevotellaceae	Prevotella_7	0.282778	Heritable
ASV90	Bacteroidota	Bacteroidia	Bacteroidales	Prevotellaceae	Prevotella_9	0.393077	Heritable
ASV1	Bacteroidota	Bacteroidia	Bacteroidales	Prevotellaceae	Prevotella_7	0.264794	Heritable
ASV24	Bacteroidota	Bacteroidia	Bacteroidales	Prevotellaceae	Prevotella	0.226525	Non-heritable
ASVs of the dam cluster with the highest score (MCODE Score = 10)
ASV21	Bacteroidota	Bacteroidia	Bacteroidales	Prevotellaceae	Prevotella_7	0.117572	Non-heritable
ASV26	Firmicutes	Clostridia	Lachnospirales	Lachnospiraceae	Lachnospiraceae NK3A20 group	0.163376	Non-heritable
ASV30	Bacteroidota	Bacteroidia	Bacteroidales	Prevotellaceae	Prevotella_7	0.129607	Non-heritable
ASV31	Bacteroidota	Bacteroidia	Bacteroidales	Prevotellaceae	Unclassified Genus	0.14666	Non-heritable
ASV42	Bacteroidota	Bacteroidia	Bacteroidales	Prevotellaceae	Prevotella	0.0639701	Non-heritable	Keystone species
ASV1	Bacteroidota	Bacteroidia	Bacteroidales	Prevotellaceae	Prevotella_7	0.264794	Heritable	Hub species
ASV2	Firmicutes	Clostridia	Lachnospirales	Lachnospiraceae	Oribacterium	0.03874	Non-heritable
ASV3	Bacteroidota	Bacteroidia	Bacteroidales	Prevotellaceae	Prevotella_7	0.282778	Heritable
ASV4	Bacteroidota	Bacteroidia	Bacteroidales	Prevotellaceae	Prevotella_7	0.21161	Non-heritable	Hub species
ASV7	Bacteroidota	Bacteroidia	Bacteroidales	Prevotellaceae	Prevotella_7	0.253227	Heritable
ASV8	Bacteroidota	Bacteroidia	Bacteroidales	Prevotellaceae	Unclassified Genus	0.158846	Non-heritable
ASV9	Firmicutes	Clostridia	Lachnospirales	Lachnospiraceae	Lachnospiraceae NK3A20 group	0.122736	Non-heritable
ASV13	Firmicutes	Clostridia	Lachnospirales	Lachnospiraceae	Shuttleworthia	0.244447	Heritable
ASV14	Bacteroidota	Bacteroidia	Bacteroidales	Prevotellaceae	Prevotella	0.327682	Heritable
